# Supplementary material for: Computational Study of Linker Polarity Effects on Optical Electron Transfer in Imine- and Acylhydrazone-Linked Covalent Organic Frameworks Using Fragment Models
Source: Molecules. 2026 Apr 2;31(7):1179. doi: 10.3390/molecules31071179 (PMC13074386; doi:10.3390/molecules31071179)
Supplement: Supplementary file 1 [file molecules-31-01179-s001.zip]

Archive with 218 entries (217 files):
- OptimizedGeometries/
- OptimizedGeometries/B01αL01K01.xyz
- OptimizedGeometries/B01αL01K02.xyz
- OptimizedGeometries/B01αL01K03.xyz
- OptimizedGeometries/B01αL01K04.xyz
- OptimizedGeometries/B01αL02K01.xyz
- OptimizedGeometries/B01αL02K02.xyz
- OptimizedGeometries/B01αL02K03.xyz
- OptimizedGeometries/B01αL02K04.xyz
- OptimizedGeometries/B01βL01K01.xyz
- OptimizedGeometries/B01βL01K02.xyz
- OptimizedGeometries/B01βL01K03.xyz
- OptimizedGeometries/B01βL01K04.xyz
- OptimizedGeometries/B01βL02K01.xyz
- OptimizedGeometries/B01βL02K02.xyz
- OptimizedGeometries/B01βL02K03.xyz
- OptimizedGeometries/B01βL02K04.xyz
- OptimizedGeometries/B02αL01K01-S.xyz
- OptimizedGeometries/B02αL01K01-Z.xyz
- OptimizedGeometries/B02αL01K02-S.xyz
- OptimizedGeometries/B02αL01K02-Z.xyz
- OptimizedGeometries/B02αL01K03-S.xyz
- OptimizedGeometries/B02αL01K03-Z.xyz
- OptimizedGeometries/B02αL01K04-S.xyz
- OptimizedGeometries/B02αL01K04-Z.xyz
- OptimizedGeometries/B02αL02K01-S.xyz
- OptimizedGeometries/B02αL02K01-Z.xyz
- OptimizedGeometries/B02αL02K02-S.xyz
- OptimizedGeometries/B02αL02K02-Z.xyz
- OptimizedGeometries/B02αL02K03-S.xyz
- OptimizedGeometries/B02αL02K03-Z.xyz
- OptimizedGeometries/B02αL02K04-S.xyz
- OptimizedGeometries/B02αL02K04-Z.xyz
- OptimizedGeometries/B02βL01K01-S.xyz
- OptimizedGeometries/B02βL01K01-Z.xyz
- OptimizedGeometries/B02βL01K02-S.xyz
- OptimizedGeometries/B02βL01K02-Z.xyz
- OptimizedGeometries/B02βL01K03-S.xyz
- OptimizedGeometries/B02βL01K03-Z.xyz
- OptimizedGeometries/B02βL01K04-S.xyz
- OptimizedGeometries/B02βL01K04-Z.xyz
- OptimizedGeometries/B02βL02K01-S.xyz
- OptimizedGeometries/B02βL02K01-Z.xyz
- OptimizedGeometries/B02βL02K02-S.xyz
- OptimizedGeometries/B02βL02K02-Z.xyz
- OptimizedGeometries/B02βL02K03-S.xyz
- OptimizedGeometries/B02βL02K03-Z.xyz
- OptimizedGeometries/B02βL02K04-S.xyz
- OptimizedGeometries/B02βL02K04-Z.xyz
- OptimizedGeometries/B03αL01K01.xyz
- OptimizedGeometries/B03αL01K02.xyz
- OptimizedGeometries/B03αL01K03.xyz
- OptimizedGeometries/B03αL01K04.xyz
- OptimizedGeometries/B03αL02K01.xyz
- OptimizedGeometries/B03αL02K02.xyz
- OptimizedGeometries/B03αL02K03.xyz
- OptimizedGeometries/B03αL02K04.xyz
- OptimizedGeometries/B03βL01K01.xyz
- OptimizedGeometries/B03βL01K02.xyz
- OptimizedGeometries/B03βL01K03.xyz
- OptimizedGeometries/B03βL01K04.xyz
- OptimizedGeometries/B03βL02K01.xyz
- OptimizedGeometries/B03βL02K02.xyz
- OptimizedGeometries/B03βL02K03.xyz
- OptimizedGeometries/B03βL02K04.xyz
- OptimizedGeometries/B04αL01K01-S.xyz
- OptimizedGeometries/B04αL01K01-Z.xyz
- OptimizedGeometries/B04αL01K02-S.xyz
- OptimizedGeometries/B04αL01K02-Z.xyz
- OptimizedGeometries/B04αL01K03-S.xyz
- OptimizedGeometries/B04αL01K03-Z.xyz
- OptimizedGeometries/B04αL01K04.xyz
- OptimizedGeometries/B04αL02K01-S.xyz
- OptimizedGeometries/B04αL02K01-Z.xyz
- OptimizedGeometries/B04αL02K02-S.xyz
- OptimizedGeometries/B04αL02K02-Z.xyz
- OptimizedGeometries/B04αL02K03-S.xyz
- OptimizedGeometries/B04αL02K03-Z.xyz
- OptimizedGeometries/B04αL02K04.xyz
- OptimizedGeometries/B04βL01K01-S.xyz
- OptimizedGeometries/B04βL01K01-Z.xyz
- OptimizedGeometries/B04βL01K02-S.xyz
- OptimizedGeometries/B04βL01K02-Z.xyz
- OptimizedGeometries/B04βL01K03.xyz
- OptimizedGeometries/B04βL01K04-S.xyz
- OptimizedGeometries/B04βL01K04-Z.xyz
- OptimizedGeometries/B04βL02K01-S.xyz
- OptimizedGeometries/B04βL02K01-Z.xyz
- OptimizedGeometries/B04βL02K02-S.xyz
- OptimizedGeometries/B04βL02K02-Z.xyz
- OptimizedGeometries/B04βL02K03.xyz
- OptimizedGeometries/B04βL02K04-S.xyz
- OptimizedGeometries/B04βL02K04-Z.xyz
- OptimizedGeometries/B05αL01K01-S.xyz
- OptimizedGeometries/B05αL01K01-Z.xyz
- OptimizedGeometries/B05αL01K02-S.xyz
- OptimizedGeometries/B05αL01K02-Z.xyz
- OptimizedGeometries/B05αL01K03-S.xyz
- OptimizedGeometries/B05αL01K03-Z.xyz
- OptimizedGeometries/B05αL01K04.xyz
- OptimizedGeometries/B05αL02K01-S.xyz
- OptimizedGeometries/B05αL02K01-Z.xyz
- OptimizedGeometries/B05αL02K02-S.xyz
- OptimizedGeometries/B05αL02K02-Z.xyz
- OptimizedGeometries/B05αL02K03-S.xyz
- OptimizedGeometries/B05αL02K03-Z.xyz
- OptimizedGeometries/B05αL02K04.xyz
- OptimizedGeometries/B05βL01K01-S.xyz
- OptimizedGeometries/B05βL01K01-Z.xyz
- OptimizedGeometries/B05βL01K02-S.xyz
- OptimizedGeometries/B05βL01K02-Z.xyz
- OptimizedGeometries/B05βL01K03.xyz
- OptimizedGeometries/B05βL01K04-S.xyz
- OptimizedGeometries/B05βL01K04-Z.xyz
- OptimizedGeometries/B05βL02K01-S.xyz
- OptimizedGeometries/B05βL02K01-Z.xyz
- OptimizedGeometries/B05βL02K02-S.xyz
- OptimizedGeometries/B05βL02K02-Z.xyz
- OptimizedGeometries/B05βL02K03.xyz
- OptimizedGeometries/B05βL02K04-S.xyz
- OptimizedGeometries/B05βL02K04-Z.xyz
- OptimizedGeometries/B06αL01K01-S.xyz
- OptimizedGeometries/B06αL01K01-Z.xyz
- OptimizedGeometries/B06αL01K02-S.xyz
- OptimizedGeometries/B06αL01K02-Z.xyz
- OptimizedGeometries/B06αL01K03-S.xyz
- OptimizedGeometries/B06αL01K03-Z.xyz
- OptimizedGeometries/B06αL01K04-S.xyz
- OptimizedGeometries/B06αL01K04-Z.xyz
- OptimizedGeometries/B06αL02K01-S.xyz
- OptimizedGeometries/B06αL02K01-Z.xyz
- OptimizedGeometries/B06αL02K02-S.xyz
- OptimizedGeometries/B06αL02K02-Z.xyz
- OptimizedGeometries/B06αL02K03-S.xyz
- OptimizedGeometries/B06αL02K03-Z.xyz
- OptimizedGeometries/B06αL02K04-S.xyz
- OptimizedGeometries/B06αL02K04-Z.xyz
- OptimizedGeometries/B06βL01K01-S.xyz
- OptimizedGeometries/B06βL01K01-Z.xyz
- OptimizedGeometries/B06βL01K02-S.xyz
- OptimizedGeometries/B06βL01K02-Z.xyz
- OptimizedGeometries/B06βL01K03-S.xyz
- OptimizedGeometries/B06βL01K03-Z.xyz
- OptimizedGeometries/B06βL01K04-S.xyz
- OptimizedGeometries/B06βL01K04-Z.xyz
- OptimizedGeometries/B06βL02K01-S.xyz
- OptimizedGeometries/B06βL02K01-Z.xyz
- OptimizedGeometries/B06βL02K02-S.xyz
- OptimizedGeometries/B06βL02K02-Z.xyz
- OptimizedGeometries/B06βL02K03-S.xyz
- OptimizedGeometries/B06βL02K03-Z.xyz
- OptimizedGeometries/B06βL02K04-S.xyz
- OptimizedGeometries/B06βL02K04-Z.xyz
- OptimizedGeometries/B07αL01K01-S.xyz
- OptimizedGeometries/B07αL01K01-Z.xyz
- OptimizedGeometries/B07αL01K02-S.xyz
- OptimizedGeometries/B07αL01K02-Z.xyz
- OptimizedGeometries/B07αL01K03-S.xyz
- OptimizedGeometries/B07αL01K03-Z.xyz
- OptimizedGeometries/B07αL01K04-S.xyz
- OptimizedGeometries/B07αL01K04-Z.xyz
- OptimizedGeometries/B07αL02K01-S.xyz
- OptimizedGeometries/B07αL02K01-Z.xyz
- OptimizedGeometries/B07αL02K02-S.xyz
- OptimizedGeometries/B07αL02K02-Z.xyz
- OptimizedGeometries/B07αL02K03-S.xyz
- OptimizedGeometries/B07αL02K03-Z.xyz
- OptimizedGeometries/B07αL02K04-S.xyz
- OptimizedGeometries/B07αL02K04-Z.xyz
- OptimizedGeometries/B07βL01K01-S.xyz
- OptimizedGeometries/B07βL01K01-Z.xyz
- OptimizedGeometries/B07βL01K02-S.xyz
- OptimizedGeometries/B07βL01K02-Z.xyz
- OptimizedGeometries/B07βL01K03-S.xyz
- OptimizedGeometries/B07βL01K03-Z.xyz
- OptimizedGeometries/B07βL01K04-S.xyz
- OptimizedGeometries/B07βL01K04-Z.xyz
- OptimizedGeometries/B07βL02K01-S.xyz
- OptimizedGeometries/B07βL02K01-Z.xyz
- OptimizedGeometries/B07βL02K02-S.xyz
- OptimizedGeometries/B07βL02K02-Z.xyz
- OptimizedGeometries/B07βL02K03-S.xyz
- OptimizedGeometries/B07βL02K03-Z.xyz
- OptimizedGeometries/B07βL02K04-S.xyz
- OptimizedGeometries/B07βL02K04-Z.xyz
- OptimizedGeometries/B08αL01K01-S.xyz
- OptimizedGeometries/B08αL01K01-Z.xyz
- OptimizedGeometries/B08αL01K02-S.xyz
- OptimizedGeometries/B08αL01K02-Z.xyz
- OptimizedGeometries/B08αL01K03-S.xyz
- OptimizedGeometries/B08αL01K03-Z.xyz
- OptimizedGeometries/B08αL01K04-S.xyz
- OptimizedGeometries/B08αL01K04-Z.xyz
- OptimizedGeometries/B08αL02K01-S.xyz
- OptimizedGeometries/B08αL02K01-Z.xyz
- OptimizedGeometries/B08αL02K02-S.xyz
- OptimizedGeometries/B08αL02K02-Z.xyz
- OptimizedGeometries/B08αL02K03-S.xyz
- OptimizedGeometries/B08αL02K03-Z.xyz
- OptimizedGeometries/B08αL02K04-S.xyz
- OptimizedGeometries/B08αL02K04-Z.xyz
- OptimizedGeometries/B08βL01K01-S.xyz
- OptimizedGeometries/B08βL01K01-Z.xyz
- OptimizedGeometries/B08βL01K02-S.xyz
- OptimizedGeometries/B08βL01K02-Z.xyz
- OptimizedGeometries/B08βL01K03-S.xyz
- OptimizedGeometries/B08βL01K03-Z.xyz
- OptimizedGeometries/B08βL01K04-S.xyz
- OptimizedGeometries/B08βL01K04-Z.xyz
- OptimizedGeometries/B08βL02K01-S.xyz
- OptimizedGeometries/B08βL02K01-Z.xyz
- OptimizedGeometries/B08βL02K02-S.xyz
- OptimizedGeometries/B08βL02K02-Z.xyz
- OptimizedGeometries/B08βL02K03-S.xyz
- OptimizedGeometries/B08βL02K03-Z.xyz
- OptimizedGeometries/B08βL02K04-S.xyz
- OptimizedGeometries/B08βL02K04-Z.xyz
- Supporting Information.pdf
