# Supplementary material for: Computational Study of Linker Polarity Effects on Optical Electron Transfer in Imine- and Acylhydrazone-Linked Covalent Organic Frameworks Using Fragment Models
Source: Molecules. 2026 Apr 2;31(7):1179. doi: 10.3390/molecules31071179 (PMC13074386; doi:10.3390/molecules31071179)
Supplement: Supplementary file 1 [file molecules-31-01179-s001.zip › OptimizedGeometries/B01αL01K01.xyz]

25
Converted from B001B002L01K01-opted.gjf
C        -4.06984800     -1.02853400     -0.40664800
C        -2.69426000     -1.19866700     -0.47410800
C        -2.37105800      1.03031000      0.38107300
C        -3.74198800      1.19880000      0.44743100
C        -4.59395800      0.17020900      0.05415800
H        -4.73073400     -1.82914700     -0.71319200
H        -2.27772900     -2.13311100     -0.83380400
H        -1.68963900      1.81571600      0.68166200
H        -4.15412100      2.13310300      0.80713000
H        -5.66677800      0.30626600      0.10842300
C        -1.83769400     -0.17354200     -0.08211500
C        -0.38436100     -0.37946300     -0.16251000
H        -0.05631200     -1.36177400     -0.52569500
N         0.44782100      0.52364200      0.15182400
C         1.82436900      0.23130300      0.08757500
C         2.67708400      1.20661200     -0.42774600
C         2.36079200     -0.96722700      0.55928400
C         4.03801600      0.96701400     -0.51382100
H         2.24734800      2.14128000     -0.76444600
C         3.72760800     -1.19367400      0.48591300
H         1.70675100     -1.70180000      1.01307800
C         4.56933900     -0.23399300     -0.05807400
H         4.69030200      1.72473600     -0.92953600
H         4.13668300     -2.12222200      0.86422700
H         5.63523800     -0.41342900     -0.11308200
