# Supplementary material for: Computational Study of Linker Polarity Effects on Optical Electron Transfer in Imine- and Acylhydrazone-Linked Covalent Organic Frameworks Using Fragment Models
Source: Molecules. 2026 Apr 2;31(7):1179. doi: 10.3390/molecules31071179 (PMC13074386; doi:10.3390/molecules31071179)
Supplement: Supplementary file 1 [file molecules-31-01179-s001.zip › OptimizedGeometries/B01αL01K02.xyz]

43
Converted from B001B002L01K02-opted.gjf
C        -2.25528900      1.27728800      0.06376500
C        -1.90704200     -1.10197000     -0.02773400
C        -4.14045400     -0.21216800     -0.01216000
H        -1.87988800      2.29338200      0.10747400
H        -1.21445600     -1.93550100     -0.05508500
H        -5.20879900     -0.39582900     -0.02950500
C        -1.38930400      0.19716400      0.02868700
C         0.06187300      0.43283700      0.05008700
H         0.37672300      1.48255900      0.09018000
N         0.89925300     -0.51903500      0.03949100
C         2.27553800     -0.21976100      0.01522800
C         3.13045400     -1.01794500      0.77170800
C         2.81613600      0.81541800     -0.75151300
C         4.49184000     -0.77070500      0.79003000
H         2.70215600     -1.82050700      1.35859600
C         4.17702000      1.06169400     -0.73349600
H         2.16640800      1.41100600     -1.38101200
H         5.14458100     -1.36774700      1.41514400
H         4.60530400      1.86395200     -1.32081100
C        -3.27449300     -1.31057400     -0.04737900
C        -3.80220800     -2.68716100     -0.10650800
H        -3.04804900     -3.48629000     -0.13336500
N        -5.03842700     -2.93478800     -0.12522900
C        -3.63899200      1.07665400      0.04285100
C        -4.56924900      2.22147200      0.07850400
H        -5.63854600      1.96785800      0.06019400
N        -4.16655400      3.41532100      0.12659500
C         5.03104400      0.26474800      0.02535100
N         6.41069900      0.56485800      0.00910600
C         7.23784000     -0.38655300     -0.08739600
H         6.89925000     -1.42492500     -0.19889700
C        -5.44875600     -4.32068700     -0.18388300
H        -6.07691000     -4.54134800      0.68087600
H        -6.06407700     -4.47096800     -1.07261500
H        -4.60649300     -5.02237100     -0.20591500
C        -5.16281800      4.46361400      0.15817400
H        -5.02101400      5.06031500      1.06087800
H        -5.00477000      5.12856200     -0.69265100
H        -6.19177100      4.08555900      0.13399000
C         8.71194600     -0.15073800     -0.06956000
H         9.17124000     -0.69480400      0.75919800
H         9.16699700     -0.52553800     -0.98921000
H         8.91679400      0.91237500      0.03426600
