# Supplementary material for: Computational Study of Linker Polarity Effects on Optical Electron Transfer in Imine- and Acylhydrazone-Linked Covalent Organic Frameworks Using Fragment Models
Source: Molecules. 2026 Apr 2;31(7):1179. doi: 10.3390/molecules31071179 (PMC13074386; doi:10.3390/molecules31071179)
Supplement: Supplementary file 1 [file molecules-31-01179-s001.zip › OptimizedGeometries/B01αL01K03.xyz]

51
Converted from B001B002L01K03-opted.gjf
C         1.10059200      0.84562300      0.03068600
C         0.18303600     -1.37809700      0.03095900
C        -1.28387400      0.52838200      0.03053700
H         1.94351900      1.52733200      0.03034400
H         0.35175400     -2.44900100      0.03084200
H        -2.29570100      0.91750600      0.02989600
C         1.29259900     -0.52548400      0.03093700
C         2.66069700     -1.06643100      0.02888400
H         3.47064900     -0.32712800      0.02452300
N         2.88951900     -2.31258100      0.04689100
C         4.22520000     -2.76066500      0.00115400
C         4.57919700     -3.84001100      0.80913300
C         5.17851900     -2.19686700     -0.84722300
C         5.87945300     -4.31583400      0.80437700
H         3.82003300     -4.28221200      1.44140400
C         6.47489100     -2.69026500     -0.85993600
H         4.89044100     -1.39661000     -1.51795200
C         6.83266100     -3.74301800     -0.02952600
H         6.14951000     -5.14446500      1.44682500
H         7.20625600     -2.25415800     -1.52882600
H         7.84496700     -4.12567400     -0.04236600
C        -1.10030800     -0.85883100      0.03102300
C        -2.25339400     -1.77261300      0.02937200
H        -2.01897700     -2.84390500      0.02753500
N        -3.44644300     -1.34642600      0.04557500
C        -0.19252500      1.38010100      0.03091300
C        -0.40759000      2.83554100      0.02930900
H        -1.45260100      3.16799400      0.02474200
N         0.55777400      3.65599900      0.04679600
C        -4.50391500     -2.27716700      0.00069300
C        -5.61578200     -2.03957900      0.80720700
C        -4.49429400     -3.38635300     -0.84535500
C        -6.68046400     -2.92466900      0.80305200
H        -5.61730700     -1.15967200      1.43759600
C        -5.57212700     -4.25941200     -0.85732200
H        -3.65697400     -3.54069000     -1.51496100
C        -6.66296400     -4.03836900     -0.02842000
H        -7.53337400     -2.74027100      1.44403600
H        -5.56191700     -5.11220600     -1.52451600
H        -7.50244900     -4.72135300     -0.04099900
C         0.27934500      5.03703900      0.00122600
C         1.03651900      5.88202800      0.81087300
C        -0.68352600      5.58196600     -0.84845100
C         0.80025900      7.24632200      0.80597000
H         1.79763200      5.44458500      1.44412200
C        -0.90266100      6.95171600     -0.86116900
H        -1.23214200      4.93301100     -1.52014300
C        -0.17022600      7.78685500     -0.02940500
H         1.38275500      7.89343100      1.44960700
H        -1.64444100      7.36799800     -1.53122800
H        -0.34350200      8.85511600     -0.04230600
