# Supplementary material for: Computational Study of Linker Polarity Effects on Optical Electron Transfer in Imine- and Acylhydrazone-Linked Covalent Organic Frameworks Using Fragment Models
Source: Molecules. 2026 Apr 2;31(7):1179. doi: 10.3390/molecules31071179 (PMC13074386; doi:10.3390/molecules31071179)
Supplement: Supplementary file 1 [file molecules-31-01179-s001.zip › OptimizedGeometries/B01αL01K04.xyz]

38
Converted from B001B002L01K04-opted.gjf
C         7.27911900      1.06970700     -0.22294500
C         5.90441900      1.25367200     -0.26727100
C         5.04258300      0.18216700     -0.04857800
C         5.57049500     -1.08261500      0.21677400
C         6.94055700     -1.26481900      0.25982100
C         7.79758500     -0.18959300      0.04043400
H         7.94369500      1.90684100     -0.39405900
H         5.49245900      2.23542900     -0.47345700
H         4.88549300     -1.90363900      0.38474000
H         7.34827500     -2.24650200      0.46539000
H         8.86972400     -0.33675100      0.07588800
C         3.59078800      0.40395200     -0.10183000
H         3.26885200      1.43266200     -0.30751500
N         2.75427100     -0.53509300      0.06120100
C         1.37879200     -0.23714500      0.04075600
C         0.52422400     -1.13958300     -0.58992400
C         0.83677300      0.89989500      0.64512400
C        -0.83676100     -0.90010300     -0.64473000
H         0.95438400     -2.01832500     -1.05327400
C        -0.52421000      1.13933500      0.59036800
H         1.48615300      1.58203700      1.17997500
C        -1.37875800      0.23692400     -0.04037600
H        -1.48611700     -1.58238000     -1.17943800
H        -0.95438100      2.01806100      1.05373500
N        -2.75423600      0.53494800     -0.06099200
C        -3.59082700     -0.40402800      0.10184800
H        -3.26907700     -1.43282000      0.30746400
C        -5.04261000     -0.18211200      0.04846900
C        -5.57040200      1.08267400     -0.21705600
C        -5.90453900     -1.25353400      0.26719900
C        -6.94044800      1.26497800     -0.26023000
H        -4.88532700      1.90363500     -0.38505800
C        -7.27922100     -1.06947100      0.22276600
H        -5.49266500     -2.23530900      0.47348100
C        -7.79757200      0.18984400     -0.04078300
H        -7.34807700      2.24666600     -0.46595200
H        -7.94386800     -1.90653800      0.39393100
H        -8.86969700      0.33708600     -0.07632200
