# Supplementary material for: Computational Study of Linker Polarity Effects on Optical Electron Transfer in Imine- and Acylhydrazone-Linked Covalent Organic Frameworks Using Fragment Models
Source: Molecules. 2026 Apr 2;31(7):1179. doi: 10.3390/molecules31071179 (PMC13074386; doi:10.3390/molecules31071179)
Supplement: Supplementary file 1 [file molecules-31-01179-s001.zip › OptimizedGeometries/B01αL02K01.xyz]

29
Converted from B001B002L02K01-opted.gjf
C         5.15479300     -1.07978700     -0.27805600
C         3.77124300     -1.16934500     -0.34071100
C         2.97623800     -0.06373200     -0.04800200
C         3.58668800      1.13978000      0.31116200
C         4.96535000      1.22762500      0.37284800
C         5.75396700      0.11870900      0.07861900
H         5.76324200     -1.94536500     -0.50726300
H         3.29799300     -2.10439500     -0.61831500
H         2.96255300      1.99416200      0.53808500
H         5.43330300      2.16344300      0.65169400
H         6.83299400      0.19247200      0.12877700
C         1.51540900     -0.20797800     -0.12998700
H         1.11950400     -1.17646100     -0.41194600
N         0.77330300      0.79657600      0.12980700
C        -2.85678400     -0.11172900     -0.02559400
C        -3.40050700      1.09614200     -0.45538200
C        -3.69719100     -1.12781600      0.41851100
C        -4.77386500      1.29085000     -0.42002700
H        -2.76427400      1.87564200     -0.85759200
C        -5.06699900     -0.92763300      0.46237400
H        -3.25238400     -2.06728300      0.71990100
C        -5.60667200      0.28324100      0.04597100
H        -5.19355700      2.22678500     -0.76563200
H        -5.71665600     -1.71747100      0.81707500
H        -6.67779400      0.43797700      0.07556600
C        -1.38487600     -0.40730100     -0.04575800
O        -0.96218600     -1.54063500     -0.12759700
N        -0.58718800      0.70489900      0.05059400
H        -1.03100500      1.56908400      0.31180700
