# Supplementary material for: Computational Study of Linker Polarity Effects on Optical Electron Transfer in Imine- and Acylhydrazone-Linked Covalent Organic Frameworks Using Fragment Models
Source: Molecules. 2026 Apr 2;31(7):1179. doi: 10.3390/molecules31071179 (PMC13074386; doi:10.3390/molecules31071179)
Supplement: Supplementary file 1 [file molecules-31-01179-s001.zip › OptimizedGeometries/B01αL02K02.xyz]

59
Converted from B001B002L02K02-opted.gjf
C         2.93639100     -1.26718200      0.07658200
C         2.70197400      1.12666000      0.04072100
C         4.89085700      0.13189200      0.01213800
H         2.50427300     -2.26036500      0.10123100
H         2.05813900      1.99792500      0.03827100
H         5.96707000      0.25380500     -0.01300300
C         2.12216100     -0.14683800      0.07487300
C         0.66423800     -0.33549000      0.10963100
H         0.28759900     -1.35138900      0.12450500
N        -0.09309300      0.69067800      0.12079000
N        -1.45226100      0.56238100      0.16581600
C        -2.23044200     -0.54578300     -0.04287900
H        -1.90768400      1.45940900      0.14309200
O        -1.79405900     -1.65538000     -0.26090400
C         4.07874600      1.27196900      0.00950700
C         4.64384700      2.62993100     -0.02638000
H         3.95442300      3.46575100     -0.02614200
N         5.91105900      2.77097800     -0.05664200
N         6.48461100      4.00839800     -0.09074700
C         5.90708800      5.25171500     -0.12145000
H         7.48829100      3.95239200     -0.11369000
O         4.71201600      5.44318100     -0.10717700
C         4.32924400     -1.13360600      0.04558300
C         5.22335000     -2.30202200      0.04647100
H         6.29145700     -2.12240600      0.01829400
N         4.71341600     -3.47062700      0.07970700
N         5.49994800     -4.58568300      0.08157700
C         6.86505900     -4.70667600      0.04018500
H         4.95113400     -5.42772100      0.10874500
O         7.62687300     -3.76687400      0.00011800
C        -3.70853200     -0.27786500      0.00341500
C        -4.27798000      0.76495900      0.73121700
C        -4.52625700     -1.14799600     -0.70898200
C        -5.65101100      0.94206800      0.73159900
H        -3.65990400      1.42368300      1.32933900
C        -5.89926100     -0.97067800     -0.70855500
H        -4.06346000     -1.95627300     -1.25971600
H        -6.11410000      1.75048800      1.28184200
H        -6.51884500     -1.62904900     -1.30534900
C        -6.46856900      0.07238000      0.01880600
C        -7.94769000      0.34129800      0.06217100
N        -8.72630200     -0.76141000     -0.17306200
O        -8.38056900      1.44892100      0.29559000
N       -10.09357100     -0.88461400     -0.05137700
H        -8.27645100     -1.65846100     -0.09485200
C       -10.83330800      0.14466000     -0.15228100
H       -10.43405600      1.13709900     -0.32690300
C         6.89917600      6.39332000     -0.18258500
H         6.74826300      6.92376300     -1.12227900
H         6.67123300      7.08142300      0.62975500
H         7.93909600      6.07868700     -0.11028500
C         7.36028500     -6.13707700      0.04547800
H         8.04021200     -6.25553100      0.88784100
H         6.56656900     -6.87931700      0.11414000
H         7.92949800     -6.30108500     -0.86870600
C       -12.31046100     -0.02799500     -0.02390800
H       -12.55391500     -1.07520900      0.14338300
H       -12.69049600      0.57001500      0.80717200
H       -12.81251200      0.32301600     -0.92826800
