# Supplementary material for: Computational Study of Linker Polarity Effects on Optical Electron Transfer in Imine- and Acylhydrazone-Linked Covalent Organic Frameworks Using Fragment Models
Source: Molecules. 2026 Apr 2;31(7):1179. doi: 10.3390/molecules31071179 (PMC13074386; doi:10.3390/molecules31071179)
Supplement: Supplementary file 1 [file molecules-31-01179-s001.zip › OptimizedGeometries/B01αL02K03.xyz]

63
Converted from B001B002L02K03-opted.gjf
C        -0.83206900     -1.11317300     -0.01323000
C        -0.55067000      1.27514500     -0.03066000
C         1.37589800     -0.16295800     -0.08669500
H        -1.46590400     -1.99142900      0.01034000
H        -0.99395300      2.26358100     -0.01966100
H         2.45315200     -0.27312200     -0.11927400
C        -1.38906200      0.15474000      0.00044300
C        -2.85365600      0.28086400      0.04931900
H        -3.43845700     -0.63121600      0.06170900
N        -3.37411400      1.44493900      0.07472500
N        -4.72751700      1.61087800      0.13438100
C        -5.72957000      0.69491800     -0.06641900
H        -4.98151100      2.58424700      0.12003200
O        -5.53796800     -0.47956400     -0.29712400
C         0.82522600      1.12375200     -0.07468700
C         1.66633300      2.32983100     -0.10859200
H         1.16913900      3.29230000     -0.08702800
N         2.93387900      2.19914400     -0.16227300
N         3.75404900      3.28908300     -0.21035200
C         3.46716900      4.60968000      0.02917300
H         4.72382700      3.02148600     -0.21997500
O         2.35930000      5.02578600      0.29148600
C         0.55704800     -1.27943100     -0.05685000
C         1.18115500     -2.61121500     -0.07232900
H         2.26317700     -2.66060500     -0.09709800
N         0.43476500     -3.64530900     -0.05647400
N         0.96826600     -4.90133600     -0.08351200
C         2.26626100     -5.30421000      0.10677500
H         0.25335800     -5.60760800     -0.03554900
O         3.19185800     -4.54408600      0.29367000
C        -7.11346200      1.27215200      0.00604400
C        -7.43163100      2.40341700      0.75317600
C        -8.11331600      0.60153700     -0.69144700
C        -8.73793200      2.87031200      0.78349500
H        -6.67549800      2.90279400      1.34734400
C        -9.41463700      1.07526400     -0.66786700
H        -7.84577300     -0.29152400     -1.24112700
H        -8.98357000      3.74321900      1.37444300
H       -10.18803700      0.55588300     -1.21904600
C        -9.72771200      2.21213600      0.06726100
H       -10.74583000      2.57965300      0.08971700
C         4.65829500      5.52067000     -0.04234100
C         5.78379800      5.24859400     -0.81590500
C         4.59001800      6.70500200      0.68468300
C         6.84088100      6.14700100     -0.84330800
H         5.82778000      4.35853900     -1.43233500
C         5.65061300      7.59559700      0.66371300
H         3.69269700      6.90656200      1.25518500
C         6.77854300      7.31604000     -0.09809700
H         7.70915600      5.93750900     -1.45464700
H         5.59750900      8.51173200      1.23781500
H         7.60554800      8.01445500     -0.11834100
C         2.45766700     -6.79284800      0.08102700
C         3.55078100     -7.29947100      0.77698900
C         1.62439900     -7.65876100     -0.62241200
C         3.79151500     -8.66329900      0.79551200
H         4.19964500     -6.60303200      1.29198700
C         1.87349600     -9.02373700     -0.61084000
H         0.80299500     -7.27397400     -1.21525600
C         2.95120200     -9.52727700      0.10395300
H         4.63781600     -9.05449900      1.34545300
H         1.23028200     -9.69256800     -1.16803000
H         3.14213600    -10.59290300      0.11431800
