# Supplementary material for: Computational Study of Linker Polarity Effects on Optical Electron Transfer in Imine- and Acylhydrazone-Linked Covalent Organic Frameworks Using Fragment Models
Source: Molecules. 2026 Apr 2;31(7):1179. doi: 10.3390/molecules31071179 (PMC13074386; doi:10.3390/molecules31071179)
Supplement: Supplementary file 1 [file molecules-31-01179-s001.zip › OptimizedGeometries/B01αL02K04.xyz]

46
Converted from B001B002L02K04-opted.gjf
C        -5.75166300      0.23326400     -0.12263000
N        -4.99956000     -0.78367400      0.04350200
H        -5.36558500      1.22668600     -0.31891400
N        -3.63930200     -0.66915000     -0.03202600
C        -2.85702400      0.45511000     -0.00721500
H        -3.18606300     -1.55096900      0.13973100
O        -3.28787300      1.58750600      0.02996300
C        -1.37965200      0.17785200     -0.01454100
C        -0.55663100      1.15027000      0.54247700
C        -0.81595600     -0.97153400     -0.56467000
C         0.81597900      0.97165000      0.56446600
H        -1.01501000      2.03882200      0.95617900
C         0.55665300     -1.15015800     -0.54266400
H        -1.43833900     -1.71727700     -1.04440200
H         1.43835500      1.71737100      1.04424200
H         1.01501600     -2.03874000     -0.95632000
C         1.37966900     -0.17773100      0.01432600
C         2.85704300     -0.45498300      0.00701600
N         3.63931400      0.66927700      0.03203700
O         3.28789200     -1.58737400     -0.03022700
N         4.99958800      0.78375200     -0.04354000
H         3.18610700      1.55110200     -0.13977700
C         5.75163100     -0.23317700      0.12290200
H         5.36549700     -1.22651400      0.31950800
C        -7.21051000      0.06994700     -0.04884300
C        -8.01567200      1.18820100     -0.25188000
C        -7.80867900     -1.16375700      0.21605300
C        -9.39813900      1.08122100     -0.19398100
H        -7.55172900      2.14655700     -0.45594000
C        -9.18627500     -1.26864200      0.27352900
H        -7.17656800     -2.02763900      0.37450000
C        -9.98530700     -0.14713100      0.06870800
H       -10.01502600      1.95635700     -0.35351000
H        -9.64505800     -2.22754200      0.47943200
H       -11.06347000     -0.23446000      0.11517600
C         7.21048900     -0.06998500      0.04903300
C         8.01557700     -1.18823900      0.25236700
C         7.80873400      1.16360300     -0.21622500
C         9.39805000     -1.08136900      0.19440900
H         7.55157400     -2.14650700      0.45670700
C         9.18633600      1.26837900     -0.27375400
H         7.17667700      2.02748300     -0.37490900
C         9.98529500      0.14687100     -0.06863400
H        10.01488000     -1.95650300      0.35417100
H         9.64518000      2.22719000     -0.47993500
H        11.06346300      0.23411600     -0.11514400
