# Supplementary material for: Computational Study of Linker Polarity Effects on Optical Electron Transfer in Imine- and Acylhydrazone-Linked Covalent Organic Frameworks Using Fragment Models
Source: Molecules. 2026 Apr 2;31(7):1179. doi: 10.3390/molecules31071179 (PMC13074386; doi:10.3390/molecules31071179)
Supplement: Supplementary file 1 [file molecules-31-01179-s001.zip › OptimizedGeometries/B01βL01K02.xyz]

43
Converted from B002B001L01K02-opted.gjf
C        -4.70857300     -2.96011200      0.35354600
H        -5.08771700     -2.27387300      1.12182500
N        -3.80273900     -2.60222900     -0.45226300
C        -3.31831600     -1.27716600     -0.37538100
C        -1.94030600     -1.08728300     -0.46127900
C        -4.16737900     -0.18093500     -0.28269100
H        -1.30096400     -1.94806500     -0.60799100
H        -5.24221000     -0.30790100     -0.28505600
C        -2.26539100      1.29926200     -0.32615300
H        -1.84252500      2.29482200     -0.36137600
C        -1.41308500      0.19875000     -0.41646700
N        -0.03131900      0.45409300     -0.51895600
C         0.77627000     -0.29079000      0.11393800
H         0.42249700     -1.09576200      0.76995500
C         2.23303300     -0.11900700      0.02787800
C         3.06595000     -0.95252700      0.77627800
C         2.79659300      0.86109900     -0.78804800
C         4.43986100     -0.81376500      0.71571500
H         2.62474200     -1.71454100      1.40920300
C         4.17066900      0.99956200     -0.84770000
H         2.13847100      1.49880300     -1.36366400
H         5.09933200     -1.45169500      1.28948000
H         4.61163000      1.76065200     -1.48193700
C        -3.63861200      1.10836300     -0.23941800
N        -4.54809400      2.18757100     -0.17048100
C        -4.29925700      3.13459500      0.62909800
H        -3.41888800      3.10736600      1.28415200
C         5.00310800      0.16668500     -0.09923800
C         6.46533100      0.33695300     -0.18329600
H         6.81624000      1.13496100     -0.85354400
N         7.26926700     -0.38344700      0.46904700
C        -5.18828000      4.32952100      0.73187600
H        -5.56240200      4.43760900      1.75245600
H        -4.62637900      5.23727200      0.49949200
H        -6.02390600      4.23165300      0.04261000
C        -5.30110100     -4.32976100      0.31107700
H        -5.15761500     -4.83505900      1.26886500
H        -6.37846500     -4.26837100      0.14016300
H        -4.83831100     -4.91062800     -0.48349100
C         8.68420300     -0.13003800      0.31130700
H         9.11405700      0.10071400      1.28763600
H         9.16990800     -1.04053200     -0.04403700
H         8.90438800      0.69022400     -0.38242300
