# Supplementary material for: Computational Study of Linker Polarity Effects on Optical Electron Transfer in Imine- and Acylhydrazone-Linked Covalent Organic Frameworks Using Fragment Models
Source: Molecules. 2026 Apr 2;31(7):1179. doi: 10.3390/molecules31071179 (PMC13074386; doi:10.3390/molecules31071179)
Supplement: Supplementary file 1 [file molecules-31-01179-s001.zip › OptimizedGeometries/B01βL01K03.xyz]

38
Converted from B002B001L01K03-opted.gjf
C        -6.94802000     -1.25158900     -0.29881600
C        -5.58092300     -1.04181400     -0.40532500
C        -5.04244900      0.21353000     -0.12032000
C        -5.89293200      1.25755300      0.24072200
C        -7.25428800      1.03648300      0.36223400
C        -7.78762800     -0.21877400      0.09368600
H        -7.35921700     -2.22572500     -0.53236100
H        -4.92929800     -1.83816200     -0.74366000
H        -5.46118300      2.23157200      0.43173100
H        -7.90516700      1.84957300      0.65815700
H        -8.85384300     -0.38584700      0.17508500
N        -3.66560000      0.49203000     -0.22637100
C        -2.83261500     -0.36031200      0.20595100
H        -3.15710500     -1.28438900      0.70048700
C        -1.38052000     -0.16337600      0.09345800
C        -0.51685700     -1.12792700      0.61578100
C        -0.85287200      0.96931300     -0.52563600
C         0.85290600     -0.96953800      0.52543600
H        -0.93098400     -2.00703100      1.09688300
C         0.51689100      1.12769900     -0.61599600
H        -1.53525700      1.70747400     -0.92620100
C         1.38056400      0.16317100     -0.09363500
H         1.53528300     -1.70769400      0.92601400
H         0.93101900      2.00676700     -1.09716100
C         2.83263000      0.36012900     -0.20610100
H         3.15721100      1.28396400     -0.70099800
N         3.66561300     -0.49200200      0.22669600
C         5.04245500     -0.21344700      0.12051800
C         5.89302300     -1.25757500     -0.24009700
C         5.58081100      1.04205800      0.40497700
C         7.25432900     -1.03646200     -0.36171800
H         5.46128200     -2.23169800     -0.43061100
C         6.94791200      1.25188600      0.29835000
H         4.92910200      1.83848900      0.74294400
C         7.78757300      0.21896900     -0.09371500
H         7.90530500     -1.84963100     -0.65721700
H         7.35905200      2.22617200      0.53136100
H         8.85377100      0.38609600     -0.17524900
