# Supplementary material for: Computational Study of Linker Polarity Effects on Optical Electron Transfer in Imine- and Acylhydrazone-Linked Covalent Organic Frameworks Using Fragment Models
Source: Molecules. 2026 Apr 2;31(7):1179. doi: 10.3390/molecules31071179 (PMC13074386; doi:10.3390/molecules31071179)
Supplement: Supplementary file 1 [file molecules-31-01179-s001.zip › OptimizedGeometries/B01βL01K04.xyz]

51
Converted from B002B001L01K04-opted.gjf
C        -3.16479200      1.59015600      0.19580400
H        -2.50704300      2.14673500      0.87521000
N        -2.72518200      0.64756600     -0.52892300
C        -1.34810500      0.35248000     -0.49515300
C        -0.97669000     -0.99149200     -0.50953200
C        -0.37256500      1.34343200     -0.50847800
H        -1.74871800     -1.74719200     -0.57274900
H        -0.64103000      2.38999600     -0.57016500
C         1.34734000     -0.34738700     -0.51095500
H         2.38773000     -0.63827900     -0.57485600
C         0.36932800     -1.34106100     -0.49653800
N         0.80231200     -2.68133600     -0.53077600
C         0.20578700     -3.53318800      0.19427600
H        -0.60404300     -3.24154600      0.87484500
C         0.56312700     -4.95891100      0.18936600
C        -0.11467300     -5.83368300      1.03427100
C         1.56761100     -5.44858800     -0.64707800
C         0.20363500     -7.18434200      1.04799800
H        -0.89546600     -5.45097600      1.68230400
C         1.88420000     -6.79463300     -0.63208700
H         2.08292500     -4.75393700     -1.29787500
C         1.20323000     -7.66496600      0.21500300
H        -0.32700500     -7.85962700      1.70688900
H         2.66337300     -7.17317300     -1.28152600
H         1.45409000     -8.71828100      0.22281700
C        -4.57853900      1.99250800      0.19023300
C        -4.99916900      3.01618700      1.03494300
C        -5.50327400      1.36669800     -0.64723400
C        -6.32856700      3.41404100      1.04761200
H        -4.27863600      3.50152700      1.68403400
C        -6.82774800      1.76377100     -0.63335200
H        -5.15751400      0.57391900     -1.29804800
C        -7.24301800      2.78780200      0.21368400
H        -6.64973900      4.21057700      1.70649700
H        -7.54385000      1.27760400     -1.28374800
H        -8.28105500      3.09581400      0.22079500
C         0.97707200      0.99312600     -0.49587700
N         1.92120300      2.03831000     -0.52927500
C         2.95948400      1.94469700      0.19213200
H         3.11364000      1.09466700      0.86865300
C         4.01611400      2.96631800      0.18785900
C         5.11595500      2.81111600      1.02731700
C         3.93514100      4.08595100     -0.64169300
C         6.12694700      3.76145200      1.04271200
H         5.17711500      1.93983800      1.67009500
C         4.94295800      5.03263600     -0.62491300
H         3.07324800      4.18902300     -1.28832800
C         6.04042200      4.87252800      0.21695300
H         6.97976600      3.63528400      1.69731700
H         4.87902900      5.90039600     -1.26917400
H         6.82759100      5.61597500      0.22618500
