# Supplementary material for: Computational Study of Linker Polarity Effects on Optical Electron Transfer in Imine- and Acylhydrazone-Linked Covalent Organic Frameworks Using Fragment Models
Source: Molecules. 2026 Apr 2;31(7):1179. doi: 10.3390/molecules31071179 (PMC13074386; doi:10.3390/molecules31071179)
Supplement: Supplementary file 1 [file molecules-31-01179-s001.zip › OptimizedGeometries/B01βL02K02.xyz]

59
Converted from B002B001L02K02-opted.gjf
C        -4.95937200      0.16741600     -0.08990900
C        -2.75198400      1.11157600     -0.18245000
C        -3.03714500     -1.27365100     -0.12639200
H        -6.03988100      0.24122800     -0.11587200
H        -2.15330400      2.00905000     -0.28160000
H        -2.56495000     -2.24697800     -0.18309200
C        -2.20087300     -0.16102500     -0.16750600
C        -0.72369900     -0.44198000     -0.24371200
N         0.07488600      0.60732000      0.11065100
O        -0.31220400     -1.53237800     -0.58142400
N         1.43627500      0.67993600      0.19803900
H        -0.36313100      1.41943100      0.51090900
C         2.17540600     -0.26076100     -0.24704400
H         1.77675700     -1.15855400     -0.70451000
C        -4.41347500     -1.11319000     -0.07461000
C        -5.39433100     -2.25664500     -0.05341700
N        -4.86889600     -3.44857100      0.35319800
O        -6.55372300     -2.08691500     -0.36831800
N        -5.51354100     -4.64026500      0.60179200
H        -3.96008600     -3.43319900      0.78431400
C        -6.66212300     -4.86118500      0.10235900
H        -7.17801000     -4.14026400     -0.52093900
C        -4.13277800      1.28014600     -0.12962800
C        -4.63285300      2.70082900     -0.17191500
N        -5.91593700      2.86492000      0.26192400
O        -3.91556600      3.60100900     -0.55611400
N        -6.61990900      4.03120100      0.46611200
H        -6.34574400      2.09459000      0.74549400
C        -6.25106000      5.10747500     -0.10236300
H        -5.38543000      5.15922900     -0.75231800
C         3.63452900     -0.13649300     -0.14285900
C         4.43003300     -1.16971700     -0.64331800
C         4.24889900      0.97405400      0.43585800
C         5.80818100     -1.10116500     -0.57124900
H         3.95376500     -2.03370000     -1.09286700
C         5.62707500      1.04232300      0.50769600
H         3.63133900      1.77347100      0.82333900
H         6.42624600     -1.90030900     -0.95841800
H         6.10355500      1.90599600      0.95741300
C         6.42294500      0.00940000      0.00698900
C         7.88332400      0.13432500      0.10983000
H         8.28508300      1.02826400      0.57196700
N         8.62035400     -0.80384200     -0.34360900
N         9.98046600     -0.73100500     -0.26995100
C        10.78922000      0.24631100      0.25160400
H        10.41853900     -1.54380800     -0.66797600
O        10.37783400      1.26561000      0.75840600
C        12.26923300     -0.05196000      0.14414100
H        12.49502600     -1.00085700     -0.33982400
H        12.73728200      0.75834300     -0.41313100
H        12.68784900     -0.05072100      1.14969500
C        -7.04962300      6.34489600      0.14042100
H        -6.42059300      7.12055100      0.58250200
H        -7.43019800      6.73978800     -0.80419300
H        -7.88295600      6.13125400      0.80656100
C        -7.31880200     -6.17013200      0.39105100
H        -8.27566300     -6.01083600      0.89287700
H        -7.52903000     -6.70056200     -0.54034300
H        -6.67742600     -6.78295900      1.02105400
