# Supplementary material for: Computational Study of Linker Polarity Effects on Optical Electron Transfer in Imine- and Acylhydrazone-Linked Covalent Organic Frameworks Using Fragment Models
Source: Molecules. 2026 Apr 2;31(7):1179. doi: 10.3390/molecules31071179 (PMC13074386; doi:10.3390/molecules31071179)
Supplement: Supplementary file 1 [file molecules-31-01179-s001.zip › OptimizedGeometries/B01βL02K03.xyz]

46
Converted from B002B001L02K03-opted.gjf
C         0.59849300      1.24671100     -0.12829800
C        -0.78009000      1.15280500     -0.12785600
C        -0.59846200     -1.24658100     -0.12695100
C         0.78013000     -1.15267200     -0.12704800
H         1.07474900      2.22063200     -0.12735100
H        -1.39841100      2.04063300     -0.12670000
H        -1.07474800     -2.22048200     -0.12494000
H         1.39849300     -2.04046600     -0.12527600
C         1.39502600      0.09936100     -0.12845500
C         2.85525200      0.25695500     -0.12970300
N         3.59408300     -0.78370700     -0.13938200
H         3.25479800      1.26419100     -0.12172000
N         4.95483000     -0.68012600     -0.15411700
C         5.75166600      0.41272800      0.07984000
H         5.39443700     -1.58473700     -0.12987000
O         5.32705200      1.52626000      0.30169900
C        -1.39499300     -0.09920800     -0.12788000
C        -2.85520900     -0.25685500     -0.12843000
N        -3.59408200      0.78379300     -0.13841400
H        -3.25471500     -1.26409900     -0.11988600
N        -4.95481900      0.68023200     -0.15272700
C        -5.75168400     -0.41281700      0.08000800
H        -5.39451100      1.58480200     -0.12859900
O        -5.32713900     -1.52655200      0.30102800
C         7.22323200      0.11687300      0.05681200
C         7.78217200     -0.92784700     -0.67498000
C         8.04802600      0.96743400      0.78631900
C         9.15471500     -1.13044100     -0.65827000
H         7.15947500     -1.56327100     -1.29358600
C         9.41680700      0.75717900      0.80959500
H         7.59238500      1.78909900      1.32346300
C         9.97139400     -0.29397500      0.08964200
H         9.58651500     -1.93649000     -1.23738700
H        10.05416900      1.41557600      1.38576200
H        11.04185100     -0.45533200      0.10381900
C        -7.22324100     -0.11692900      0.05680600
C        -7.78196700      0.92831000     -0.67439400
C        -8.04823800     -0.96799300      0.78550000
C        -9.15451400      1.13090200     -0.65791900
H        -7.15908900      1.56417800     -1.29236800
C        -9.41702300     -0.75774300      0.80855200
H        -7.59275600     -1.79004900      1.32218000
C        -9.97140600      0.29392000      0.08918300
H        -9.58614600      1.93736600     -1.23658400
H       -10.05454600     -1.41654100      1.38408300
H       -11.04186400      0.45527900      0.10318400
