# Supplementary material for: Computational Study of Linker Polarity Effects on Optical Electron Transfer in Imine- and Acylhydrazone-Linked Covalent Organic Frameworks Using Fragment Models
Source: Molecules. 2026 Apr 2;31(7):1179. doi: 10.3390/molecules31071179 (PMC13074386; doi:10.3390/molecules31071179)
Supplement: Supplementary file 1 [file molecules-31-01179-s001.zip › OptimizedGeometries/B01βL02K04.xyz]

63
Converted from B002B001L02K04-opted.gjf
C        -1.03660500     -0.92235800     -0.21768700
C        -0.28183600      1.35869300     -0.21731800
C         1.31616200     -0.43541200     -0.21848600
H        -1.80573300     -1.68284700     -0.27864900
H        -0.55626200      2.40496000     -0.27790300
H         2.35930500     -0.72136400     -0.27969600
C         1.03635700      0.92846000     -0.20903700
C         2.22655900      1.85057700     -0.24088600
N         1.96800400      3.12843200      0.16283500
O         3.31730300      1.44774400     -0.58770500
N         2.81926400      4.18865200      0.30743800
H         1.06980200      3.32067400      0.57259800
C         4.01173500      4.13923000     -0.14347800
H         4.41565600      3.27079000     -0.65048400
C         0.28443800     -1.36184400     -0.20936700
C         0.48877800     -2.85346700     -0.24145500
N         1.72558600     -3.26728800      0.16086900
O        -0.40502500     -3.59748900     -0.58770500
N         2.21906500     -4.53421400      0.30568600
H         2.34055800     -2.58480500      0.57043900
C         1.58012300     -5.54280500     -0.14401100
H         0.62550500     -5.45910800     -0.65013600
C        -1.32305600      0.43440700     -0.20821900
C        -2.71694500      1.00365700     -0.23963600
N        -3.69405200      0.13995100      0.16302200
O        -2.91397900      2.15003600     -0.58517300
N        -5.03789700      0.34659500      0.30813200
H        -3.41087100     -0.73385300      0.57282300
C        -5.59193200      1.40376400     -0.14269400
H        -5.04218300      2.18788400     -0.64993700
C        -7.04120100      1.58283500      0.02254200
C        -7.62956800      2.73909800     -0.48428000
C        -7.83940000      0.63504400      0.66646600
C        -8.99489700      2.95044900     -0.35330500
H        -7.01003600      3.47536300     -0.98371000
C        -9.19961500      0.84720200      0.79601500
H        -7.37498500     -0.26053800      1.05786200
C        -9.78155400      2.00493000      0.28685800
H        -9.44280600      3.85222100     -0.75078800
H        -9.81436400      0.10915900      1.29569300
H       -10.84708200      2.16630100      0.39093000
C         4.89222300      5.30415100      0.02234100
C         4.47075000      6.46984900      0.66538900
C         6.18820200      5.23434000     -0.48303100
C         5.33534400      7.54114600      0.79549800
H         3.46255500      6.51638900      1.05565400
C         7.05466800      6.31047100     -0.35148100
H         6.51575500      4.32924000     -0.98186100
C         6.62939500      7.46503600      0.28779500
H         5.00379800      8.44304000      1.29446200
H         8.05992900      6.24659900     -0.74793700
H         7.30247100      8.30663100      0.39226700
C         2.14975300     -6.88730700      0.02193200
C         3.37033200     -7.10399700      0.66471100
C         1.44175800     -7.97554100     -0.48257700
C         3.86656400     -8.38799800      0.79558200
H         3.91434800     -6.25353400      1.05422800
C         1.94123300     -9.26357100     -0.35023200
H         0.49376500     -7.80761100     -0.98101100
C         3.15400800     -9.47141800      0.28891900
H         4.81365400     -8.55089100      1.29436400
H         1.38353200    -10.10282500     -0.74575000
H         3.54686900    -10.47482000      0.39411700
