# Supplementary material for: Computational Study of Linker Polarity Effects on Optical Electron Transfer in Imine- and Acylhydrazone-Linked Covalent Organic Frameworks Using Fragment Models
Source: Molecules. 2026 Apr 2;31(7):1179. doi: 10.3390/molecules31071179 (PMC13074386; doi:10.3390/molecules31071179)
Supplement: Supplementary file 1 [file molecules-31-01179-s001.zip › OptimizedGeometries/B02αL01K01-S.xyz]

31
Converted from B001B003L01K01-S-opted.gjf
H      -201.01710700      0.24858100     -2.16018600
H      -203.05026600      0.18058500     -3.53632700
H      -203.22376300     -1.06028600      1.25797500
H      -205.47971400     -0.23076300     -3.74343700
H      -207.61085000     -0.92877400     -2.72722300
H      -207.70132900     -1.56032800     -0.32870000
H      -205.66522500     -1.49213600      1.05015000
H      -200.18684900      1.41588100     -0.39300400
H      -197.09250400     -0.91141600      3.57703000
H      -199.18097600     -1.09395400      2.23744000
H      -198.18380900      2.52229000      0.19627100
H      -196.10355000      2.71395700      1.52234900
H      -195.56003500      0.99432900      3.21348200
C      -201.96837400     -0.01691900     -1.71598800
C      -203.09579600     -0.06674300     -2.48181700
C      -204.33976500     -0.45381800     -1.92565400
C      -204.38920400     -0.81575000     -0.55427600
C      -203.20407100     -0.77487500      0.21296800
C      -202.01848400     -0.35929200     -0.33749400
C      -205.52623400     -0.50620600     -2.69597900
C      -206.70791500     -0.89422200     -2.13103500
C      -206.75898600     -1.25359700     -0.76474500
C      -205.63005000     -1.21627300      0.00261900
N      -200.87864600     -0.32349800      0.48860200
C      -200.03477700      0.61102300      0.33696000
C      -197.33276700     -0.15948900      2.83604300
C      -198.49548300     -0.26847400      2.09534300
C      -198.80691300      0.69989600      1.13936800
C      -197.93977800      1.77080500      0.93910500
C      -196.77330800      1.87884700      1.68274200
C      -196.46947300      0.91361900      2.63141700
