# Supplementary material for: Computational Study of Linker Polarity Effects on Optical Electron Transfer in Imine- and Acylhydrazone-Linked Covalent Organic Frameworks Using Fragment Models
Source: Molecules. 2026 Apr 2;31(7):1179. doi: 10.3390/molecules31071179 (PMC13074386; doi:10.3390/molecules31071179)
Supplement: Supplementary file 1 [file molecules-31-01179-s001.zip › OptimizedGeometries/B02αL01K01-Z.xyz]

31
Converted from B001B003L01K01-Z-opted.gjf
C         0.99931000      0.55346000      1.86916100
C        -7.95514900     -0.08136500     -3.90234700
C        -7.11789900      1.02458800     -3.89458900
C        -2.36523200     -0.07539900      0.41073400
C        -6.12011100      1.12680900     -2.93565000
C        -5.95424400      0.12554800     -1.98252300
C        -4.88993800      0.25846800     -0.97779500
C        -3.87296200     -0.68687000      2.19542400
H        -8.73489900     -0.16428400     -4.64899500
H        -5.46266200      1.98912400     -2.92286600
H        -6.65518500     -1.75396600     -1.24753800
H        -2.15937300      0.06640100     -0.64428300
H         1.53977100      0.43969700      3.96065700
H        -8.44892600     -1.94750200     -2.96040000
C        -0.51489600     -0.02059500      3.65269000
C        -6.79918000     -0.98546600     -1.99604000
C        -1.56953800     -0.16446600      2.72078600
C        -3.62643800     -0.42783000      0.82178500
C         0.73959000      0.33134800      3.23966900
C         0.00091700      0.41960700      0.94593400
C        -7.79399100     -1.08548200     -2.95133100
N        -4.70062100     -0.60511100     -0.06901900
C        -2.87870400     -0.54310800      3.11484600
C        -1.31052900      0.06149900      1.34468400
H        -7.24195800      1.80608400     -4.63318800
H        -4.87116200     -0.98986700      2.48393500
H        -4.26816000      1.16017300     -1.04726000
H        -3.07395100     -0.72762000      4.16497400
H        -0.72071400     -0.19543600      4.70255600
H         1.99702100      0.83019500      1.55255100
H         0.19781300      0.58836200     -0.10656400
