# Supplementary material for: Computational Study of Linker Polarity Effects on Optical Electron Transfer in Imine- and Acylhydrazone-Linked Covalent Organic Frameworks Using Fragment Models
Source: Molecules. 2026 Apr 2;31(7):1179. doi: 10.3390/molecules31071179 (PMC13074386; doi:10.3390/molecules31071179)
Supplement: Supplementary file 1 [file molecules-31-01179-s001.zip › OptimizedGeometries/B02αL01K02-S.xyz]

49
Converted from B001B003L01K02-S-opted.gjf
H        -0.45066800     -0.68046700     -2.21777200
H        -2.42397900     -0.84902100     -3.66673700
H         6.60339200      3.13503700     -1.53157000
H         6.99605500      3.46472100      0.17639600
H         5.89886200      4.53264800     -0.73776300
H        -2.94137000     -0.57865300      1.25470600
H         5.91826200      2.14442000      1.55194900
H         4.83022500     -2.22013500      6.31698800
H         3.05714700     -2.08193300      6.44650400
H         4.12897100     -0.82250300      7.11372400
H         2.12874200     -1.47493400      4.55874200
H        -4.90127100     -0.91549300     -3.93613200
H        -7.39380800     -0.82279500     -0.46790500
H        -5.41893600     -0.65344500      0.98643700
H       -10.43111200     -1.64151200     -3.13382800
H        -9.67039900     -2.95696100     -4.01507700
H        -9.44948100     -1.27962800     -4.57600400
N        -7.36436000     -1.02637200     -3.16866000
C         4.00008000      0.61418000      2.54342200
C         3.92494400      1.26773700      1.32569500
C         2.93666200     -0.17671100      2.99212600
C         1.80332500     -0.30400900      2.20910400
C        -9.53923900     -1.91896100     -3.70071000
H         2.73315500      1.65287900     -0.40898200
C        -6.25225600     -0.92697500     -2.30339000
C         2.77500900      1.13363400      0.54177900
N         5.04223500      2.71121900     -0.23065700
C        -1.44466500     -0.65989800     -1.78856700
H         0.96584900     -0.91117000      2.53334400
H         0.54571100      0.77346400     -0.81649400
C        -3.99492700     -0.71460300     -0.63516800
C        -5.30196000     -0.73369300     -0.08811000
C         5.05758400      2.09645800      0.87007400
C        -3.84884600     -0.78370400     -2.04557900
C         3.98894700     -1.52541200      6.29072000
C        -2.54073400     -0.76565300     -2.59243400
C        -2.84359500     -0.62244600      0.17651100
C        -6.39805500     -0.83843100     -0.89375400
C        -8.32197900     -1.78692500     -2.84653700
C        -1.58990800     -0.56852800     -0.37732500
N        -0.48605400     -0.45956100      0.49045800
C         0.51953300      0.22557300      0.13277200
C         6.20494200      3.49673300     -0.58212100
C         3.01066100     -0.87718600      4.28865000
H         4.88012600      0.70067600      3.17064200
C        -4.99926000     -0.87546100     -2.85780600
H        -8.28947400     -2.39157700     -1.93096400
C         1.71669300      0.35301300      0.97621200
N         4.01951000     -0.79780200      5.04083300
