# Supplementary material for: Computational Study of Linker Polarity Effects on Optical Electron Transfer in Imine- and Acylhydrazone-Linked Covalent Organic Frameworks Using Fragment Models
Source: Molecules. 2026 Apr 2;31(7):1179. doi: 10.3390/molecules31071179 (PMC13074386; doi:10.3390/molecules31071179)
Supplement: Supplementary file 1 [file molecules-31-01179-s001.zip › OptimizedGeometries/B02αL01K02-Z.xyz]

49
Converted from B001B003L01K02-Z-opted.gjf
C        -0.87221900     -0.77997000      1.52382800
C       -10.13238600     -1.74388000     -1.78566700
C        -8.89343800     -0.08780800     -3.18960800
C        -7.79518000      0.72223200     -3.42038000
C        -6.75182600      0.74983000     -2.48984100
H        -7.95847500     -1.44452600     -0.22025300
C        -2.21342000     -0.68103800      1.97513100
C        -6.81332500     -0.02634300     -1.34466400
C        -7.92796800     -0.84282500     -1.12150600
C        -8.96531200     -0.87640900     -2.03611400
H         1.19473300     -0.79061700      2.06640200
N       -11.10474200     -1.81206000     -2.58546200
N        -6.75982200      2.29717200     -4.90383500
C        -6.80352600      3.06358400     -6.12985300
C        -5.70422400      0.01789100     -0.38051000
N        -5.72050200     -0.64814900      0.69813300
C        -4.83494800     -0.49243900      2.93751300
N         1.05530400     -0.57598600      4.64463000
H        -5.93501200      2.80753200     -6.73905500
H         2.95091600     -0.55621400      6.32359700
C        -1.35844300     -0.52056600      4.25980500
H         1.83159100     -0.96784200      7.64665700
C         1.06111100     -1.29384500      5.68540100
C        -3.30771200     -0.70295600      1.08077700
H        -5.86198200     -0.43744500      3.27481000
H        -8.60426100      1.46321100     -5.31517100
H       -12.32796700     -3.42472600     -3.04603200
H        -4.86263300      0.67122500     -0.64101100
H        -5.89934600      1.39015200     -2.68615800
H        -9.71581800     -0.12826200     -3.89490500
H        -1.54265000     -0.38767500      5.32006500
C       -12.19896100     -2.69483600     -2.24500200
H        -3.98207500     -0.34803500      4.87980900
C         2.19301800     -1.26091300      6.65810200
C         0.16756900     -0.73569100      2.40341100
H       -13.12052400     -2.11268300     -2.19146200
H       -12.05119100     -3.22367600     -1.29596000
H        -7.71593100      2.89624100     -6.71442100
C        -2.45357200     -0.54183900      3.36560100
H        -6.72228700      4.12454800     -5.88742400
H         0.22980800     -1.97655700      5.90479900
C        -7.73824400      1.54577500     -4.64346800
C        -4.59647100     -0.59874900      1.54366900
H         2.63362900     -2.25514800      6.76079700
H        -0.68534400     -0.87812300      0.46069600
H       -10.10093800     -2.32917500     -0.85590200
C        -0.07112200     -0.62647100      3.79672600
H        -3.12195200     -0.83968300      0.02133000
C        -3.79489400     -0.44598600      3.81669800
