# Supplementary material for: Computational Study of Linker Polarity Effects on Optical Electron Transfer in Imine- and Acylhydrazone-Linked Covalent Organic Frameworks Using Fragment Models
Source: Molecules. 2026 Apr 2;31(7):1179. doi: 10.3390/molecules31071179 (PMC13074386; doi:10.3390/molecules31071179)
Supplement: Supplementary file 1 [file molecules-31-01179-s001.zip › OptimizedGeometries/B02αL01K03-S.xyz]

69
Converted from B001B003L01K03-S-opted.gjf
C        -5.72177400     -0.08654800     -1.49018000
C        -2.78884300     -3.53159000      6.10103800
C       -12.27900900     -1.81294800     -4.12289300
C        -0.65253300     -1.10571200      7.96422600
C        -2.81393400     -2.97237500      4.85758100
C        -2.09420400      0.04134900      0.72904800
C        -2.15381900      0.60525100     -0.53411900
C        -3.17079300     -1.17291500      2.62708300
C        -2.12170900     -1.75789700      4.60173600
C        -4.40253000     -0.61546300      0.56319600
C         1.24740500      4.14849300     -4.02866400
H        -5.29015400     -1.08457700      0.97210400
C         2.52742300      3.58543500     -3.78746300
C       -11.49774900     -0.69237600     -4.11388200
C        -9.93027800     -1.78634900     -2.59054000
H         4.64702400      3.78619400     -4.13511500
C         2.27938800      5.93246600     -5.29440000
N        -0.96915100      1.79466500     -2.24266200
C         0.10284400      3.50580100     -3.50724100
C         3.67273300      4.22354100     -4.32102500
H        -0.88235700      3.91639200     -3.69349800
H         1.57186800      0.86643500     -1.97589000
C        -2.08138000     -2.91780900      7.16405700
H        -1.17871800      0.06665100      1.30901100
C       -11.90600400     -2.94668300     -3.36541900
C         1.49523700      1.79773300     -2.52303300
C        -0.95731400      1.24727900     -1.09925800
C        -1.37252200     -1.71581300      6.90631000
H         4.43540400      5.85224700     -5.45708100
H        -3.38006000      1.00228300     -2.24356000
C        -3.35162000      0.55648100     -1.25586100
C        -1.34586700     -2.86106700      9.46600700
C        -8.74689300     -1.74025000     -1.82075400
C        -3.22178200     -0.57318600      1.28512900
H        -0.06435300      1.23710500     -0.46344600
H         2.19841700      6.84063800     -5.87820400
C        -7.94131200     -0.63041200     -1.82847800
C         0.21386500      2.37030500     -2.74627700
N        -6.76545200     -0.65813400     -1.05294200
C        -1.39725400     -1.16694000      5.60503400
H         0.17714600      5.76506200     -4.97785200
H         3.58767800      1.94241300     -2.87299400
C       -10.76289800     -2.93349400     -2.61852000
C        -8.32855600      0.51306200     -2.57792900
C        -2.04680500     -3.47290000      8.46571200
C       -10.30505500     -0.64946900     -3.35277000
C         1.15613900      5.33735400     -4.79544100
C        -0.64027900     -1.66302800      9.21082300
C         2.61321700      2.38981900     -3.03216800
N        -2.11888700     -1.14329400      3.33403500
C         3.55380600      5.36970200     -5.05482600
C        -9.47710600      0.49939200     -3.31294600
C        -4.47274100     -0.04952200     -0.71464500
H        -5.68760100      0.39609100     -2.47394000
H        -4.10240600     -1.62901300      2.98180300
H        -0.85116700     -0.25632500      5.38948000
H        -3.30528600     -4.46589800      6.28929200
H        -3.33138900     -3.46859900      4.04604700
H        -0.11230600     -0.18764400      7.76442400
H        -0.08795700     -1.18825300     10.01187700
H        -1.32735400     -3.29113000     10.45927500
H        -2.58883500     -4.39246500      8.65456900
H       -10.47414700     -3.80048800     -2.03578800
H       -12.53417400     -3.82835400     -3.38019800
H       -13.18795900     -1.83799500     -4.71031100
H       -11.77885300      0.18084000     -4.69140900
H        -8.45447400     -2.59547300     -1.22328600
H        -9.77782200      1.37863200     -3.87114900
H        -7.72102600      1.40815700     -2.52977100
