# Supplementary material for: Computational Study of Linker Polarity Effects on Optical Electron Transfer in Imine- and Acylhydrazone-Linked Covalent Organic Frameworks Using Fragment Models
Source: Molecules. 2026 Apr 2;31(7):1179. doi: 10.3390/molecules31071179 (PMC13074386; doi:10.3390/molecules31071179)
Supplement: Supplementary file 1 [file molecules-31-01179-s001.zip › OptimizedGeometries/B02αL01K03-Z.xyz]

69
Converted from B001B003L01K03-Z-opted.gjf
H        -1.76249800      2.40178600     -6.91063000
C        -3.62853900      3.86443100     -8.21048000
H        -9.91589500     -5.61223500      2.39505400
C         1.55547900     -0.38954200      4.09707800
C        -4.88438000      3.56084500     -6.13772700
C        -4.97637300      3.01817700     -4.83400000
C        -6.33993300     -0.00773400     -0.87401800
C         2.34178700      0.20708100      6.29715400
C       -11.11947300     -1.47826000      0.16752700
C        -5.45442800     -0.38527500      1.33044200
C         1.07076800      0.51870100      6.69116200
H        -0.67317500     -0.57062300      2.57452000
C        -3.16403800      0.41083300      1.92595200
H         0.87620600      0.86980100      7.69811100
H        -5.90077800      1.02594100     -3.26992200
C       -13.29384900     -5.24493100      2.28507000
N        -8.71531600     -1.32055400      0.03910200
C        -2.37920500      0.54486100      5.29792000
C       -12.26038000     -2.11420500      0.55305800
H       -14.34253200     -3.60052100      1.42134700
H        -2.73157700      3.68123100     -8.79096700
C       -10.94059900     -3.92651800      1.51904600
H        -7.75650300     -1.58626400      1.85059200
H        -1.96080000      1.50979800     -4.61085300
C        -4.13117000      0.76545400     -0.31651700
C        -2.76471800      2.07492200     -5.06445400
C        -3.71456700      3.32643000     -6.90479100
H        -6.82085100      4.51389500     -6.11237900
C        -2.66124000      2.57071900     -6.32877400
C        -5.16967700      0.63248300     -1.24482000
C         0.22835000     -0.06848000      4.47491800
C       -12.03202000     -5.81681900      2.56090800
C        -6.48849500     -0.51949600      0.41974900
H         3.16703800      0.30980600      6.99014100
C         2.58565400     -0.25310500      4.98413000
C        -4.65513800      4.60098900     -8.73147100
C       -12.20803500     -3.35452600      1.23951000
H       -11.97765200     -6.76972800      3.07196700
H        -6.62514200      5.42460700     -8.38869800
N        -3.24832500     -0.01253700      3.11737000
H       -11.14919300     -0.53927300     -0.36989800
C        -5.92949800      4.33306100     -6.70203400
C        -1.34893800      0.69023900      6.17668200
C        -7.72839500     -1.19965200      0.82473300
H       -13.22929100     -1.68299200      0.32918900
C       -13.37739600     -4.04369000      1.63860300
H        -5.85724100      3.22419500     -4.23636100
H        -1.53713300      1.02945400      7.18878300
H        -3.22233700      1.27067500     -0.62318300
C       -10.88555000     -5.17542200      2.18557800
H        -7.15857900     -0.12357100     -1.57516400
C        -5.03661700      1.16543200     -2.60930000
H        -5.54484700     -0.77346400      2.33858100
C        -3.94794500      2.27752600     -4.30781400
C        -4.26766700      0.25995600      0.96514100
H        -4.58032800      5.00757400     -9.73192900
H        -8.80121700     -3.68856900      1.31278000
H        -2.26691300      0.92272100      1.55745800
C        -2.13328400      0.12076200      3.96627500
H         1.73943800     -0.74326200      3.08912600
H         3.59625100     -0.49904000      4.68349700
C        -0.01616600      0.38994300      5.79468100
C        -9.84942100     -2.03044100      0.47678100
N        -3.98030400      1.74228200     -3.00608200
C        -9.76892500     -3.23636300      1.12668000
H        -3.40122900      0.75714400      5.58393900
H       -14.19433100     -5.76436000      2.58700000
C        -0.85599600     -0.19127600      3.57365300
C        -5.81892900      4.83797800     -7.96672400
