# Supplementary material for: Computational Study of Linker Polarity Effects on Optical Electron Transfer in Imine- and Acylhydrazone-Linked Covalent Organic Frameworks Using Fragment Models
Source: Molecules. 2026 Apr 2;31(7):1179. doi: 10.3390/molecules31071179 (PMC13074386; doi:10.3390/molecules31071179)
Supplement: Supplementary file 1 [file molecules-31-01179-s001.zip › OptimizedGeometries/B02αL01K04-S.xyz]

44
Converted from B001B003L01K04-S-opted.gjf
C        -7.63943400     -0.75591500      1.71430200
H       -13.30796000     -0.02015700     -4.67204400
H        -2.85421000      0.19877700     -0.35104400
C       -13.16252900     -0.71438800     -3.85406600
C        -6.34951800     -0.49993500      1.18466100
C       -13.93961200     -2.57981700     -2.54487900
H       -14.68419200     -3.33829900     -2.33986800
H       -11.26665400      0.11991800     -3.25682900
C       -12.79851900     -2.49628400     -1.75984900
C         1.36729800      1.81522200      3.52047100
C         1.54890500      0.92419400      4.56791000
C        -8.73557000     -0.79719500      0.90426300
C        -8.60897000     -0.58005700     -0.49483800
H         2.43829600      0.98550800      5.18242400
H        -4.83025100      0.14659600     -1.80688500
H         2.11247300      2.57311100      3.31543300
C        -3.96458900     -0.18133500      1.47035300
N        -2.85975700     -0.15167800      2.34196600
C         0.58869100     -0.04946200      4.82981000
H       -15.01137300     -1.75072200     -4.20665100
N        -9.71381100     -0.61009200     -1.36645000
C        -1.93514500      0.69380500      2.14384400
C        -0.54864500     -0.13333100      4.04781400
C        -3.83800500      0.03592800      0.07127200
H        -9.71936900     -0.96008000      1.32655600
H       -10.58321000     -2.19607000     -0.36022500
C       -11.83575100     -1.52367800     -2.01677200
H         0.73352500     -0.74371100      5.64787900
H        -5.27881700     -0.65896200      3.06270700
H        -7.29476900     -0.10235800     -2.08720100
H        -7.74334700     -0.90766300      2.78244500
C        -4.93416200     -0.00521900     -0.73875100
H       -12.64950600     -3.19012400     -0.93979300
C        -5.19780800     -0.46822000      1.99924300
C       -10.63792000     -1.45614300     -1.16838400
C        -6.22408600     -0.26119000     -0.20912100
H        -1.98931400      1.43363000      1.33555500
C        -7.37578600     -0.29302600     -1.02372400
C       -14.12198000     -1.68880600     -3.59220000
C         0.22620800      1.73246700      2.73534700
H         0.07779700      2.42632600      1.91519700
C        -0.73731800      0.76062500      2.99230500
C       -12.02518700     -0.62974000     -3.07215600
H        -1.30776400     -0.88238900      4.23250500
