# Supplementary material for: Computational Study of Linker Polarity Effects on Optical Electron Transfer in Imine- and Acylhydrazone-Linked Covalent Organic Frameworks Using Fragment Models
Source: Molecules. 2026 Apr 2;31(7):1179. doi: 10.3390/molecules31071179 (PMC13074386; doi:10.3390/molecules31071179)
Supplement: Supplementary file 1 [file molecules-31-01179-s001.zip › OptimizedGeometries/B02αL01K04-Z.xyz]

44
Converted from B001B003L01K04-Z-opted.gjf
C      -195.27951200     -1.15782100      5.23945200
C      -200.22642800     -0.31641500      1.07923700
H      -206.14113600      1.11298300     -6.20414000
H      -205.59751700     -2.05216100     -2.43999200
H      -194.66105200      1.46354700      3.19489100
H      -207.48131700     -2.33203600     -4.04092900
C      -205.73322300     -1.36980600     -3.26920500
C      -204.82528900     -0.32113600     -3.42545100
C      -193.33227100      0.03641100      5.97601900
H      -196.68115500      0.36678300     -0.34442900
H      -192.77734700      1.74314700      4.79600300
C      -202.39559600     -0.67683200     -0.67605300
C      -196.55209200     -0.45179400      3.24524000
H      -194.11744100     -1.70248300      6.95830000
C      -199.11922200     -0.13503900      1.93876500
C      -194.23180800     -1.00715200      6.13664200
C      -197.67765500      0.16399600      0.02626100
H      -201.68252300     -0.60184200      2.64943100
C      -204.97901500      0.56867800     -4.48521700
H      -204.27229500      1.38253400     -4.60437600
H      -192.51359200      0.15729400      6.67427300
C      -200.03205200     -0.27216600     -0.32472700
C      -198.72593100     -0.02943500     -0.82232900
H      -198.57599000      0.01314200     -1.89495900
C      -201.53253000     -0.55916300      1.57681400
H      -199.27638500     -0.13857600      3.01155600
C      -202.58078100     -0.75256100      0.72817300
C      -195.43322000     -0.26776800      4.17989400
C      -206.77758600     -1.51844500     -4.16337500
C      -193.48103900      0.92948700      4.91821100
C      -194.52534200      0.78100300      4.02394600
H      -207.74508200     -0.74663800     -5.91957200
N      -196.73456200      0.30306800      2.24285800
N      -203.52394000     -0.89157900     -1.48833000
C      -197.86285800      0.08829700      1.43048900
H      -203.03536900      0.70584600     -2.70058400
C      -206.92635700     -0.62562700     -5.22139500
C      -206.02676700      0.41784800     -5.38231800
H      -200.98193700     -0.44995700     -2.25707700
H      -197.22299000     -1.29473900      3.45463600
H      -195.98619700     -1.97173900      5.35838300
C      -203.70634200     -0.13697000     -2.49090500
C      -201.13921200     -0.45350200     -1.18430100
H      -203.57728900     -0.95540200      1.09881700
