# Supplementary material for: Computational Study of Linker Polarity Effects on Optical Electron Transfer in Imine- and Acylhydrazone-Linked Covalent Organic Frameworks Using Fragment Models
Source: Molecules. 2026 Apr 2;31(7):1179. doi: 10.3390/molecules31071179 (PMC13074386; doi:10.3390/molecules31071179)
Supplement: Supplementary file 1 [file molecules-31-01179-s001.zip › OptimizedGeometries/B02αL02K01-S.xyz]

35
Converted from B001B003L02K01-S-opted.gjf
C        -1.34781300      3.04054200     -0.39291900
C        -2.73296200      2.99943700     -0.46969800
C        -3.50550800      3.98217400      0.14457100
C        -2.87084100      5.01220900      0.84190400
C        -1.49063200      5.05194900      0.91745000
C        -0.72451800      4.06678200      0.30055700
H        -0.75703600      2.27148800     -0.87407300
H        -3.22495400      2.19853400     -1.00992500
H        -3.47756500      5.77136300      1.31790000
H        -1.00396200      5.85306000      1.45954300
H         0.35581600      4.10197600      0.36298400
C        -4.96900800      3.89627900      0.03383300
H        -5.38485000      3.06107100     -0.51745800
N        -5.69027900      4.79417100      0.58254400
C        -7.87189700      3.73779400      0.07201300
O        -7.47324000      2.66919600     -0.33966300
N        -7.05219800      4.75539800      0.49031400
H        -7.48003800      5.51125700      0.99796800
C        -9.33705900      4.04314400      0.17555900
C       -10.20715500      2.93484000      0.31967300
C        -9.84899200      5.31108100      0.08992900
C       -11.55337000      3.12487700      0.40968500
H        -9.76871900      1.94623200      0.34981800
C       -11.24424800      5.53627000      0.16898400
H        -9.20233800      6.16559900     -0.07934200
C       -12.11077500      4.42710600      0.34112400
H       -12.22006200      2.27881900      0.52905500
C       -11.79768800      6.83697700      0.07897500
C       -13.50524400      4.65439400      0.42670100
C       -13.14760200      7.02534300      0.16500200
H       -11.13038300      7.68019200     -0.05770400
C       -14.01105700      5.92078400      0.34203700
H       -14.16452700      3.80451300      0.55929900
H       -13.56276000      8.02275500      0.09767800
H       -15.07918300      6.08414000      0.40836900
