# Supplementary material for: Computational Study of Linker Polarity Effects on Optical Electron Transfer in Imine- and Acylhydrazone-Linked Covalent Organic Frameworks Using Fragment Models
Source: Molecules. 2026 Apr 2;31(7):1179. doi: 10.3390/molecules31071179 (PMC13074386; doi:10.3390/molecules31071179)
Supplement: Supplementary file 1 [file molecules-31-01179-s001.zip › OptimizedGeometries/B02αL02K01-Z.xyz]

35
Converted from B001B003L02K01-Z-opted.gjf
C        -2.42119100     -2.16324900     -4.29479000
C        -3.80258300     -2.19063200     -4.42612300
C        -4.58366800     -1.16079700     -3.90700200
C        -3.96139500     -0.09733800     -3.24989500
C        -2.58488800     -0.07126600     -3.11999600
C        -1.81018100     -1.10364200     -3.64175400
H        -1.82368000     -2.96905700     -4.70178600
H        -4.28494600     -3.01750500     -4.93499100
H        -4.57475200      0.69850600     -2.84810200
H        -2.10792200      0.75606300     -2.60958600
H        -0.73281800     -1.07897400     -3.53703200
C        -6.04268500     -1.23398500     -4.07281800
H        -6.44901100     -2.09624500     -4.58824900
N        -6.77127100     -0.29383400     -3.61169100
C        -8.94744100     -1.36263600     -4.11694300
O        -8.54346100     -2.45980100     -4.43786600
N        -8.12903200     -0.32003500     -3.75919400
H        -8.56103100      0.47433100     -3.31819700
C       -10.41213100     -1.04021400     -4.06040000
C       -10.92329200      0.27788100     -4.17303100
C       -11.27257200     -2.09437400     -3.91155600
C       -12.26805100      0.50223300     -4.11257700
H       -10.25418300      1.11038000     -4.35399600
C       -12.66818700     -1.88992800     -3.83537200
H       -10.86408400     -3.09644900     -3.85429500
C       -13.17718800     -0.56913200     -3.93252000
H       -12.65947600      1.50765000     -4.21406900
C       -13.57342400     -2.96701000     -3.66604700
C       -14.57632700     -0.36493900     -3.85806200
C       -14.91774000     -2.73923200     -3.59641900
H       -13.17697200     -3.97289200     -3.59360300
C       -15.42450800     -1.42283500     -3.69329500
H       -14.96173500      0.64516300     -3.93400900
H       -15.60361200     -3.56664400     -3.46703100
H       -16.49297100     -1.25775200     -3.63656100
