# Supplementary material for: Computational Study of Linker Polarity Effects on Optical Electron Transfer in Imine- and Acylhydrazone-Linked Covalent Organic Frameworks Using Fragment Models
Source: Molecules. 2026 Apr 2;31(7):1179. doi: 10.3390/molecules31071179 (PMC13074386; doi:10.3390/molecules31071179)
Supplement: Supplementary file 1 [file molecules-31-01179-s001.zip › OptimizedGeometries/B02αL02K02-S.xyz]

65
Converted from B001B003L02K02-S-opted.gjf
C        -2.03071400      2.61069200     -0.19309100
C        -3.42246200      2.54690300     -0.06013500
C        -4.19774500      3.68272700     -0.22393800
C        -3.57905900      4.90206300     -0.52320700
C        -2.20278600      4.97834700     -0.65668000
C        -1.43045800      3.82302000     -0.48974000
H        -3.88490200      1.59529400      0.17286500
H        -4.19223400      5.78629000     -0.64884700
H        -0.35441500      3.89081200     -0.59581100
C        -5.65633800      3.56608800     -0.07844400
H        -6.06183600      2.59122700      0.16529100
N        -6.38109700      4.60250400     -0.24344500
C        -8.52539800      3.53611300      0.38257500
O        -8.09927900      2.48417900      0.80837000
N        -7.74062700      4.53496900     -0.13303600
H        -8.16816900      5.43630200     -0.26458500
C        -9.99391600      3.84846500      0.39419100
C       -10.59161200      4.68053200     -0.51581300
C       -10.77339900      3.19207100      1.37722800
C       -11.98630300      4.91411300     -0.47469900
H       -10.01758700      5.14816200     -1.30849500
C       -12.11691700      3.40886200      1.44641800
H       -10.27002800      2.51803700      2.05746600
C       -12.76016200      4.27268100      0.52435600
C       -12.62945400      5.77742800     -1.39719900
H       -12.71444100      2.91532200      2.20396900
C       -14.15487700      4.50615800      0.56543600
C       -13.97317100      5.99353300     -1.32816700
H       -12.03195600      6.27117500     -2.15464500
C       -14.75260900      5.33741900     -0.34509500
H       -14.73050300      4.03823600      1.35668800
H       -14.47700000      6.66724100     -2.00838100
C        -1.17782200      1.42347400     -0.02713800
H        -0.10777400      1.54816000     -0.14303500
N        -1.72395700      0.30318000      0.24390400
N        -0.97673500     -0.82684200      0.40722800
C         0.37942500     -1.01133000      0.32595700
H        -1.55098200     -1.62508700      0.61698400
O         1.16919500     -0.12760400      0.07992400
C        -1.59612300      6.28120600     -0.97169900
H        -2.25622600      7.13225500     -1.08997200
N        -0.32884200      6.35939900     -1.09259900
N         0.28237400      7.54397400     -1.38380000
C        -0.25467600      8.78419700     -1.61483600
H         1.28084700      7.44204000     -1.44437700
O        -1.44025700      9.02559700     -1.57873900
C       -16.22277000      5.64774700     -0.33419100
O       -16.64877900      6.69302900     -0.77578100
N       -17.00394000      4.65742800      0.20302400
N       -18.37875200      4.57217000      0.23212700
H       -16.58381300      3.74652700      0.28509200
C       -19.08082300      5.62997600      0.16147100
H       -18.64307100      6.61737500      0.07063400
C       -20.56727600      5.49917300      0.20542200
H       -21.01062800      5.91082400     -0.70383400
H       -20.85021000      4.45308600      0.30362400
H       -20.97269700      6.06689800      1.04593700
C         0.82631100     -2.43657100      0.57160400
H         1.52835700     -2.43142400      1.40422700
H         0.01080700     -3.12398400      0.79076300
H         1.36040400     -2.78024100     -0.31328800
C         0.76947800      9.85317200     -1.93059400
H         0.62395800     10.67587000     -1.23231600
H         1.80048900      9.50765900     -1.87340200
H         0.57004700     10.22752700     -2.93409000
