# Supplementary material for: Computational Study of Linker Polarity Effects on Optical Electron Transfer in Imine- and Acylhydrazone-Linked Covalent Organic Frameworks Using Fragment Models
Source: Molecules. 2026 Apr 2;31(7):1179. doi: 10.3390/molecules31071179 (PMC13074386; doi:10.3390/molecules31071179)
Supplement: Supplementary file 1 [file molecules-31-01179-s001.zip › OptimizedGeometries/B02αL02K02-Z.xyz]

65
Converted from B001B003L02K02-Z-opted.gjf
C        -8.25343500      7.86981800      3.00126000
C        -9.64257900      7.81646400      2.83957700
C       -10.42729600      8.92104800      3.12624200
C        -9.82108000     10.09736600      3.58214800
C        -8.44755100     10.16273300      3.74637000
C        -7.66549000      9.03959600      3.45274600
H       -10.09559600      6.89771100      2.48692500
H       -10.44192600     10.95671200      3.80516900
H        -6.59172300      9.09849500      3.58419400
C       -11.88214600      8.81819700      2.93861700
H       -12.27926100      7.87157600      2.59203800
N       -12.61304800      9.83347800      3.18649800
C       -14.78506300      8.69530800      2.85330200
O       -14.38665500      7.55342600      2.77270000
N       -13.96699100      9.78500700      3.01138700
H       -14.40081800     10.65505800      3.27096500
C       -16.24898700      9.02884500      2.80533900
C       -16.74341500     10.29569700      2.40252400
C       -17.12115400      8.03309000      3.15380600
C       -18.08636800     10.53573500      2.38011900
H       -16.06063900     11.06717700      2.06803800
C       -18.51550900      8.25688200      3.14838400
H       -16.72313700      7.06476800      3.43305300
C       -19.00838000      9.52941400      2.76032800
H       -18.46729800     11.49796600      2.05978100
C       -19.43740100      7.25046500      3.52878300
C       -20.40284600      9.75342600      2.75533700
C       -20.78027200      7.49093400      3.50681200
H       -19.05625800      6.28820300      3.84885200
C       -21.27466800      8.75777500      3.10415600
H       -20.80129200     10.72179500      2.47684900
H       -21.46489900      6.72048300      3.83964800
C       -22.74020700      9.08924900      3.05790400
O       -23.13705200     10.23220400      3.12506400
N       -23.55771300      7.99526100      2.92326000
N       -24.91271200      7.97454400      2.66925300
H       -23.12249200      7.14529700      2.60452000
C       -25.63741100      8.95279400      3.03557200
H       -25.23352400      9.82172600      3.54228600
C       -27.10229600      8.89637400      2.75409400
H       -27.66979400      8.97281000      3.68428300
H       -27.39971900      9.73890700      2.12606700
H       -27.35310900      7.96472300      2.25101500
C        -7.39063600      6.71550900      2.70504800
H        -6.32360500      6.82872200      2.85544500
N        -7.92512800      5.63572800      2.28650300
N        -7.16830700      4.53758400      1.99782900
C        -5.81350000      4.34716200      2.08739100
H        -7.73414400      3.76888000      1.68182400
O        -5.03383200      5.19555700      2.45831500
C        -7.85378000     11.41999800      4.22739800
H        -8.52037000     12.24874200      4.43453200
N        -6.58936700     11.48680100      4.38080900
N        -5.98974400     12.62961600      4.82358000
C        -6.53624100     13.83580100      5.17909200
H        -4.99229700     12.52327000      4.89281100
O        -7.72132700     14.07929200      5.14077700
C        -5.35466400      2.96302300      1.68121100
H        -4.86400700      2.50421200      2.53878800
H        -6.15843300      2.31451800      1.33620400
H        -4.61312900      3.07193300      0.89119400
C        -5.52369100     14.86289800      5.63853900
H        -5.75133500     15.12415800      6.67140400
H        -4.49062000     14.52535500      5.57172700
H        -5.65240400     15.75775800      5.03165200
