# Supplementary material for: Computational Study of Linker Polarity Effects on Optical Electron Transfer in Imine- and Acylhydrazone-Linked Covalent Organic Frameworks Using Fragment Models
Source: Molecules. 2026 Apr 2;31(7):1179. doi: 10.3390/molecules31071179 (PMC13074386; doi:10.3390/molecules31071179)
Supplement: Supplementary file 1 [file molecules-31-01179-s001.zip › OptimizedGeometries/B02αL02K03-S.xyz]

81
Converted from B001B003L02K03-S-opted.gjf
C        -1.34090100      2.80854500      0.05625500
C        -2.73962200      2.77035100      0.01841000
C        -3.48379200      3.89212800      0.34330700
C        -2.82568100      5.07034100      0.71432800
C        -1.44231800      5.12104900      0.75550100
C        -0.70137900      3.98066600      0.42423500
H        -3.23238200      1.84952900     -0.26951600
H        -3.41457700      5.94334300      0.96870300
H         0.38037800      4.02794700      0.46011700
C        -4.95086700      3.80740700      0.28226400
H        -5.39060100      2.85918100     -0.00333000
N        -5.64214200      4.84216300      0.56206500
C        -7.85807100      3.75490200      0.35473100
O        -7.49475500      2.60430300      0.23530000
N        -7.00479400      4.81905300      0.50133300
H        -7.40497900      5.69795000      0.78311500
C        -9.31210900      4.12361100      0.36483600
C       -10.21908900      3.12004000      0.78497700
C        -9.78105700      5.34100100     -0.05331100
C       -11.55826200      3.37003600      0.80866600
H        -9.81411000      2.16017800      1.07682100
C       -11.16806800      5.62369600     -0.04979900
H        -9.10627500      6.10066200     -0.43343500
C       -12.07168800      4.62616400      0.39632800
H       -12.25320400      2.60639900      1.13800500
C       -11.67699000      6.87277400     -0.48212200
C       -13.45794600      4.91231400      0.40415300
C       -13.01994400      7.12004300     -0.46309800
H       -10.98122800      7.62940200     -0.82619500
C       -13.92049700      6.12812300     -0.01371200
H       -14.14590500      4.14804000      0.74640200
H       -13.40103800      8.07799200     -0.79298300
H       -14.98265600      6.33719100     -0.00416300
C        -0.52261500      1.63605100     -0.28900200
H         0.55473100      1.73669300     -0.23141100
N        -1.10611700      0.55801500     -0.64137000
N        -0.39287800     -0.55107400     -0.98996400
C         0.94901700     -0.80710400     -0.86510900
H        -0.99426500     -1.32743300     -1.20790200
O         1.74989000     -0.02358500     -0.40158800
C         1.36423700     -2.16633600     -1.34509800
C         2.53066900     -2.71879700     -0.76162400
C         0.70310500     -2.84682300     -2.33338900
C         2.98174100     -3.94322100     -1.15412800
H         3.04495100     -2.13778000     -0.00762700
C         1.15599500     -4.11540700     -2.76804200
H        -0.15719000     -2.41361400     -2.83254100
C         2.30862200     -4.67792500     -2.16346300
H         3.86908600     -4.37149200     -0.70274000
C         0.49135100     -4.83550400     -3.79066600
C         2.75694200     -5.94908400     -2.59572500
C         0.94727800     -6.06036200     -4.18670600
H        -0.38665800     -4.39779700     -4.25160700
C         2.09314900     -6.62364500     -3.58123400
H         3.63780200     -6.37675600     -2.13126200
H         0.43252000     -6.60578100     -4.96725300
H         2.44410100     -7.59524600     -3.90497900
C        -0.79653400      6.38319000      1.14629200
H        -1.43768500      7.21734300      1.40511600
N         0.47701500      6.44941800      1.16435700
N         1.11675000      7.60567800      1.50594900
C         0.61537200      8.74060600      2.09240400
H         2.11650700      7.49274000      1.50091600
O        -0.55249700      8.89945000      2.37644100
C         1.64378500      9.79491800      2.37651400
C         1.36081500     10.68691300      3.43973400
C         2.78464600      9.95094500      1.63425300
C         2.23649500     11.68271600      3.75277200
H         0.43421400     10.55259400      3.98183600
C         3.70557400     10.98463400      1.92976000
H         2.98848100      9.31288900      0.78082600
C         3.43276100     11.85946900      3.01178700
H         2.02638400     12.36082100      4.57165400
C         4.88845700     11.17046700      1.17325700
C         4.35703300     12.88931200      3.30947300
C         5.76164600     12.17363400      1.48392400
H         5.08891300     10.50123200      0.34446800
C         5.49278400     13.04239700      2.56549100
H         4.14592100     13.55562000      4.13772200
H         6.66455200     12.30796900      0.90218400
H         6.19319900     13.83361500      2.80079500
