# Supplementary material for: Computational Study of Linker Polarity Effects on Optical Electron Transfer in Imine- and Acylhydrazone-Linked Covalent Organic Frameworks Using Fragment Models
Source: Molecules. 2026 Apr 2;31(7):1179. doi: 10.3390/molecules31071179 (PMC13074386; doi:10.3390/molecules31071179)
Supplement: Supplementary file 1 [file molecules-31-01179-s001.zip › OptimizedGeometries/B02αL02K03-Z.xyz]

81
Converted from B001B003L02K03-Z-opted.gjf
C        -2.35779800     -2.20724600     -4.29915900
C        -3.75512400     -2.27147600     -4.34929500
C        -4.52208500     -1.15393600     -4.06510800
C        -3.88860600      0.04641500     -3.72324300
C        -2.50683400      0.12306000     -3.67083600
C        -1.74280100     -1.01334000     -3.96075200
H        -4.22877800     -3.20928800     -4.61345100
H        -4.49537600      0.91572400     -3.50013100
H        -0.66249600     -0.94579200     -3.91544100
C        -5.98675200     -1.26775300     -4.13583200
H        -6.40593800     -2.23142900     -4.39932100
N        -6.69991300     -0.23955800     -3.88895900
C        -8.89223500     -1.38077600     -4.04706500
O        -8.49948400     -2.52495000     -4.12731300
N        -8.06185300     -0.29135200     -3.95931500
H        -8.47689400      0.58888400     -3.70443100
C       -10.35397100     -1.04189100     -4.01668900
C       -10.86713400      0.22031800     -4.40982100
C       -11.21008200     -2.02736600     -3.60454600
C       -12.20892500      0.46401100     -4.35930300
H       -10.20382000      0.98444600     -4.79651000
C       -12.60227200     -1.79911400     -3.53282200
H       -10.80088000     -2.99358800     -3.33386400
C       -13.11268000     -0.53069700     -3.91186100
H       -12.60227700      1.42341900     -4.67419400
C       -13.50294300     -2.80170400     -3.09469200
C       -14.50845300     -0.30299100     -3.84199000
C       -14.84402900     -2.55259600     -3.03667100
H       -13.10555900     -3.76807700     -2.80758400
C       -15.35214200     -1.28840400     -3.41451200
H       -14.89480200      0.66671000     -4.13356100
H       -15.52627100     -3.32314300     -2.70115000
H       -16.41799500     -1.10561900     -3.36336500
C        -1.51523300     -3.37528800     -4.59805000
H        -0.44065500     -3.25282400     -4.53338300
N        -2.07530400     -4.47530100     -4.91888900
N        -1.33689300     -5.58265700     -5.22033200
C        -0.00085300     -5.82404000     -5.01701200
H        -1.92567800     -6.37428100     -5.41719200
O         0.77114300     -5.00858200     -4.56013500
C         0.43556000     -7.20977800     -5.39332600
C        -0.24970200     -8.00847000     -6.34389100
C         1.56396600     -7.69073200     -4.78568000
C         0.19838100     -9.26303000     -6.63978500
H        -1.10630500     -7.61220200     -6.87553900
C         2.04403800     -8.98953300     -5.06539700
H         2.08827000     -7.05493600     -4.08197800
C         1.34807100     -9.79355000     -6.00471200
H        -0.31667700     -9.86754000     -7.37710000
C         3.20101000     -9.51121500     -4.43477600
C         1.83013000    -11.09497000     -6.28559100
C         3.64137800    -10.77051500     -4.72484200
H         3.72741400     -8.89082000     -3.71907200
C         2.94739700    -11.57136500     -5.66083200
H         1.29666400    -11.70579200     -7.00455600
H         4.52581300    -11.16269300     -4.23930000
H         3.30859100    -12.56800200     -5.88069000
C        -1.88618300      1.40698900     -3.31127100
H        -2.54335900      2.23706400     -3.08112300
N        -0.61418200      1.49536700     -3.28581700
N         0.00306700      2.67225100     -2.97250900
C        -0.51739000      3.79722600     -2.38122700
H         1.00435200      2.57284800     -2.97279200
O        -1.68879400      3.93256900     -2.10051400
C         0.49949200      4.86057800     -2.08618100
C         1.71798100      4.98854600     -2.80024700
C         0.19761600      5.74725600     -1.08787800
C         2.60032000      5.98039000     -2.48348600
H         1.93595200      4.32916300     -3.63162700
C         1.09776300      6.77585800     -0.73155100
H        -0.75034000      5.64880900     -0.57210800
C         2.32273000      6.89427900     -1.43746300
H         3.52429700      6.08797400     -3.03939300
C         0.81052300      7.69326700      0.30963800
C         3.22325900      7.92751100     -1.08202700
C         1.69906500      8.67876600      0.63105600
H        -0.12730700      7.59644700      0.84379100
C         2.91947000      8.79680200     -0.07316500
H         4.15740500      8.01593300     -1.62438300
H         1.47309700      9.37615700      1.42751800
H         3.61419100      9.58341600      0.19265300
