# Supplementary material for: Computational Study of Linker Polarity Effects on Optical Electron Transfer in Imine- and Acylhydrazone-Linked Covalent Organic Frameworks Using Fragment Models
Source: Molecules. 2026 Apr 2;31(7):1179. doi: 10.3390/molecules31071179 (PMC13074386; doi:10.3390/molecules31071179)
Supplement: Supplementary file 1 [file molecules-31-01179-s001.zip › OptimizedGeometries/B02αL02K04-S.xyz]

52
Converted from B001B003L02K04-S-opted.gjf
C        -1.35802800      2.97420900     -0.27261400
C        -2.74426000      2.91940900     -0.31090200
C        -3.50764500      3.98680100      0.15598200
C        -2.86334200      5.11574000      0.66620500
C        -1.48206700      5.16881800      0.70366100
C        -0.72500600      4.09879600      0.23447400
H        -0.77392000      2.13927100     -0.63810800
H        -3.24384900      2.04192400     -0.70558000
H        -3.46317700      5.94021400      1.02874500
H        -0.98760800      6.04658400      1.10044400
H         0.35623700      4.14490300      0.26639300
C        -4.97246800      3.88298500      0.09211600
H        -5.39564500      2.96849200     -0.30674800
N        -5.68652900      4.85775300      0.50117000
C        -7.87075600      3.72249700      0.23281500
O        -7.47766900      2.59770600      0.00927200
N        -7.05073300      4.80041800      0.44325200
H        -7.47222100      5.63206600      0.82153600
C        -9.33689100      4.03756900      0.31199000
C       -10.19409700      2.97261900      0.68062200
C        -9.85910700      5.26594500      0.00208700
C       -11.53985300      3.17031900      0.76239700
H        -9.74693900      2.00926300      0.88655100
C       -11.25346300      5.49590100      0.06706600
H        -9.22192900      6.07642000     -0.33503200
C       -12.10642800      4.43370100      0.45769300
H       -12.19727700      2.35956100      1.05384200
C       -11.82003100      6.75927500     -0.23763000
C       -13.50077100      4.66365300      0.52268200
C       -13.16579300      6.95697700     -0.15583800
H       -11.16261500      7.57003800     -0.52907600
C       -14.02299200      5.89203300      0.21278600
H       -14.13794000      3.85318000      0.85983000
H       -13.61294200      7.92034200     -0.36174900
C       -15.48911200      6.20710700      0.29201400
O       -15.88220500      7.33188800      0.51562200
N       -16.30911400      5.12920400      0.08149600
N       -17.67330600      5.07152700      0.02435200
H       -15.88758000      4.29735100     -0.29627400
C       -18.38744900      6.04657700      0.43260800
C       -19.85227700      5.94219900      0.36973300
H       -17.96434400      6.96167500      0.83015300
C       -20.61572500      7.00997300      0.83564200
C       -20.49652900      4.81236900     -0.13857900
C       -22.00196300      6.95468600      0.79825100
H       -20.11618000      7.88814600      1.22884200
C       -21.87780800      4.75880600     -0.17514100
H       -19.89665100      3.98759500     -0.50036600
C       -22.63493100      5.82921800      0.29305700
H       -22.58611500      7.78993100      1.16297600
H       -22.37222600      3.88034800     -0.57044400
H       -23.71617800      5.78272400      0.26184700
