# Supplementary material for: Computational Study of Linker Polarity Effects on Optical Electron Transfer in Imine- and Acylhydrazone-Linked Covalent Organic Frameworks Using Fragment Models
Source: Molecules. 2026 Apr 2;31(7):1179. doi: 10.3390/molecules31071179 (PMC13074386; doi:10.3390/molecules31071179)
Supplement: Supplementary file 1 [file molecules-31-01179-s001.zip › OptimizedGeometries/B02αL02K04-Z.xyz]

52
Converted from B001B003L02K04-Z-opted.gjf
C        -2.43999400     -2.07185300     -4.14249100
C        -3.80990300     -2.07865900     -4.36472400
C        -4.63294400     -1.14562200     -3.73860300
C        -4.06539600     -0.20085200     -2.88109200
C        -2.70027400     -0.19527300     -2.66077900
C        -1.88324600     -1.13023700     -3.29043600
H        -1.80912300     -2.80134200     -4.63417200
H        -4.25019000     -2.81330100     -5.02938900
H        -4.71152300      0.51974100     -2.39708900
H        -2.26531500      0.53947100     -1.99492000
H        -0.81499300     -1.12200900     -3.11435900
C        -6.07732000     -1.19190700     -4.00745300
H        -6.44055100     -1.96252600     -4.67720100
N        -6.84401700     -0.33644700     -3.45269200
C        -8.97074100     -1.32371700     -4.24669600
O        -8.53801500     -2.36228200     -4.69788900
N        -8.18998300     -0.34239700     -3.69168400
H        -8.65745600      0.37794100     -3.16731600
C       -10.44172400     -1.01759300     -4.23671700
C       -10.96052500      0.30186900     -4.19428500
C       -11.29471700     -2.08650100     -4.29495100
C       -12.30855800      0.51247000     -4.18795300
H       -10.29065800      1.15288500     -4.21216500
C       -12.69413800     -1.89807100     -4.27810000
H       -10.87726800     -3.08448300     -4.35640400
C       -13.21189500     -0.57857600     -4.21899500
H       -12.70762800      1.51948500     -4.17113300
C       -13.59754600     -2.98821200     -4.33085500
C       -14.61134100     -0.39000100     -4.20527300
C       -14.94548200     -2.77843600     -4.30532000
H       -13.19883600     -3.99283900     -4.40396100
C       -15.46411200     -1.46039700     -4.22989200
H       -15.02901600      0.60941100     -4.17744200
H       -15.61592900     -3.62505600     -4.38892000
C       -16.93506000     -1.15558200     -4.19915300
O       -17.37221000     -0.08283400     -4.55624700
N       -17.71025800     -2.18118400     -3.72174200
N       -19.05387100     -2.20860100     -3.47115200
H       -17.23744600     -2.94238800     -3.26412600
C       -19.82607200     -1.31095200     -3.94583500
C       -21.26790200     -1.38114100     -3.66866600
H       -19.46934900     -0.48709700     -4.55280100
C       -22.09733600     -0.40196000     -4.21014200
C       -21.82696400     -2.39303600     -2.88538900
C       -23.46525800     -0.42915900     -3.97750700
H       -21.66379500      0.38491000     -4.81694800
C       -23.19012600     -2.41878100     -2.65452600
H       -21.17603000     -3.14937500     -2.46681300
C       -24.01361200     -1.43747600     -3.19958200
H       -24.10107500      0.33667700     -4.40308400
H       -23.61829300     -3.20575800     -2.04645100
H       -25.08028200     -1.46183900     -3.01558700
