# Supplementary material for: Computational Study of Linker Polarity Effects on Optical Electron Transfer in Imine- and Acylhydrazone-Linked Covalent Organic Frameworks Using Fragment Models
Source: Molecules. 2026 Apr 2;31(7):1179. doi: 10.3390/molecules31071179 (PMC13074386; doi:10.3390/molecules31071179)
Supplement: Supplementary file 1 [file molecules-31-01179-s001.zip › OptimizedGeometries/B02βL01K01-S.xyz]

31
Converted from B003B001L01K01-S-opted.gjf
C       -12.86293400     -1.74550000     -0.65181900
H       -14.79152300     -2.40945400     -1.25641100
C        -8.40286300     -0.00338100      0.51760000
H        -5.51505600      0.58424600      4.49896300
C       -11.78722200     -0.85742900     -0.89375000
C       -13.97336200     -1.72704800     -1.44816100
H        -3.23446700      0.63254500      3.54135400
C       -10.79306800      0.94446600     -2.21586100
H       -14.94583200     -0.81363100     -3.14909800
C        -3.93229600      0.73101700      1.51141700
H        -2.93685700      0.76658600      1.08684100
C        -6.48752100      0.64896800      2.59346200
H        -8.41380100     -0.73051400      1.33932700
C       -10.62319600     -0.84994600     -0.08893300
H        -7.48644200      0.65753300      3.01225600
C        -9.59291500      0.01839400     -0.34067200
H        -8.85538000      1.60265100     -1.59860800
C       -13.03672000      0.05063600     -2.78205500
H       -13.10073000      0.74929300     -3.60819000
C        -5.03563700      0.77623100      0.67624500
H       -12.78947400     -2.44062800      0.17664100
H       -10.55394100     -1.54778100      0.73980700
N        -7.41064000      0.76043800      0.31647400
C        -6.32239200      0.71140300      1.20937400
H       -10.86756900      1.63892500     -3.04478400
C       -11.87500500      0.05504400     -1.97589500
C        -9.68534700      0.93039700     -1.42591500
C        -4.09811900      0.65301700      2.88939600
H        -4.92615600      0.85131000     -0.39801000
C        -5.37765300      0.62161900      3.42547600
C       -14.06088000     -0.81840500     -2.52547300
