# Supplementary material for: Computational Study of Linker Polarity Effects on Optical Electron Transfer in Imine- and Acylhydrazone-Linked Covalent Organic Frameworks Using Fragment Models
Source: Molecules. 2026 Apr 2;31(7):1179. doi: 10.3390/molecules31071179 (PMC13074386; doi:10.3390/molecules31071179)
Supplement: Supplementary file 1 [file molecules-31-01179-s001.zip › OptimizedGeometries/B02βL01K01-Z.xyz]

31
Converted from B003B001L01K01-Z-opted.gjf
H        -7.30952800      0.06317700     -0.33091900
C        -3.38587700     -1.29525400      1.82712700
H        -2.25052600     -1.89231500      3.52860900
C         0.82587100      1.46519500      1.85895800
C        -7.21420200     -0.01265600     -1.40723100
C        -1.31812600      0.50890000      1.27706200
H        -5.40992700     -1.26279000      0.11955200
C        -0.25347000      1.41241400      1.02576100
C        -2.44485800      0.43402200      0.43206700
H        -4.19664100     -1.98799700      2.02305000
H        -2.51610100      1.07626600     -0.43809500
C        -2.30814100     -1.24374300      2.66230800
C        -5.94753300      0.03973500     -1.99019300
C        -6.96272100     -0.10321600     -4.17041300
C        -5.83276600      0.01817600     -3.37966400
H        -9.32320500     -0.14640900     -1.74592100
C         0.89770700      0.61655700      2.98856700
C        -1.24493200     -0.34261700      2.41208300
H        -0.05910500     -0.91504000      4.12205600
H        -4.84457700      0.08650800     -3.81605800
H        -0.31590200      2.05902600      0.15831800
H         1.76035600      0.66910300      3.64066900
H        -9.10608700     -0.25293100     -4.20789500
C        -8.22285700     -0.17217900     -3.58760900
C        -0.11111300     -0.26355500      3.25738600
N        -4.76668100      0.15968100     -1.23194200
C        -8.34349800     -0.11688500     -2.20634700
H        -6.86188300     -0.13488800     -5.24802900
H         1.63387700      2.15745400      1.65945200
C        -4.64184900     -0.53885200     -0.18129600
C        -3.46370500     -0.44888600      0.69358900
