# Supplementary material for: Computational Study of Linker Polarity Effects on Optical Electron Transfer in Imine- and Acylhydrazone-Linked Covalent Organic Frameworks Using Fragment Models
Source: Molecules. 2026 Apr 2;31(7):1179. doi: 10.3390/molecules31071179 (PMC13074386; doi:10.3390/molecules31071179)
Supplement: Supplementary file 1 [file molecules-31-01179-s001.zip › OptimizedGeometries/B02βL01K02-S.xyz]

49
Converted from B003B001L01K02-S-opted.gjf
H        -5.11291200      0.98438000     -3.43074200
C        -4.87923300      0.13188800     -2.80058800
H         3.46664100     -2.21905600      6.58065300
C         4.11168600      1.53960600      1.54515100
H         2.63900600     -0.71601700      7.06486500
N        -7.74140000     -1.92139600     -3.62299200
H         4.91109700      1.13674100      3.48877600
C        -3.40144000     -0.94996300     -1.19416100
C         1.76570000      1.07202200      1.24375700
H        -1.99171700     -1.76989700      0.21939900
C        -0.17468700      0.16240900      0.39158800
H         0.74239400      0.30480800      2.98262300
H        -1.01354000      2.12182300     -1.25651300
H        -6.09481800     -2.90382500     -1.95381600
C        -4.28576200     -2.06055200     -1.18449800
H         7.52094900      2.89064400      0.10357600
H        -9.80303700     -1.92122400     -3.86396600
H        -3.06005700      2.12449300     -2.65584800
C        -3.70429200      0.16456200     -2.01623300
C         2.82769500      0.59724900      3.35485800
H        -7.09789000     -0.05056600     -4.21503000
H        -4.04755200     -2.90871700     -0.55292500
C         4.03373200      1.07686800      2.85788600
H         4.41620800     -0.83444600      7.09713100
H        -8.95458500     -0.87305400     -5.03068900
C        -1.38636200      0.16723500     -0.43632500
C        -1.69476200      1.28130100     -1.25978000
C        -2.22627800     -0.91777300     -0.41085600
C        -2.82051700      1.27582700     -2.02549900
C         2.97570100      1.55547300      0.74571600
C        -5.41151300     -2.06493800     -1.95077200
C         7.04401400      2.22455200     -0.61182400
C        -8.90501500     -1.81746100     -4.47547800
C        -5.71872900     -0.95210400     -2.77544200
H         6.85689400      2.76212600     -1.54441300
C         1.68733900      0.61200900      2.55374300
C        -6.93464600     -0.95169500     -3.60641500
H         7.71575700      1.39657700     -0.84949900
C         3.51052200     -1.12773300      6.56100800
N         0.64438300      1.13063800      0.39267700
H        -8.90221600     -2.64910100     -5.18226600
H        -0.00938500     -0.73409600      1.00170900
H         3.00251500      1.97309100     -0.25231100
N         5.35551900      2.04008600      1.09913900
N         2.68705900      0.14414800      4.68580000
C         5.76108800      1.70675700     -0.05087600
H         5.18331400      1.01518400     -0.67757200
C         3.56521500     -0.63631400      5.15238400
H         4.39955400     -0.98743600      4.53144500
