# Supplementary material for: Computational Study of Linker Polarity Effects on Optical Electron Transfer in Imine- and Acylhydrazone-Linked Covalent Organic Frameworks Using Fragment Models
Source: Molecules. 2026 Apr 2;31(7):1179. doi: 10.3390/molecules31071179 (PMC13074386; doi:10.3390/molecules31071179)
Supplement: Supplementary file 1 [file molecules-31-01179-s001.zip › OptimizedGeometries/B02βL01K02-Z.xyz]

49
Converted from B003B001L01K02-Z-opted.gjf
H        -4.35176500      1.22219400      0.13846300
C        -3.03815600      0.50922500      1.70878900
H         1.53673300      0.00534700      7.02290000
C        -2.12002700      1.58751400      1.64435000
H       -14.09096700     -1.79159400     -1.87226300
H         1.01037600      1.56161200      4.15734500
C        -8.69935900      0.20797500     -3.74555100
H       -13.31836500     -3.07320500     -0.95239600
C        -5.04061000     -0.61551200      0.94623700
C        -4.16523900      0.43905600      0.86407600
C         1.82383000     -0.01498800      5.97009000
H        -5.51321400     -2.47378600      1.94603600
H        -3.55825600     -2.39523900      3.44372700
H       -13.46524200     -1.44530800     -0.24069600
C        -7.56699300      0.31275700     -2.94771100
C        -3.73217100     -1.60659200      2.72144600
C       -10.00119900     -0.43002300     -1.81965000
C        -4.81301900     -1.64780800      1.89155900
H        -2.29418100      2.37740700      0.92342800
C        -7.62854800      0.34546500     -7.28881200
H       -10.80761200     -0.15488100     -3.80048300
H         2.48301600     -0.87440200      5.83542600
C        -8.86593100     -0.32598600     -1.01803400
C        -1.03952600      1.62803400      2.47560200
H        -6.67232900      0.83058800     -7.49849800
H        -6.62471100      0.65001300     -3.35951600
H        -8.96242700     -0.47843500      0.04904800
C       -13.29014900     -2.00093400     -1.15914300
C        -6.21935000     -0.70156500      0.07187000
N        -6.46946700      0.16243200     -0.82173800
H        -7.65306200     -0.57794800     -7.87191700
C        -9.92248000     -0.14599000     -3.17771400
C        -0.81150200      0.59566200      3.41957700
C        -7.64558500      0.02516700     -1.58500000
H        -0.34058900      2.45527000      2.42236200
N         0.63857900     -0.20049300      5.16290400
H        -1.50000500     -1.24022600      4.22745400
C        -2.81325700     -0.52869400      2.65540900
H         2.37438700      0.90239500      5.72918100
C        -1.68657100     -0.45804200      3.50088000
H        -6.87213000     -1.56960700      0.22727400
H        -8.44332900      0.99635400     -7.59770000
C         0.37014900      0.67873100      4.29957300
C        -7.74220100      0.04147500     -5.83162300
H        -6.97809500     -0.61509100     -5.39582200
C       -11.96965600     -1.61992900     -1.74216000
H       -11.67020800     -2.11894000     -2.67291300
N        -8.68064700      0.50972500     -5.12584000
N       -11.21964700     -0.76640000     -1.18817300
