# Supplementary material for: Computational Study of Linker Polarity Effects on Optical Electron Transfer in Imine- and Acylhydrazone-Linked Covalent Organic Frameworks Using Fragment Models
Source: Molecules. 2026 Apr 2;31(7):1179. doi: 10.3390/molecules31071179 (PMC13074386; doi:10.3390/molecules31071179)
Supplement: Supplementary file 1 [file molecules-31-01179-s001.zip › OptimizedGeometries/B02βL01K03-S.xyz]

44
Converted from B003B001L01K03-S-opted.gjf
C        -6.63420500      0.23706500     -1.85960300
C       -12.00693900     -0.21031600     -5.31570500
H         1.65694900      1.09596200      5.54658600
H        -0.27711000      1.27954900      4.02153500
H        -5.71735800      1.96277900     -2.71415500
C        -7.80059100      0.31527700     -2.74709800
C         3.30610100      1.71406300      2.65671500
H        -7.33166300     -1.51726500     -0.82611500
H       -11.25405000     -0.81207200     -2.05955100
H       -12.85367500     -0.14096600     -5.98621700
C        -3.26045400      0.06010200      0.66357800
C         3.10916300      1.44383000      4.00591700
H       -10.55473600      0.13802300     -6.85626100
H        -5.35807500     -1.64231700      0.66969600
H         2.35628200      2.04517800      0.74971700
C        -4.49888300      1.13271500     -1.13841300
C        -3.45505900      2.09030100     -1.23744900
C       -11.12125700     -0.58833500     -3.11022600
H        -8.62071000     -0.04551500     -5.33119100
C         0.73123500      1.37221600      3.63691800
H         3.95588200      1.37445500      4.67644700
H        -7.80163500      1.14067700     -3.46987900
H        -1.56626800      2.75095300     -0.48347900
C        -9.62904000     -0.13841600     -4.94659500
C        -9.82645200     -0.39360800     -3.58906300
C       -12.20388700     -0.48079800     -3.96651500
C        -4.39905100      0.10098000     -0.17117300
C       -10.71730500     -0.04957400     -5.80223300
C        -2.26369900      0.99659300      0.54997700
C        -6.52937000     -0.79423400     -0.89026300
C        -5.63746800      1.17357500     -1.97318600
N        -0.13724500      1.74360200      1.36528100
C         2.22342900      1.82162400      1.80042300
C        -5.44287700     -0.85660900     -0.07213500
C         1.81948200      1.28335600      4.49251700
H        -1.09630400      0.09300500      2.16028500
H        -3.18056600     -0.72909800      1.40455200
C        -1.09730200      0.91836400      1.43745800
N        -8.76059600     -0.51003500     -2.67500500
H        -3.53987100      2.87602900     -1.97925700
C         0.92864300      1.62716200      2.27930300
H       -13.20685600     -0.61847800     -3.58252800
H         4.30905800      1.85154500      2.27262900
C        -2.36855400      2.02791400     -0.41933400
