# Supplementary material for: Computational Study of Linker Polarity Effects on Optical Electron Transfer in Imine- and Acylhydrazone-Linked Covalent Organic Frameworks Using Fragment Models
Source: Molecules. 2026 Apr 2;31(7):1179. doi: 10.3390/molecules31071179 (PMC13074386; doi:10.3390/molecules31071179)
Supplement: Supplementary file 1 [file molecules-31-01179-s001.zip › OptimizedGeometries/B02βL01K03-Z.xyz]

44
Converted from B003B001L01K03-Z-opted.gjf
C        -9.19973700     -0.06562300     -5.01869100
C        -1.75687500      0.17672700      2.72255000
C        -7.05355000     -0.87756800     -0.87610800
C         0.34270600     -0.61071600      6.78447500
H        -6.11775600      0.78909500     -1.79805100
H       -10.85242700     -0.41287200     -2.08136700
C       -11.56386100     -0.31250000     -5.39473600
C        -2.93273700      1.08217700      0.72359300
H         0.91940100     -0.33474400      2.97888000
C       -11.76706200     -0.41693800     -4.02598700
C        -7.00030500     -1.82922100      0.17387500
H         0.17831800     -0.70374800      7.85064000
C       -10.27584700     -0.13604100     -5.88691700
N        -1.66537400     -0.62059700      3.70394900
H        -1.00371900      0.95403100      2.54181300
C        -4.99131000      0.10459000     -0.07737000
H         2.83691400     -0.21663200      4.53135100
H        -8.92926500     -1.70114900     -1.64441100
H        -8.19154200      0.08566000     -5.38238500
C        -6.06415100      0.06753800     -0.99123500
C        -3.95764300      1.07032500     -0.17557800
C        -0.73340400     -0.68109700      5.91624600
H         2.47231000     -0.39477800      6.97166500
C         0.75839200     -0.38244800      4.04896000
C         1.63076200     -0.43459900      6.29227900
C        -3.86889200     -0.81458200      1.88870300
C        -5.97540000     -1.81736900      1.07304600
H        -2.14494900      1.82290800      0.64498100
N        -8.26773600     -0.12637000     -2.80640900
H       -12.40541200     -0.35235200     -6.07411800
C        -4.94173200     -0.85163400      0.97483800
H        -5.93398200     -2.54448100      1.87517800
H        -1.74163400     -0.83211300      6.27995500
C        -8.17617300     -0.92376500     -1.82507500
H       -10.11149300     -0.04277100     -6.95306700
C        -9.39635000     -0.20393900     -3.64523500
H        -3.81528800     -1.53613800      2.69552100
H        -7.78809600     -2.56994900      0.25249000
H       -12.76994500     -0.53104800     -3.63383300
C       -10.69144900     -0.36492100     -3.15144000
C        -2.87949200      0.13052400      1.77357600
C        -0.53674700     -0.54308200      4.54276600
C         1.83400300     -0.33046800      4.92351200
H        -3.99906100      1.79743900     -0.97770900
