# Supplementary material for: Computational Study of Linker Polarity Effects on Optical Electron Transfer in Imine- and Acylhydrazone-Linked Covalent Organic Frameworks Using Fragment Models
Source: Molecules. 2026 Apr 2;31(7):1179. doi: 10.3390/molecules31071179 (PMC13074386; doi:10.3390/molecules31071179)
Supplement: Supplementary file 1 [file molecules-31-01179-s001.zip › OptimizedGeometries/B02βL01K04-S.xyz]

69
Converted from B003B001L01K04-S-opted.gjf
C        -4.27537900     -1.42763300      2.79503800
H        -9.79166400      1.21678600     -8.95904600
H         4.99986700      1.46780700     -0.62553100
C         0.38997900      1.25584800     -0.46330300
C        -7.10896300     -3.87262900      7.67605000
C        -7.65960000      0.98938100     -8.68382000
H        -4.04352200      0.47213400     -3.55706900
C        -6.90452900      0.84164100     -6.39250800
H         4.01366600      7.17837500     -1.81092700
C        -2.97803600      1.15998700     -1.21289900
C        -8.50450500      0.94829500     -4.54530400
C        -4.92766300     -4.83267600      7.30501800
C        -8.24377800      0.96491600     -5.94220900
C        -6.08227700     -4.77306400      8.03528400
H        -9.53052000      1.04340100     -4.20880300
C        -5.05083500      0.55169100     -3.13004200
H        -7.67890000      0.80306900     -2.57895800
H        -2.77041200     -4.72644200      5.68161000
H         2.87289200      0.26609200     -0.31556100
H         6.21333800      3.56860200     -1.10211300
H        -2.49973200     -3.23685500      3.71927500
H        -8.01750100     -3.83577000      8.26344900
C        -9.27698700      1.10055200     -6.89803300
C        -4.24184800     -0.43217100      0.08431600
C        -5.77294700     -3.09230100      5.81923300
C         1.62501700      3.35133900     -0.94044700
C        -7.49302600      0.81690200     -3.64472800
H        -2.90193400      1.87178500     -2.02455400
H         0.49995900      0.19231700     -0.21667500
C        -5.87291600      0.70631700     -5.43347100
C         2.82810700      4.06407800     -1.12271600
H       -10.29943300      1.19491900     -6.55094400
C         4.05482000      1.99093500     -0.71309000
H        -6.37182600     -1.56398000      4.41514900
C         5.27117100      4.09706700     -1.19074300
H         1.88977600      5.97053900     -1.50208100
C        -1.89821600      1.00834100     -0.34398100
C         5.24741300      5.43294400     -1.47280800
C        -6.95728200     -3.05229900      6.59377300
H         6.17440800      5.97515000     -1.61019000
H        -7.44922300      1.00037300     -9.74562900
H        -4.13783800     -5.52278600      7.57833400
N        -0.75247700      1.79158700     -0.58668300
H        -1.18014500      0.04252000      1.44679100
C        -5.58364300     -2.25682000      4.69305300
C        -6.15016400      0.69305900     -4.09121900
C         4.06578400      3.37597200     -1.00795400
C        -1.99205900      0.13950200      0.73782600
N        -5.24855700      0.50830800     -1.87791500
C         2.83759100      5.45208000     -1.41660100
C        -4.42916600     -2.31088600      3.95626200
N        -3.22272300     -1.41575400      2.08763000
C         1.63851100      2.00801400     -0.65554700
C        -3.39863600     -3.21792000      4.32117600
H         0.67242700      3.86156000     -1.02401900
H        -4.84708200      0.61199700     -5.77594300
C        -3.17430500     -0.56429900      0.96510600
H        -5.12191000     -0.76442600      2.57836300
C        -4.13506900      0.41319000     -1.01974300
C         4.01559100      6.11919500     -1.58725100
H        -6.21458300     -5.41789400      8.89481300
H        -5.61455600      0.76233000     -8.12057300
C        -8.99297300      1.11254400     -8.23563100
H        -7.74130600     -2.35866400      6.31255800
C        -4.74136000     -3.99626200      6.18014100
C        -3.55416300     -4.03265400      5.39986500
C        -6.64029700      0.85726700     -7.78329100
C         2.87538700      1.32651000     -0.54159300
H        -5.15332600     -0.99877000      0.22352500
