# Supplementary material for: Computational Study of Linker Polarity Effects on Optical Electron Transfer in Imine- and Acylhydrazone-Linked Covalent Organic Frameworks Using Fragment Models
Source: Molecules. 2026 Apr 2;31(7):1179. doi: 10.3390/molecules31071179 (PMC13074386; doi:10.3390/molecules31071179)
Supplement: Supplementary file 1 [file molecules-31-01179-s001.zip › OptimizedGeometries/B02βL01K04-Z.xyz]

69
Converted from B003B001L01K04-Z-opted.gjf
C        -4.52203000      3.90825500     -4.73647400
N        -2.98214700      0.37574600      1.32223100
H         3.61790300      1.24654800      6.03631200
C        -4.51758900      4.43209100     -5.99646800
H        -4.63304300      5.19031200     -8.58725400
C        -4.98159900      2.06467500     -3.12998800
H       -14.05800600     -5.26676300      3.76260300
H         0.80483700      3.00929500      3.32541600
H       -13.22690200     -1.33258700      1.21370500
C        -0.85277900     -1.53328600      3.60308300
C         2.09364500     -0.05340000      5.32518300
H       -11.81708600     -6.23269900      4.21196400
C        -4.98298400      3.67021200     -7.09568400
C       -13.29979100     -3.61335500      2.66247900
C        -2.51905800     -0.57153500      2.02641100
H        -1.04087000      1.63296100      2.39876900
C        -9.72643500     -2.84401900      1.91952000
H         2.44945800     -0.91259300      5.88193900
C        -1.32602600     -0.41617500      2.87140600
H        -8.84467400     -0.08265500      0.08539400
C        -5.25227500     -0.52676900      1.09202900
C        -5.44908400      3.42167500     -9.45457100
C       -11.12276700     -1.13757400      0.93954400
C        -4.15557100      0.15312800      0.57418500
C        -5.91849600      2.10660000     -9.22722900
C         2.74078800      1.14605200      5.40961800
C       -13.17597700     -4.76667800      3.38299900
C        -4.99135000      2.59207800     -4.50236000
C        -9.84040400     -1.68370600      1.19393300
H        -6.27815800      0.57828100     -7.78388300
H        -8.73997000     -3.25208800      2.10670800
C       -11.89838700     -5.31752900      3.63947300
C         2.27321000      2.26517700      4.68141700
C        -6.39511100     -0.70439600      0.31260500
H        -5.45296700      3.82263900    -10.46025800
H        -5.24838700     -0.90055800      2.10762200
H         2.79732400      3.20918000      4.75932200
C        -8.65407600     -0.99091100      0.67062500
C        -5.45423500      2.34967000     -6.86621800
N        -7.47459800     -1.40209800      0.88892600
C        -5.33013100      0.46266600     -1.50936300
C       -10.87045800     -3.50100100      2.41759700
H        -4.59104700      2.73792900     -2.35657600
N        -5.41107200      0.90651200     -2.84412000
H        -5.80167300      0.82876300     -5.36171800
H       -11.19988000     -0.22128400      0.36506000
C        -5.44586300      1.83438200     -5.55363400
H         0.61104400     -2.28334900      4.95778600
C         1.16956800      2.15680600      3.88639100
H       -14.27726200     -3.18897700      2.46431900
C       -12.24697700     -1.75211600      1.40909300
H        -6.27625000      1.51612900    -10.06104700
H        -7.26999700     -0.42934000     -1.64116000
C        -4.20319600      0.66841700     -0.72087800
C        -4.99355800      4.18255500     -8.41619200
H        -4.15794700      5.43897100     -6.17337800
H        -4.16489300      4.49639800     -3.89853300
C         0.94522600     -0.19857500      4.50881200
C         0.25063400     -1.42770100      4.39886100
H        -3.33149000      1.17411700     -1.11534600
H        -2.98540700     -1.56466900      2.02810700
H        -9.79352500     -5.11623800      3.36084800
C       -10.77586600     -4.70071300      3.16899400
C         0.47481700      0.92464600      3.77682600
C        -5.92060900      1.58489900     -7.96643700
C        -6.41953600     -0.24185600     -0.99869900
H        -1.38047800     -2.47696800      3.52210800
C        -0.66859200      0.78593600      2.96323800
C       -12.15404800     -2.94898700      2.16020100
