# Supplementary material for: Computational Study of Linker Polarity Effects on Optical Electron Transfer in Imine- and Acylhydrazone-Linked Covalent Organic Frameworks Using Fragment Models
Source: Molecules. 2026 Apr 2;31(7):1179. doi: 10.3390/molecules31071179 (PMC13074386; doi:10.3390/molecules31071179)
Supplement: Supplementary file 1 [file molecules-31-01179-s001.zip › OptimizedGeometries/B02βL02K01-S.xyz]

35
Converted from B003B001L02K01-S-opted.gjf
C       -16.78141000     -1.47412600     -5.50920600
H       -16.77140800     -0.40972400     -5.30624100
N       -17.85902100     -2.14041000     -5.65907300
C       -20.86917700      0.08156200     -5.51053100
C       -21.29285400      1.29792800     -6.03672700
C       -21.79901100     -0.78994200     -4.94903700
C       -22.63818900      1.62716200     -6.03014500
H       -20.54754400      1.97031700     -6.44130600
C       -23.14503200     -0.45343900     -4.93434900
H       -21.47781600     -1.71448200     -4.48399900
C       -23.56618900      0.75036300     -5.48153800
H       -22.96502700      2.57048600     -6.44850300
H       -23.86328800     -1.12806500     -4.48653900
H       -24.61717600      1.01008000     -5.47160600
C       -19.39531000     -0.20061100     -5.55151200
O       -18.57474800      0.69090100     -5.58993900
N       -19.07904300     -1.53614200     -5.55613500
H       -19.82826700     -2.18600700     -5.72499600
C       -15.48596400     -2.16290900     -5.61272200
C       -14.30735500     -1.39834900     -5.42280800
C       -15.38294200     -3.50544600     -5.88378100
C       -13.07540200     -1.97947200     -5.50426400
H       -14.39900200     -0.33921000     -5.21117200
C       -14.12320900     -4.13345500     -5.97411700
H       -16.28458600     -4.08824200     -6.03032500
C       -12.94640200     -3.36147600     -5.78161100
H       -12.17816300     -1.38941900     -5.35798800
C       -13.99626000     -5.51888500     -6.25312300
C       -11.68417300     -3.99772300     -5.87381800
C       -12.76598400     -6.10347000     -6.33575100
H       -14.89728300     -6.10323300     -6.39933900
C       -11.59495100     -5.33328500     -6.14364300
H       -10.78955300     -3.40375100     -5.72613600
H       -12.67971600     -7.16132400     -6.54920300
H       -10.62548600     -5.81034100     -6.21209700
