# Supplementary material for: Computational Study of Linker Polarity Effects on Optical Electron Transfer in Imine- and Acylhydrazone-Linked Covalent Organic Frameworks Using Fragment Models
Source: Molecules. 2026 Apr 2;31(7):1179. doi: 10.3390/molecules31071179 (PMC13074386; doi:10.3390/molecules31071179)
Supplement: Supplementary file 1 [file molecules-31-01179-s001.zip › OptimizedGeometries/B02βL02K01-Z.xyz]

35
Converted from B003B001L02K01-Z-opted.gjf
C       -10.24379700     -0.10679000     -1.93493900
H       -10.22509800      0.95327000     -1.71105400
N       -11.32499500     -0.76740800     -2.08905800
C       -14.32691200      1.46006600     -1.87303400
C       -14.75148500      2.68663800     -2.37418100
C       -15.25472700      0.58072200     -1.32045200
C       -16.09600700      3.01864200     -2.35197700
H       -14.00754100      3.36444400     -2.77219000
C       -16.59980100      0.91984300     -1.28998200
H       -14.93226000     -0.35274000     -0.87451400
C       -17.02207600      2.13417300     -1.81255800
H       -16.42366000      3.97001400     -2.75101800
H       -17.31641500      0.23890200     -0.84914600
H       -18.07239000      2.39586900     -1.79049700
C       -12.85420400      1.17463000     -1.93077000
O       -12.03120300      2.06425400     -1.95896800
N       -12.54231400     -0.16149700     -1.96313400
H       -13.29498700     -0.80551000     -2.13897000
C        -8.95781000     -0.80146300     -2.06426400
C        -8.88799600     -2.18889600     -2.36565600
C        -7.80014600     -0.08823400     -1.88843900
C        -7.68191200     -2.80840500     -2.47906600
H        -9.81301400     -2.73296400     -2.50121000
C        -6.53177700     -0.70635900     -2.00050200
H        -7.84856400      0.97150400     -1.65948400
C        -6.46889000     -2.09046500     -2.30117300
H        -7.62852000     -3.86645200     -2.70906100
C        -5.32624700      0.01432800     -1.82266900
C        -5.20342500     -2.71075700     -2.41453400
C        -4.11678400     -0.61174200     -1.93823400
H        -5.38038800      1.07234300     -1.59331700
C        -4.05462700     -1.99017600     -2.23757300
H        -5.15999200     -3.76912900     -2.64461100
H        -3.20000800     -0.05259900     -1.80089800
H        -3.09055800     -2.47470300     -2.32653100
