# Supplementary material for: Computational Study of Linker Polarity Effects on Optical Electron Transfer in Imine- and Acylhydrazone-Linked Covalent Organic Frameworks Using Fragment Models
Source: Molecules. 2026 Apr 2;31(7):1179. doi: 10.3390/molecules31071179 (PMC13074386; doi:10.3390/molecules31071179)
Supplement: Supplementary file 1 [file molecules-31-01179-s001.zip › OptimizedGeometries/B02βL02K02-S.xyz]

65
Converted from B003B001L02K02-S-opted.gjf
C        -4.40745500     -0.23310400     -0.51010200
H        -4.40440700      0.83691900     -0.33897000
N        -5.48072500     -0.91670800     -0.60661500
C        -8.51511400      1.27597000     -0.38891400
C        -8.92333600      2.55223900     -0.76739900
C        -9.45313700      0.36243600      0.06814100
C       -10.26387100      2.90269800     -0.71346800
H        -8.14857400      3.25291700     -1.05444900
C       -10.80056700      0.70743400      0.12468000
H        -9.18300700     -0.61939500      0.43796800
C       -11.19975300      1.98058500     -0.25313900
H       -12.22423600      2.32163100     -0.16504400
C        -7.03706700      1.00033400     -0.46351100
O        -6.23385400      1.90838500     -0.51350800
N        -6.70602800     -0.32432600     -0.48818700
H        -7.44962200     -0.99353100     -0.59298500
C        -3.10815000     -0.90926200     -0.63278200
C        -1.93330000     -0.12421700     -0.50373900
C        -2.99821400     -2.25852100     -0.86497600
C        -0.69815000     -0.69233200     -0.60582100
H        -2.03216100      0.93974000     -0.32161300
C        -1.73467100     -2.87406200     -0.97547900
H        -3.89663200     -2.85601700     -0.96410100
C        -0.55987000     -2.08301400     -0.84441800
H         0.19652400     -0.08919900     -0.50619300
C        -1.59661400     -4.26455700     -1.21462100
C         0.70377300     -2.69875000     -0.95498100
C        -0.36124500     -4.83213900     -1.31696400
H        -2.49125700     -4.86773200     -1.31440100
C         0.81410700     -4.04784000     -1.18691600
H         1.60244400     -2.10161100     -0.85600900
H        -0.26196300     -5.89588700     -1.49989800
C         2.11368300     -4.72632000     -1.30816100
H         2.11245000     -5.79407600     -1.49251400
N         3.18666100     -4.04523500     -1.19376400
N         4.41202800     -4.63552700     -1.29929400
C         4.74886000     -5.94359100     -1.53640000
H         5.15662800     -3.96951400     -1.18544800
O         3.94215900     -6.83227900     -1.69368600
C       -11.73692900     -0.34710100      0.65511800
N       -13.05097500     -0.14727300      0.34702700
O       -11.31452800     -1.29065800      1.29046000
N       -14.12893500     -0.97609400      0.56699500
H       -13.26517800      0.54628200     -0.34943100
C       -14.06113100     -1.89196900      1.44683300
H       -13.17447600     -2.06403000      2.04572200
C       -10.79308700      4.26491300     -1.07987900
N        -9.96755000      4.99782600     -1.88219800
O       -11.87733300      4.63804800     -0.68339000
N       -10.20564200      6.20874900     -2.49428200
H        -9.19765100      4.51866600     -2.31783900
C       -11.11750700      6.97808900     -2.05376100
H       -11.73807300      6.72319300     -1.20266700
C         6.23976900     -6.19921900     -1.58993900
H         6.47734500     -6.60874000     -2.57094300
H         6.84699100     -5.31305900     -1.41211400
H         6.47914500     -6.95691100     -0.84518600
C       -11.33438700      8.28432600     -2.74269000
H       -11.20030100      9.10902200     -2.03917200
H       -10.63560700      8.39506800     -3.56928500
H       -12.35713200      8.34753600     -3.12053300
C       -15.25692500     -2.76017700      1.65713300
H       -15.00198000     -3.80619700      1.47381100
H       -15.59752700     -2.68923500      2.69250400
H       -16.06187000     -2.46141700      0.98883600
