# Supplementary material for: Computational Study of Linker Polarity Effects on Optical Electron Transfer in Imine- and Acylhydrazone-Linked Covalent Organic Frameworks Using Fragment Models
Source: Molecules. 2026 Apr 2;31(7):1179. doi: 10.3390/molecules31071179 (PMC13074386; doi:10.3390/molecules31071179)
Supplement: Supplementary file 1 [file molecules-31-01179-s001.zip › OptimizedGeometries/B02βL02K02-Z.xyz]

65
Converted from B003B001L02K02-Z-opted.gjf
C       -15.07077200     -4.06480200      4.13592100
C       -14.38898200     -3.75347800      2.93906500
C       -13.66684800     -2.59252300      2.81249600
C       -17.09804300     -4.89262400      7.81066800
C       -19.33887100     -6.23175800     11.33995500
H       -13.02775000     -0.77490500      3.78179300
O       -12.48387800     -2.50338300     -1.21705300
H       -17.04659000     -6.44268900      5.57402700
C        -9.08196100      0.38737100     -2.87933700
C        -7.86446500      1.19728500     -2.51638400
C       -10.60199900     -0.65899900     -4.43013800
H       -11.11713800     -1.69264600     -8.38880400
H       -17.00739000     -4.15819200      8.60209800
N       -12.86840100     -1.50237600     -7.30363700
C       -10.93400300     -0.91092000     -5.87797500
O        -7.36613000      1.11064700     -1.41352700
C       -11.76050700     -1.55994700     -0.97514700
C        -5.52439100      2.91083900     -2.55276800
C        -9.80624500     -0.14665700     -1.81718700
N       -12.29584800     -1.25584600      1.41934700
C       -15.68589500     -3.46488800      6.41606800
H       -20.11207100     -5.53332200     11.65640400
H       -12.87393500     -1.22399700     -5.34765200
N       -18.43080600     -6.25937900      9.09396100
H        -4.47576300      4.50265700     -1.59568300
H       -19.80203500     -7.16330900     11.01850200
C       -13.60148400     -1.68398800      3.90185300
C       -15.00261100     -3.15444200      5.21957500
H        -8.90850800      0.45373800     -5.04301600
C       -12.20066500     -1.68248500     -8.37094300
N        -6.41379200      2.96572900     -3.46015100
H       -14.44182700     -4.44965200      2.10823300
C       -10.93039300     -0.92263400     -2.05700200
N        -7.40888500      2.01428800     -3.50997500
H       -18.69407200     -6.42640600     12.19618600
C        -4.45975000      3.95686500     -2.54152100
C       -12.94805000     -1.88812300     -9.64648000
H       -15.87116200     -5.95220900      3.45668500
N       -17.77286000     -5.96913400      7.93435000
C       -16.40847600     -4.62539400      6.54296800
C       -15.82286800     -5.25914700      4.28877500
H       -14.20168100     -1.26734300      5.89898600
C       -16.47231000     -5.53400100      5.45349700
C       -14.25026300     -1.96004400      5.06668000
H       -12.67924300     -1.11645200    -10.37107900
C       -12.98094300     -2.32577000      1.54419800
H       -18.91466000     -7.13890300      9.03684000
H       -12.68215500     -2.85070000    -10.08894900
H        -8.01184800      2.16405100     -4.30120900
N       -11.63636700     -0.97814600      0.25458600
N       -12.21716900     -1.31676400     -6.10405000
C       -11.31835200     -1.18839000     -3.36753200
C        -9.47416000      0.11857700     -4.18199700
O       -10.10235800     -0.74208900     -6.74512800
H       -15.63453700     -2.76803000      7.24634600
H       -14.02028500     -1.85595100     -9.46458400
C       -18.50809600     -5.55727600     10.26944100
O       -17.96572500     -4.49171700     10.45832200
H        -9.42217800      0.03472900     -0.82047100
H        -4.60729200      4.65362300     -3.36405200
H        -3.47443500      3.49356900     -2.62838000
H       -13.08450900     -3.05781500      0.75202800
H       -12.16211100     -1.85342700     -3.50672900
H       -11.14050600     -0.10473700      0.31230200
H        -5.51002600      2.13805500     -1.79312400
