# Supplementary material for: Computational Study of Linker Polarity Effects on Optical Electron Transfer in Imine- and Acylhydrazone-Linked Covalent Organic Frameworks Using Fragment Models
Source: Molecules. 2026 Apr 2;31(7):1179. doi: 10.3390/molecules31071179 (PMC13074386; doi:10.3390/molecules31071179)
Supplement: Supplementary file 1 [file molecules-31-01179-s001.zip › OptimizedGeometries/B02βL02K03-S.xyz]

52
Converted from B003B001L02K03-S-opted.gjf
N       -11.42772200      0.23077300     -4.52137800
C         0.02719300      1.92867100      5.25592000
H       -16.89461100      0.38716000     -6.20914500
H        -2.94144300      1.30363500      1.43117000
H       -10.36278500     -1.27014100     -0.03968000
C        -5.88117100      1.25419600     -1.30827600
C        -4.85265100      1.29772600     -0.41444300
C        -7.20545800     -0.04336000      0.28311700
C       -13.60401100     -0.03364200     -5.52964400
C       -12.72930000     -0.15301400     -4.31556600
C        -4.96378600      0.67359400      0.85509500
H        -0.02170700      2.81706100      4.63979900
C       -15.83544500      0.24802800     -6.38378800
C       -13.99121200     -0.01274500     -7.90606800
O        -1.44280900      1.80439900      2.85522400
H         1.52542100      2.68227900      6.58699000
H        -5.79154800      1.73262500     -2.27641100
C         0.13773200     -0.40209400      6.76169400
H       -16.02657400      0.26198600     -8.52210800
H         1.62202700      0.60900700      7.93309000
H        -8.50400400     -1.18977700      1.57213900
C       -13.11877300     -0.11732600     -6.83228600
H       -15.32376000      0.16697800     -4.28878100
C         0.94393600      0.67812100      7.09194400
C         0.88992400      1.84276000      6.33590500
C        -8.41327900     -0.71318900      0.60319700
C       -15.34760100      0.17790100     -7.68303800
N        -3.88237800      0.19889500      2.91361300
H       -12.06802800     -0.30537900     -7.01872600
C       -14.96780200      0.13377900     -5.31029200
H        -6.20831200     -0.45607800      2.15688100
C        -0.79975700      0.85645600      4.93561800
C        -7.08828700      0.58299700     -0.98845300
C        -6.12462800      0.01861900      1.18647800
C        -9.32912700     -0.13556700     -1.56165300
H        -3.93259200      1.81330700     -0.66468300
H         0.19407600     -1.31802400      7.33565000
C        -8.16873100      0.52071200     -1.89203600
C        -0.73461000     -0.31473500      5.68621300
N        -2.83116500      0.24675900      3.78269000
C       -10.47453300     -0.22539600     -2.47930700
C        -9.44163000     -0.75703000     -0.29098900
N       -10.39204100      0.30674100     -3.63617000
H       -13.61195900     -0.08984900     -8.91688500
H       -11.35822400     -0.74898500     -2.13410600
C        -3.81518600      0.75908100      1.76903100
O       -13.16067000     -0.54475000     -3.25253000
H        -8.08526300      0.99653600     -2.86188100
C        -1.70273600      1.02721000      3.74860800
H        -1.33002500     -1.17839000      5.41456400
H       -11.22098200      0.72082800     -5.37531100
H        -3.04796100     -0.21302400      4.65087300
