# Supplementary material for: Computational Study of Linker Polarity Effects on Optical Electron Transfer in Imine- and Acylhydrazone-Linked Covalent Organic Frameworks Using Fragment Models
Source: Molecules. 2026 Apr 2;31(7):1179. doi: 10.3390/molecules31071179 (PMC13074386; doi:10.3390/molecules31071179)
Supplement: Supplementary file 1 [file molecules-31-01179-s001.zip › OptimizedGeometries/B02βL02K03-Z.xyz]

52
Converted from B003B001L02K03-Z-opted.gjf
C         0.18305400      0.29288900      4.15558700
C        -7.46911200     -1.34524100     -0.11243500
C        -5.33451400      0.44848700     -0.43512700
C       -13.31157300     -0.93546200     -3.98834800
O        -0.66629500     -0.42681700      4.63559300
C       -10.83048300     -0.35593500     -3.98409400
N        -9.60855100     -1.09534300     -1.95979200
C        -6.44660100      0.48765300     -1.30468400
C        -4.23789200      1.34027800     -0.56914700
H         0.61663100      0.06077700      6.72153600
C         2.70864700      0.55254800      6.91906400
C        -2.02195400      0.22830700      2.26194400
C         3.84683400      1.05915900      4.86124300
H       -13.37518500     -0.48566600     -7.82175300
H        -4.18310400     -1.28701000      2.27345700
H        -2.06905100     -0.52717300      3.03711900
H         0.71208700      1.68349100      2.75968700
C        -6.40901800     -1.40426800      0.74002600
C       -14.49424100     -1.12275800     -4.68939100
N         0.03629600      0.96859500      2.97010100
C        -8.62498600     -0.29223600     -2.09100800
H       -11.35890800     -1.74758900     -2.58899800
H        -2.34078100      1.95930100      0.18478900
H        -4.26005200      2.07348400     -1.36723900
H         2.72674400      0.42497300      7.99382400
N        -1.03828000      1.03124900      2.13057500
C       -13.35677100     -0.61411600     -6.74710300
H         2.66932800      0.95422300      3.07959300
C        -3.17780300      1.28125800      0.28332100
H       -15.40084000     -1.37875300     -4.15639300
H       -13.31629900     -1.01891300     -2.90797300
C       -12.14576100     -0.59177000     -4.66820700
C        -7.49725200     -0.38387900     -1.15728900
H        -8.57802100      0.46340600     -2.86603200
H        -8.30613400     -2.02328400     -0.01390200
H        -6.38686000     -2.13747400      1.53811900
C       -12.17738200     -0.41693500     -6.04824100
C        -4.20032200     -0.55162400      1.47558300
C         2.66430000      0.87166800      4.16003600
C        -3.14967300      0.31990900      1.32818600
C        -5.31239700     -0.51247500      0.60600900
C         1.49819200      0.52890200      4.83986100
H        -6.46382900      1.22305700     -2.10254100
H         4.79125500      1.05692800      6.78627100
H         4.75366200      1.31442900      4.32828800
H       -15.43918700     -1.11927100     -6.61415400
N       -10.68315600     -1.03262600     -2.79928500
C         3.86815000      0.90776500      6.24061200
O        -9.98149100      0.36443100     -4.46376800
C         1.52938500      0.35517000      6.22004600
H       -11.26485500     -0.12185900     -6.54974300
C       -14.51597900     -0.97025400     -6.06862900
