# Supplementary material for: Computational Study of Linker Polarity Effects on Optical Electron Transfer in Imine- and Acylhydrazone-Linked Covalent Organic Frameworks Using Fragment Models
Source: Molecules. 2026 Apr 2;31(7):1179. doi: 10.3390/molecules31071179 (PMC13074386; doi:10.3390/molecules31071179)
Supplement: Supplementary file 1 [file molecules-31-01179-s001.zip › OptimizedGeometries/B02βL02K04-S.xyz]

81
Converted from B003B001L02K04-S-opted.gjf
C        -8.87023700     -1.96354300     -3.02920300
H        -9.25609000     -2.97317000     -3.10771600
N        -9.62382400     -0.93522500     -2.97783900
C       -13.24692600     -1.90029600     -2.96736700
C       -13.81387700     -0.76073900     -3.51734600
C       -14.06779300     -2.89385200     -2.44014700
C       -15.19744000     -0.60725300     -3.54347500
H       -13.22198200      0.02620200     -3.96843800
C       -15.44453500     -2.72863300     -2.42594700
H       -13.58321700     -3.79390300     -2.08100200
C       -16.00737200     -1.58534900     -2.98736300
H       -17.08634300     -1.49789300     -2.95130700
C       -11.76620500     -2.17043400     -2.93335200
O       -11.34056100     -3.30001100     -2.81115500
N       -10.98423600     -1.05552600     -3.03080200
H       -11.43469500     -0.15800900     -2.96791300
C        -7.41087800     -1.79146800     -2.98205000
C        -6.59960500     -2.95192200     -3.05097400
C        -6.81778700     -0.55713000     -2.87547600
C        -5.23892600     -2.85652700     -3.01369100
H        -7.07748000     -3.92131300     -3.13398400
C        -5.41401700     -0.42800600     -2.83493100
H        -7.43945200      0.32873100     -2.82227200
C        -4.60664300     -1.59472500     -2.90493600
H        -4.62355000     -3.74702400     -3.06686700
C        -4.78273700      0.83804300     -2.72589100
C        -3.19730900     -1.45851100     -2.86370000
C        -3.42235500      0.93700200     -2.68856000
H        -5.40370900      1.72473100     -2.67315900
C        -2.61954600     -0.22581700     -2.75829900
H        -2.58570300     -2.35177100     -2.91742700
H        -2.94955400      1.90732200     -2.60542200
H        -1.54141100     -0.13204100     -2.72758100
C       -16.41074600     -3.73771300     -1.86501900
O       -17.57720400     -3.73501600     -2.20028200
N       -15.86669300     -4.60957800     -0.96714300
N       -16.45874800     -5.61108000     -0.24968600
H       -14.92778500     -4.43563000     -0.65081700
C       -17.65980400     -5.96906800     -0.48963600
H       -18.27037200     -5.50416300     -1.25460000
C       -18.26064100     -7.05805000      0.29389900
C       -19.59539200     -7.43239400     -0.00285100
C       -17.57933100     -7.71499000      1.28944900
C       -20.20945500     -8.43655600      0.68720400
H       -20.12452400     -6.90684500     -0.78946000
C       -18.18846500     -8.75694100      2.01914500
H       -16.55939000     -7.42720800      1.51530500
C       -19.52593100     -9.12753400      1.71628800
H       -21.23003300     -8.71857400      0.45616400
C       -17.50155000     -9.44851100      3.05029400
C       -20.13236300    -10.17478900      2.45230600
C       -18.11273000    -10.45363000      3.74179700
H       -16.48122100     -9.16193800      3.27703900
C       -19.44491200    -10.82135800      3.43912000
H       -21.15312600    -10.45342100      2.21724000
H       -17.58041400    -10.97568600      4.52669200
H       -19.91718300    -11.62070300      3.99599800
C       -15.71532300      0.66027200     -4.16879500
O       -15.00213600      1.63597200     -4.27975200
N       -17.01066000      0.59625400     -4.59388700
N       -17.77111700      1.53765500     -5.22889500
H       -17.46350000     -0.30230200     -4.59166300
C       -17.35750800      2.73749200     -5.36113700
H       -16.39433100      3.07180300     -4.99392700
C       -18.21007000      3.72473900     -6.03916800
C       -17.71880900      5.04757500     -6.17479100
C       -19.45054000      3.40956400     -6.53777800
C       -18.46277200      6.00932700     -6.79390800
H       -16.73842400      5.28570700     -5.77842300
C       -20.24191800      4.38306700     -7.18204700
H       -19.82425300      2.39788300     -6.43318300
C       -19.74368100      5.70673200     -7.31490100
H       -18.08217800      7.01896700     -6.89528300
C       -21.52589700      4.07762600     -7.70306600
C       -20.54288500      6.68000500     -7.96325400
C       -22.27253800      5.03723000     -8.32243700
H       -21.90108700      3.06623100     -7.59859500
C       -21.77476800      6.35492700     -8.45436800
H       -20.15795700      7.68840300     -8.06238100
H       -23.25113100      4.79473100     -8.71680700
H       -22.37802500      7.10594900     -8.94848200
