# Supplementary material for: Computational Study of Linker Polarity Effects on Optical Electron Transfer in Imine- and Acylhydrazone-Linked Covalent Organic Frameworks Using Fragment Models
Source: Molecules. 2026 Apr 2;31(7):1179. doi: 10.3390/molecules31071179 (PMC13074386; doi:10.3390/molecules31071179)
Supplement: Supplementary file 1 [file molecules-31-01179-s001.zip › OptimizedGeometries/B02βL02K04-Z.xyz]

81
Converted from B003B001L02K04-Z-opted.gjf
C        -7.82513800      3.76306100      0.58583000
H        -7.88241500      4.83811400      0.70890300
N        -8.85473800      3.02220300      0.44193700
C       -11.99146300      5.07586000      0.31804600
C       -12.42160300      6.31170200     -0.15733300
C       -12.92351900      4.14523300      0.75141200
H       -11.65464100      7.03009900     -0.42053800
H       -12.64220500      3.19633500      1.19197700
C       -14.70578100      5.66478800      0.21351400
H       -15.74691700      5.96434000      0.20536500
C       -10.50117700      4.86599600      0.36822300
O        -9.73783300      5.80816700      0.32415800
N       -10.11190100      3.55990800      0.44509400
H       -10.81459600      2.85120100      0.31945800
C        -6.49457100      3.14646800      0.58697300
C        -6.32127700      1.74499700      0.42450700
C        -5.39636600      3.95114700      0.74964000
C        -5.07367700      1.20219000      0.43063600
H        -7.20064300      1.12810900      0.29719500
C        -4.08723700      3.41382500      0.75999200
H        -5.52453800      5.02173700      0.87314400
C        -3.92045600      2.01522100      0.59777200
H        -4.94048300      0.13349800      0.30714200
C        -2.94205600      4.22918900      0.92688900
C        -2.61380400      1.47524700      0.60725700
C        -1.69089400      3.67937000      0.93199700
H        -3.07601000      5.29768000      1.05050800
C        -1.52497600      2.28652700      0.77024700
H        -2.49036800      0.40557200      0.48301800
H        -0.82046400      4.31004200      1.06044500
H        -0.52855400      1.86321200      0.77610800
C       -14.28468300      4.43166900      0.68812800
C       -15.21219700      3.36244300      1.20186600
O       -14.80271700      2.47705000      1.92350300
N       -16.50366900      3.47489300      0.77433100
N       -17.57119600      2.64930000      0.99496300
H       -16.70485300      4.15153200      0.05772600
C       -17.51034400      1.71959200      1.86762900
H       -16.62842600      1.52781100      2.46721600
C       -18.67943000      0.86068800      2.08201800
C       -19.87895900      1.03205400      1.33891800
C       -18.60265000     -0.13051800      3.02630200
C       -20.94673100      0.21865200      1.56161200
H       -19.91897200      1.81981400      0.59871300
C       -19.69740200     -0.99092700      3.27873000
H       -17.68832700     -0.26483400      3.59534700
C       -20.89132800     -0.81537300      2.53457300
H       -21.86201500      0.34860100      0.99553100
C       -19.63580000     -2.01945700      4.24951800
C       -21.98679600     -1.67372300      2.78409500
C       -20.71072000     -2.83433200      4.46928500
H       -18.72029700     -2.14855800      4.81526600
C       -21.89971700     -2.65940200      3.72809900
H       -22.89787000     -1.53648100      2.21314200
H       -20.65516000     -3.61849900      5.21352900
H       -22.74426900     -3.31138100      3.91173600
C       -13.77549100      6.60397200     -0.22355800
C       -14.32975900      7.91973300     -0.70182300
O       -15.45330100      8.26906200     -0.40577500
N       -13.47819200      8.64150400     -1.48761800
N       -13.67626300      9.83372700     -2.12588100
H       -12.63320300      8.19412200     -1.80006300
C       -14.69716600     10.55563900     -1.86878200
H       -15.45809200     10.27155200     -1.15130000
C       -14.85945700     11.83411200     -2.56921200
C       -13.91383700     12.27822200     -3.53322100
C       -15.95008800     12.61319300     -2.28010600
C       -14.08682500     13.46951400     -4.16692200
H       -13.06071400     11.64843400     -3.74646200
C       -16.15498200     13.85710900     -2.92358000
H       -16.67454900     12.27768700     -1.54494800
C       -15.20824800     14.29470700     -3.88415700
H       -13.36612200     13.80882800     -4.90213500
C       -17.27404700     14.67579600     -2.63777600
C       -15.40964200     15.53658200     -4.52906200
C       -17.44287400     15.87204800     -3.27687700
H       -17.99447900     14.33653400     -1.90239400
C       -16.49991800     16.30733400     -4.23343600
H       -14.68345800     15.86714800     -5.26272000
H       -18.30147100     16.49189800     -3.05213600
H       -16.64500400     17.25698500     -4.73264100
