# Supplementary material for: Computational Study of Linker Polarity Effects on Optical Electron Transfer in Imine- and Acylhydrazone-Linked Covalent Organic Frameworks Using Fragment Models
Source: Molecules. 2026 Apr 2;31(7):1179. doi: 10.3390/molecules31071179 (PMC13074386; doi:10.3390/molecules31071179)
Supplement: Supplementary file 1 [file molecules-31-01179-s001.zip › OptimizedGeometries/B03αL01K01.xyz]

35
Converted from B001B004L01K01-opted.gjf
H        -2.70528200      3.04016200      0.91133200
H        -6.24898100      1.01230800     -0.36113700
H        -5.18887200     -1.15384500      0.13430600
H        -7.11732500      2.92737600      0.73742900
H        -8.18550700      5.08571500      0.21890000
H        -6.87383300      6.89923500     -0.83900200
H        -4.48929600      6.52496700     -1.38884700
H        -3.43375900      4.35369300     -0.90211700
H        -1.63141000      0.85606000      1.36881400
H        -4.36986100     -2.28270200      2.03010900
H        -4.49512400     -4.45972500      2.96482000
H        -3.51419300     -6.67145100      3.48511500
H        -1.19010800     -7.17584000      2.81055200
H         0.14971400     -5.47383400      1.61850600
H        -0.84755300     -3.25432600      1.09950600
C        -4.47146200      4.51985400     -0.63868100
C        -5.06884600      5.73863200     -0.92160800
C        -6.40721600      5.94779800     -0.61789000
C        -7.14318600      4.92866100     -0.02898100
C        -6.54502600      3.71026200      0.25412600
C        -5.20042200      3.48748300     -0.04643500
C        -4.65724400     -0.23219600      0.33728400
C        -5.24897900      0.98798900      0.05526600
C        -4.56277400      2.18557400      0.25646100
C        -3.25161200      2.12148500      0.73443600
C        -2.64883900      0.90674000      1.00283000
C        -3.35296100     -0.28406500      0.83025900
N        -2.69167400     -1.49216500      1.11900400
C        -3.33115300     -2.41849300      1.70284400
C        -2.72658000     -3.72469700      1.99996200
C        -3.47629600     -4.68709000      2.67095400
C        -2.92647000     -5.92735900      2.96298300
C        -1.62226900     -6.20919100      2.58425300
C        -0.86790300     -5.25050200      1.91297200
C        -1.41484500     -4.01463600      1.62067700
