# Supplementary material for: Computational Study of Linker Polarity Effects on Optical Electron Transfer in Imine- and Acylhydrazone-Linked Covalent Organic Frameworks Using Fragment Models
Source: Molecules. 2026 Apr 2;31(7):1179. doi: 10.3390/molecules31071179 (PMC13074386; doi:10.3390/molecules31071179)
Supplement: Supplementary file 1 [file molecules-31-01179-s001.zip › OptimizedGeometries/B03αL01K02.xyz]

53
Converted from B001B004L01K02-opted.gjf
H         0.48798800      2.22457400      0.24690500
H        -0.08826800      2.45300600      1.89047800
H        -1.14474100      1.66456300      0.69218200
H         1.47369100      0.41421900      1.77351700
H        -0.12545800    -15.11216900      8.43283900
H         0.86562000    -16.40597000      7.70911000
H        -0.56599500    -15.76165900      6.86319700
H         9.16324900    -14.97251300      5.75069500
H         9.10478800    -13.88541100      4.33833000
H         8.71679100    -15.61880300      4.18134900
H         2.74213700    -15.64855200      6.87053500
H         7.31379500    -12.62578200      4.32779500
H         2.07023300     -3.29095400      4.25481300
H         1.12237500     -1.11416300      3.59648200
H        -0.41650600     -2.85227100      0.01644300
H         0.57352300     -5.03186900      0.64618900
H         1.26851700     -8.95035000      2.81185000
C         8.62860400    -14.74354800      4.82724400
C         1.28227600     -6.81247400      2.65220800
C         0.68933300     -4.17684800      1.30135900
C         0.32749600     -1.83612000      1.73900200
N         1.05199000    -14.46130500      6.85213200
C        -0.11848100      1.77336600      1.03551600
H         1.87273700    -10.04757400      4.79561700
H         4.75154900     -6.99075100      4.31282600
H         3.79919200     -4.79935100      3.66386800
N         3.65333800     -9.31969900      4.03480400
H         5.44836800    -11.11422400      4.23578400
N         7.23200200    -14.52535600      5.13464500
C         1.97449700     -5.62508100      2.89064400
C         2.93441700    -10.21296100      4.57579200
C         4.46768200    -14.01347300      5.70708900
C         2.26709400    -14.69285600      6.60798700
C         6.72668100    -13.41384800      4.81999400
H         4.87604600    -14.97771200      5.98792900
C         0.28240300    -15.50169400      7.49853000
N        -0.25070600     -0.61708600      1.32356200
C         1.55792200     -3.19455100      3.30489800
C         1.81043200     -8.03712100      3.02541600
C         3.14191700    -13.70134100      5.95306600
C         1.02855800     -1.96817700      2.93669400
C         3.77018200     -6.92605400      3.86071500
C         3.47601600    -11.52379700      4.96299300
C         3.05641500     -8.10464900      3.64906700
H         1.60726300    -12.22055700      5.77794700
C         0.43578300      0.44061500      1.41658300
C         0.14431600     -2.95992800      0.93606100
C         1.40633800     -4.31804000      2.49254000
C         3.22852600     -5.70596300      3.50187000
C         2.64799900    -12.44834500      5.57724200
C         5.31278600    -13.08683000      5.08678500
C         4.81491400    -11.84991600      4.71816600
H         0.30641000     -6.77438600      2.18307100
