# Supplementary material for: Computational Study of Linker Polarity Effects on Optical Electron Transfer in Imine- and Acylhydrazone-Linked Covalent Organic Frameworks Using Fragment Models
Source: Molecules. 2026 Apr 2;31(7):1179. doi: 10.3390/molecules31071179 (PMC13074386; doi:10.3390/molecules31071179)
Supplement: Supplementary file 1 [file molecules-31-01179-s001.zip › OptimizedGeometries/B03αL01K03.xyz]

81
Converted from B001B004L01K03-opted.gjf
C         1.02327700      1.91629600      1.61156100
C        11.32405600      9.50481300     -2.02172100
C        18.26385500      7.46309600     -2.64510700
C         1.80903300      3.00621400      1.26967900
H         4.79196000     15.68867700     -5.39576500
H         9.49241800      7.62670900     -1.42314800
H         7.66616000     17.82550900     -3.05790200
H         6.19368800     12.31228900     -2.82327700
C         1.27267400      1.04094500     -0.60826500
C        19.64557200      7.35204000     -2.61725500
C         3.64200700      6.66550600     -0.26593500
C         2.05829300      2.13113800     -0.94974100
C         7.25082300     16.88995800     -3.41270800
C         4.44838600     19.59352400     -6.31283800
C        13.92656500      7.21771300     -2.15570300
C        14.07407800      9.37984400     -1.11687300
C        20.35967100      7.79527300     -1.51236800
C         4.76427200     20.42362500     -4.08407500
C        17.57036400      8.01938300     -1.56917100
C        15.30517100      7.11733000     -2.13760400
C        13.29651200      8.36162300     -1.66862000
N        11.89028000      8.41302600     -1.71561400
C         6.80253800      7.56164400     -1.37410000
C         5.35851800     19.22441800     -3.72208300
C         5.04300800     18.39455500     -5.95044900
C         7.33888100     14.48469400     -3.51322100
N         7.98828600     13.30026700     -3.11587500
C         7.28991200     12.28421400     -2.82217200
C         7.90243700     11.00272100     -2.43987800
C         7.09172900      9.93189300     -2.10391000
C         7.65457900      8.70504400     -1.73495900
C         7.85325700     15.69746200     -3.05775800
C         9.03181400      8.56615500     -1.70682300
C         9.85973600      9.64180500     -2.04688100
C         9.29328500     10.85144700     -2.41120400
C         5.50641000     18.19199400     -4.64960500
N         5.53775100      7.64297200     -1.36972300
C        15.45372900      9.26345500     -1.08445000
C         3.18028700      4.29311100     -0.37710600
H         8.72809700     15.68092900     -2.42059800
C         4.77999000      6.49921700     -1.05343400
C         4.30022500      4.14172900     -1.19451300
H         9.91295000     11.69968900     -2.67889100
C         2.33867900      3.12953400     -0.01571200
C         0.75229200      0.92920300      0.67384700
C         5.65389800     15.69527700     -4.73937500
C        16.09463600      8.13787500     -1.60181500
C        19.68126500      8.35004100     -0.43574300
C         2.86583200      5.57522200      0.08013000
H         6.01165000     10.02350700     -2.11861400
H         5.86312300     13.56188400     -4.77233300
H         5.17505100     17.61323700     -6.68933200
C        18.29946900      8.46075700     -0.46398100
C         5.09388700      5.22616600     -1.52939000
C         6.13991600     16.91154600     -4.25969600
C         4.30665000     20.61272300     -5.38101800
C         6.24018900     14.49535000     -4.37270900
H         4.10231900     19.73554000     -7.32898100
H         3.84249300     21.54885000     -5.66396000
H         4.65069400     21.21009700     -3.34852400
H         5.69040100     19.07311800     -2.70184400
H        11.89599100     10.39893100     -2.29729800
H         7.32670600      6.63984100     -1.09471600
H        13.31283900      6.41739700     -2.54868300
H        15.78112000      6.21901000     -2.51197700
H        16.04694300     10.06786600     -0.66626600
H        13.59217800     10.25105800     -0.69027100
H        17.77373300      8.86958200      0.39061200
H        20.22941200      8.69008700      0.43394800
H        21.43847400      7.70850300     -1.49034300
H        20.16707000      6.92534700     -3.46486700
H        17.71399900      7.13906400     -3.52066000
H         3.38630200      7.66268800      0.06848500
H         1.97985100      5.72013000      0.68651100
H         4.56351100      3.15579000     -1.55846800
H         5.94748400      5.09345900     -2.18283800
H         2.43911400      2.22619300     -1.95958800
H         1.05885300      0.28030500     -1.34866100
H         0.13891300      0.07800900      0.94042700
H         0.62827500      1.83337100      2.61632900
H         2.03876700      3.76026500      2.01303200
