# Supplementary material for: Computational Study of Linker Polarity Effects on Optical Electron Transfer in Imine- and Acylhydrazone-Linked Covalent Organic Frameworks Using Fragment Models
Source: Molecules. 2026 Apr 2;31(7):1179. doi: 10.3390/molecules31071179 (PMC13074386; doi:10.3390/molecules31071179)
Supplement: Supplementary file 1 [file molecules-31-01179-s001.zip › OptimizedGeometries/B03αL01K04.xyz]

48
Converted from B001B004L01K04-opted.gjf
C        -2.77179100      0.00299300     -0.01407700
C         0.54476300    -16.52760300      4.37378900
C        -3.00012200     -2.28168600      0.89692600
H         1.80543500     -9.67710100      3.03002900
C         0.74011800     -9.52170200      3.14225800
H        -1.90856000     -2.35455600      0.80986800
C        -1.39157800    -10.33719000      3.89264400
H        -6.58665600      0.54967100      0.13377700
H         0.02661300    -17.44870500      4.13970100
C        -3.46860600     -5.08845900      2.87587000
C        -1.85532700     -6.85414100      2.50325000
C        -1.22556900     -8.12766100      2.91623100
C         0.14474100     -8.34007300      2.74242700
C         0.06713500    -12.84254900      3.87161600
C         0.00274600    -15.30894400      3.99093300
N        -3.69439200     -3.23477700      1.36347000
C         1.75198900    -16.56069900      5.05603100
C         2.41683900    -15.37456300      5.35562300
C         1.87737500    -14.15949100      4.97537500
H         2.17788200    -17.50979300      5.35638900
H        -0.71906400     -6.67116000      0.69255400
H         2.37612500    -13.22506400      5.19816900
H        -4.25563700     -4.63800700      3.46695500
C        -3.31267500      1.21013600     -0.43331900
C        -3.05123800     -4.43548700      1.71700800
C        -0.02546100    -10.54485800      3.69994500
N         0.63045800    -11.72741100      4.08859800
H        -3.17346900     -6.74154500      4.19487900
C        -2.86753100     -6.26947600      3.26905400
H         3.35875000    -15.40390800      5.88862800
C        -3.59818700     -1.01251500      0.45973300
H        -3.04289600     -9.00331500      3.64759200
C        -5.51602700      0.39390000      0.09343600
H        -1.98718100    -11.10537600      4.37054700
H        -5.60497200     -1.61059800      0.88162600
H        -0.94042200    -15.27569100      3.45671400
C        -4.68482600      1.40589000     -0.37953600
C        -1.46699700     -6.21118600      1.32737900
C        -1.97793700     -9.14362700      3.50589900
H        -0.89366600    -12.90891400      3.34544900
C         0.66315400    -14.11970800      4.28788800
H         0.75475000     -7.55040900      2.32031500
H        -5.11028400      2.34652100     -0.70602900
H        -1.69982300     -0.15650300     -0.05282300
C        -4.97834500     -0.80974200      0.51079900
C        -2.05248500     -5.01859300      0.93628400
H        -2.66506600      1.99588400     -0.80062700
H        -1.76846800     -4.55578700     -0.00095300
