# Supplementary material for: Computational Study of Linker Polarity Effects on Optical Electron Transfer in Imine- and Acylhydrazone-Linked Covalent Organic Frameworks Using Fragment Models
Source: Molecules. 2026 Apr 2;31(7):1179. doi: 10.3390/molecules31071179 (PMC13074386; doi:10.3390/molecules31071179)
Supplement: Supplementary file 1 [file molecules-31-01179-s001.zip › OptimizedGeometries/B03αL02K01.xyz]

39
Converted from B001B004L02K01-opted.gjf
C        -3.63664200      0.53126400     -1.91294600
H        -5.41890400     -0.30720000     -1.06810000
N       -11.36044800      1.05338400      1.61823100
H        -2.92769100      3.83539000     -2.07403700
H       -14.95929400      3.54234200      3.68941200
C        -9.27406100      2.04673300      0.92544500
C       -15.04779700      0.16622500      3.43226700
C        -8.25155300      2.90607300      1.31462900
H       -17.99475400      0.80916600      4.97222100
H       -16.64203500     -1.08011100      4.12416600
C       -14.56612500      1.47077500      3.30523000
C        -4.71312700      2.99633600     -1.24248200
H       -12.96185000      2.80775100      2.62893400
C       -13.27047300      1.77011200      2.67810800
C        -2.92800700      1.69237400     -2.18992800
C        -5.43502000      1.83604400     -0.96073500
C       -15.33318500      2.52932900      3.78608300
C        -7.80145100      1.06966400     -0.71063500
H        -7.64205000      0.38190700     -1.53195000
N       -12.56301900      0.81280500      2.21944500
O       -10.92144900      3.22781800      2.16133100
H        -1.95735700      1.63695800     -2.66589700
C        -3.47061900      2.92505200     -1.85336700
C       -16.56342000      2.29435100      4.38404700
H        -3.21628600     -0.43425100     -2.16453000
H       -17.15154100      3.12438300      4.75438000
C       -10.59145700      2.19035500      1.62758300
C        -9.04337900      1.13382800     -0.10041000
C        -4.88039600      0.60276300     -1.30461900
H       -14.44553700     -0.65111900      3.05776500
H        -5.14292800      3.96184100     -1.00408800
C       -17.03565400      0.99639700      4.50601600
H        -6.21034700      3.48305400      1.04392200
C        -7.00991700      2.83307100      0.71024800
H        -9.84268200      0.49990500     -0.46586200
C        -6.76341900      1.91151000     -0.31005300
H        -8.45313700      3.62300800      2.09994300
C       -16.27373900     -0.06637800      4.02829800
H       -10.91339500      0.19836600      1.33335500
