# Supplementary material for: Computational Study of Linker Polarity Effects on Optical Electron Transfer in Imine- and Acylhydrazone-Linked Covalent Organic Frameworks Using Fragment Models
Source: Molecules. 2026 Apr 2;31(7):1179. doi: 10.3390/molecules31071179 (PMC13074386; doi:10.3390/molecules31071179)
Supplement: Supplementary file 1 [file molecules-31-01179-s001.zip › OptimizedGeometries/B03αL02K02.xyz]

69
Converted from B001B004L02K02-opted.gjf
H       -10.50906400     11.51971700      2.82642500
H        11.74489200      2.10839400     -1.57753300
O        -8.68494100      9.55421600      2.77348900
H         9.73840600      4.27213500     -2.52748300
C         7.25833500      3.86772700     -1.71486600
O         7.78882900      4.94730800     -1.86407400
H       -11.63207900      8.44287200      2.67476200
H       -10.49121200     -0.48477400     -0.99896600
C        -9.02687600      6.94777200      1.76628900
C         5.06036200      2.58479000     -1.87652900
C       -10.30780700      2.43432200      0.13807100
H         5.56914500      1.71759300     -2.28015400
C        -0.66297400      2.91121900     -1.82039200
H       -10.33206200     10.85961400      4.44896800
O       -12.88028300      1.29568500      0.02694600
H        -1.29984400      2.39831000     -2.52931200
H         1.15848200      2.49615700     -2.86001300
C        10.08753900      3.34340600     -2.09119000
H        -5.31996600      2.85633300     -0.32501000
H        -2.75420300      5.24724000      0.32644400
N         7.93492500      2.67515100     -1.66582300
C        -6.94837800      4.14042200      0.39575500
C        -0.45508300      4.18013900      0.20917100
C        11.55550600      3.07727000     -2.03518700
N         9.29606500      2.46586100     -1.62191300
C       -12.95999000     -0.92366000     -0.84426000
C        -2.75059500      3.43743500     -0.61591700
C        -9.63024200      4.65713200      0.93489500
C         0.70880900      2.95546400     -1.98827800
N       -10.90922000      0.34556900     -0.61589300
H        -0.88893000      4.61760200      1.10049900
H         3.14279600      1.63958600     -1.95773600
H       -12.29023000     -1.67198800     -1.26504400
H        -6.57656900      6.12088600      1.13357100
H         3.18209800      5.69393400     -0.58679100
H       -11.76893500     10.45317800      3.48520000
H        -8.22819500      7.65669500      1.94941000
H        12.05995900      3.85544500     -1.45834200
H       -10.67058900      4.87050400      1.14908900
C        -7.33500600      5.37389200      0.93260000
N       -10.25243200      7.19838800      2.01518900
C        -9.88833100      9.49241700      2.88886600
C         3.68444500      2.54661200     -1.71939500
O        -3.37067300      2.53550900     -1.13725300
N        -3.32819000      4.45119800      0.10504800
H         1.53855200      4.68944900      0.79551600
C        -8.66746600      5.63705100      1.20295300
C       -12.26743800      0.35685900     -0.42946000
N       -10.63699900      8.39897800      2.53736700
C       -10.69765600     10.64398500      3.44586100
N        -4.64762600      4.70223900      0.34986600
H       -13.45861000     -1.33748600      0.03138100
C        -9.26053300      3.43293700      0.40327700
C         5.77051800      3.73858700     -1.55656400
C        -1.25747000      3.53583200     -0.72865400
C        -5.54212000      3.82826400      0.09930000
H        -7.62923500      2.21986600     -0.28270100
H         7.43873100      1.89103700     -1.27614900
C         0.91972300      4.21629100      0.04311900
C         2.99071800      3.65596500     -1.23613500
C         3.71071000      4.81304700     -0.93013900
C         5.08257900      4.85725400     -1.09778000
C        -7.91066100      3.17946600      0.13403200
H        11.98231700      3.09494200     -3.04053300
H       -11.33194400      2.69993200      0.37168000
H         5.64632200      5.75734300     -0.88970700
H       -13.72572500     -0.67098400     -1.57619000
N        -9.97503300      1.30465200     -0.35175700
C         1.52128500      3.61141400     -1.06067600
