# Supplementary material for: Computational Study of Linker Polarity Effects on Optical Electron Transfer in Imine- and Acylhydrazone-Linked Covalent Organic Frameworks Using Fragment Models
Source: Molecules. 2026 Apr 2;31(7):1179. doi: 10.3390/molecules31071179 (PMC13074386; doi:10.3390/molecules31071179)
Supplement: Supplementary file 1 [file molecules-31-01179-s001.zip › OptimizedGeometries/B03αL02K03.xyz]

93
Converted from B001B004L02K03-opted.gjf
C        -9.94963200     -6.85520700      1.33914700
C       -10.09769000     -5.52756100      1.72822300
H         7.90053100     -2.60987400      3.04130300
H        -2.38054400      0.90154100      0.13849400
N        -6.42847200      3.60215300     -0.51019400
C        -0.01659800     -0.29078500      0.27233900
H         2.02455500      0.51784600     -1.15231800
C        -6.53403600     -1.03472200      0.66615500
H        -4.43156400      2.10593900     -0.15672900
O        -9.23015200      4.22095100     -1.05648200
C       -10.13380200     10.83885500     -3.67792700
C       -10.09195600      8.06279100     -2.48922500
H       -10.31576100     -3.07428700      1.26304100
C         1.39876100     -0.75980200      0.43318400
C       -10.95235800     -7.77312700      1.59224100
C       -12.25054400     -6.06429000      2.66451700
C        -9.53768400     11.55516900     -1.46602800
H        -9.20098200     11.32347700     -0.46265000
H        -0.64943800     -2.11522400      0.93439600
C       -13.87364100     -8.36371300      3.75121300
C        -9.31130100      9.13342300     -2.04672800
H        -7.00470200      7.38015900     -0.28516600
C         1.80255800     -1.66953800      1.40682000
C        -9.76476100      6.76159300     -2.15501000
H       -10.21504800     10.05448200     -4.42090000
C         4.08780200     -1.52063300      0.63094400
C        -7.16064600      0.17815300      0.35738900
H        -6.74936700     -3.15295800      1.20371900
H       -10.59192200     14.17648100     -3.33289300
C        -7.30266600     -2.24639400      0.98921400
N        -8.57642700     -2.18426600      1.00752700
C        -8.19587000      8.86008700     -1.25480200
C        -5.01229500      1.22128600      0.07525400
C        -4.38038200      0.02702400      0.37940500
C         6.26896300     -2.14092400     -0.41921000
C       -10.33324000     13.15802200     -3.07287300
C       -11.25251100     -5.14003500      2.40261200
N        -2.32064300     -1.10242600      0.68209900
H         1.09114500     -2.07063900      2.11897100
O        -0.28190300      0.78300700     -0.22426100
C        -7.11218300      2.55729500     -0.25019300
C         8.18980900     -2.69761400      0.91651900
C        -7.85955900      7.55673600     -0.92718900
C         6.11351600     -2.10512800      1.97575600
H       -10.37866600      5.92847300     -2.47184600
C       -15.21526000    -10.23427800      3.05512600
H         9.22793500     -2.99579500      0.98841000
H         8.17150800     -2.69518700     -1.22959900
H        -8.19553400      2.54277700     -0.24629000
O        -7.82857900     -4.99451600      1.27617700
C         3.67429600     -0.59814200     -0.33325100
H       -10.81670100     12.36968200     -5.00970700
C       -13.53893900     -9.33655600      1.58258100
H        -6.36346200      5.50815700     -1.00578000
C        -8.96349800     -4.59471400      1.42433800
C       -14.54370700    -10.25643500      1.84038400
C       -12.12038000     -7.39213000      2.25716400
C         3.13308600     -2.04297300      1.50358100
C       -13.19157700     -8.37686200      2.53406100
C        -9.66527000     10.52739300     -2.40111900
H       -10.97997800      8.26031400     -3.07710800
C       -10.46350700     12.14354400     -4.01154600
C        -6.40949500      1.30384900      0.06324300
C         5.50853400     -1.92742800      0.73103400
H         5.80490400     -2.02975000     -1.39190000
N        -7.03575800      4.79184900     -0.78930000
H        -8.24302200      0.22377800      0.35183100
H         5.54255600     -1.91664500      2.87703400
H        -9.77469900     13.64344800     -1.05826000
C         7.44343700     -2.48572000      2.06771900
C        -8.63713900      6.49608000     -1.38431200
H         3.43464200     -2.76218500      2.25504300
C         7.59807600     -2.52444100     -0.32725900
N        -0.95908400     -1.18246100      0.71984200
H        -7.57672900      9.67724100     -0.90577300
C       -14.87615800     -9.28551700      4.01021200
N        -9.33196300     -3.27653900      1.32062300
C        -9.87019000     12.85933600     -1.79871300
C         2.34875800     -0.21550400     -0.42535500
H        -4.64921500     -2.03451700      0.91002300
C        -8.35426600      5.05932200     -1.06053000
C        -2.91003500     -0.01072300      0.38622800
C        -5.15088800     -1.10371900      0.67426600
H         4.40868700     -0.15753400     -0.99636700
H        -9.03035000     -7.14776500      0.84849400
H       -10.82164200     -8.80759100      1.29895100
H       -13.15101400     -5.75019300      3.17773600
H       -11.37054000     -4.12350600      2.75884000
H       -13.59568400     -7.64148500      4.50946300
H       -15.38885500     -9.26776400      4.96364500
H       -15.99897000    -10.95325600      3.25675600
H       -14.80780900    -10.98837900      1.08757600
H       -13.03364000     -9.34289000      0.62418900
