# Supplementary material for: Computational Study of Linker Polarity Effects on Optical Electron Transfer in Imine- and Acylhydrazone-Linked Covalent Organic Frameworks Using Fragment Models
Source: Molecules. 2026 Apr 2;31(7):1179. doi: 10.3390/molecules31071179 (PMC13074386; doi:10.3390/molecules31071179)
Supplement: Supplementary file 1 [file molecules-31-01179-s001.zip › OptimizedGeometries/B03αL02K04.xyz]

56
Converted from B001B004L02K04-opted.gjf
C        -9.88202600    -10.07856700      1.72341600
H       -13.78185400     12.32975400     -2.50853500
H       -10.21926200      3.20853700     -1.97117000
C       -13.05434200      1.90419300     -0.64608900
H       -11.19831300     -5.72661800      0.80173900
N       -12.01156700      6.57895300     -1.57337800
C       -10.80327700     -1.11641100     -0.42466400
N       -10.25809400     -6.03663600      0.62313300
C        -9.70189400    -11.40797800      2.05888300
C        -9.05921400     -2.62290200      0.30113500
H       -10.91297400      5.01011900     -1.10767900
H        -9.42883000      0.93622600     -1.52376500
H       -11.81588700     -4.34206200     -0.66859800
C       -12.60245400      0.62176900     -0.39489500
C       -11.62367200     -2.21785800     -0.66919000
H       -10.84555600     -9.59970600      1.83881800
H       -12.60989000     -2.06588100     -1.09009300
C       -13.27446800      8.51585000     -2.10056500
C       -11.17371200     -3.50466500     -0.42278900
C       -10.88651600      2.50187200     -1.49215800
C       -10.43809500      1.21445200     -1.24657700
C       -13.12746600      7.05974600     -1.96212400
C        -7.56831600     -9.93706900      1.07632500
C       -12.76676000      4.22457000     -1.43136900
C        -8.95269400     -7.91518400      0.85324700
C       -14.67893900     10.38991300     -2.68887600
H       -11.28993700      8.99976200     -1.46260500
O        -8.12314300     -5.27611000      0.34085900
C       -12.41969400     10.76274500     -1.95346000
C       -14.49482000      9.02222900     -2.54139500
N       -11.83433600      5.23004900     -1.44650900
H       -15.63149400     10.77285200     -3.03227800
C        -7.38906000    -11.27134600      1.41354100
H       -13.98550100      6.44153700     -2.19899000
C        -8.81277200     -9.32999300      1.22696400
C        -9.51290900     -1.33898400      0.06126100
C        -9.89050900     -3.71526800      0.07493300
H        -6.73752200     -9.35597700      0.69231600
H       -14.07479800      2.19292900     -0.43046400
C       -13.64183200     11.26213200     -2.39526300
H        -6.41766900    -11.73358500      1.29249600
N       -10.08777400     -7.34580000      0.97541300
C       -12.19635400      2.85872800     -1.18277200
C        -9.31883100     -5.07519000      0.35172900
C       -12.23471300      9.40028600     -1.80608100
C       -11.28623300      0.25804200     -0.68803900
H       -13.26873600     -0.10474600      0.05393600
H        -8.07291100     -7.40278900      0.48207600
C        -8.45549200    -12.00872300      1.90512100
H       -11.60998800     11.44390400     -1.72361200
O       -13.95625700      4.39754000     -1.59011000
H        -8.31960800    -13.04984400      2.16941400
H       -10.53440000    -11.98390200      2.44319200
H       -15.30307600      8.33636900     -2.76865000
H        -8.86955200     -0.49334600      0.27144600
H        -8.05802100     -2.80592000      0.66900500
