# Supplementary material for: Computational Study of Linker Polarity Effects on Optical Electron Transfer in Imine- and Acylhydrazone-Linked Covalent Organic Frameworks Using Fragment Models
Source: Molecules. 2026 Apr 2;31(7):1179. doi: 10.3390/molecules31071179 (PMC13074386; doi:10.3390/molecules31071179)
Supplement: Supplementary file 1 [file molecules-31-01179-s001.zip › OptimizedGeometries/B03βL01K01.xyz]

35
Converted from B004B001L01K01-opted.gjf
H       -14.91690700      3.70332800      0.62885500
H       -12.86492700      6.08965000     -3.17577800
C       -11.02525600     -6.45296600      1.67295800
H       -10.65769300     -7.44033400      1.92073000
H       -10.20296100      0.34437200     -0.40722700
C       -12.16317500     -6.30703800      0.88797700
C       -14.89645800      5.50250100     -0.53515500
C       -11.71148300     -1.72110300      0.36238800
C       -12.64561800     -5.04530800      0.58449100
H       -13.53784400     -4.91226100     -0.01373300
H       -15.67257600      5.97582800      0.05300600
H       -10.62953400     -1.88920600      0.28749300
C       -11.97522700     -3.90976300      1.03762700
C       -13.02174000      2.22583800     -0.61197400
H       -14.99660500      1.49684100     -0.18502400
C       -14.47811600      4.21968800     -0.21649300
C       -13.94263400      1.24851400     -0.21640700
H       -12.68237000     -7.18256900      0.51875000
C       -10.37459700     -5.32555200      2.15364300
C       -10.84280100     -4.05802200      1.83927100
C       -14.31698600      6.18201700     -1.59805400
H       -12.13177700      3.80549000     -2.61687400
C       -12.89571900      4.28824300     -2.01927100
H       -10.94316300      2.63174400     -0.95711900
C       -11.67225700      1.88100100     -0.67807600
C       -13.52983300     -0.02988000      0.10133100
C       -12.17745800     -0.36855200      0.03225600
C       -13.31560300      5.57004200     -2.33957300
H       -14.23955800     -0.79117500      0.39857200
H       -10.35482500     -3.17841900      2.24111600
C       -11.25611900      0.59867200     -0.35947300
H       -14.64458200      7.18314600     -1.84760300
H        -9.50109400     -5.43139700      2.78490100
C       -13.47099800      3.59493700     -0.95337600
N       -12.50650600     -2.65030800      0.69784300
