# Supplementary material for: Computational Study of Linker Polarity Effects on Optical Electron Transfer in Imine- and Acylhydrazone-Linked Covalent Organic Frameworks Using Fragment Models
Source: Molecules. 2026 Apr 2;31(7):1179. doi: 10.3390/molecules31071179 (PMC13074386; doi:10.3390/molecules31071179)
Supplement: Supplementary file 1 [file molecules-31-01179-s001.zip › OptimizedGeometries/B03βL01K02.xyz]

53
Converted from B004B001L01K02-opted.gjf
C        -7.28000400      4.14975700     -1.26583600
C        -4.02195400     -5.03470000      0.67168200
C        -8.94896600     -7.22291900      3.33408000
H        -8.82165400     -8.19642700      2.86607900
H        -7.84698100     -0.46348200     -1.05709700
H        -3.76739500     -3.09282600     -0.18742800
C        -4.91974100     -5.95762700      1.19454700
H        -4.67889200     -1.17809400      0.86620100
C        -6.25781500     -5.60658500      1.36794300
H        -0.24241300     -6.04553300      0.20501000
C        -8.07057200      6.72718700     -2.03484200
C        -6.70130300     -4.34748900      0.98359900
H        -4.60613700     -6.96556500      1.43344300
N        -8.34989800      9.09116300     -1.72601600
H        -7.35408700      7.35945500     -0.12560800
H        -8.70271500      5.80627200     -3.86503500
C        -7.63488100      1.67292400     -1.18773400
N        -6.30942100     -2.16642600      0.07020200
H        -7.95860100     11.05891300     -2.25911400
H        -9.54502900     10.78081600     -1.56271300
H        -4.36521900      1.18049800      0.78873300
C        -7.48553400      6.51249700     -0.78666000
H        -6.66520100      5.08058200      0.57020700
C        -5.68088500      2.59533900     -0.13843500
C        -0.59549500     -6.34360500      1.18959800
C        -8.80032800     10.36426700     -2.24326600
H        -7.99437100      3.54170900     -3.19625200
H        -5.05529000      3.44591900      0.10255300
C        -5.62797300     -1.12622100      0.31811600
C        -7.86727700      4.37067800     -2.51085000
H        -9.23038800     10.29706400     -3.24992400
H        -9.96755700     -6.86563500      3.16521800
C        -4.46530700     -3.77083900      0.28634000
C        -7.09571600      5.24241700     -0.41065100
C        -6.85935200      2.79095600     -0.85800400
H        -7.74844300     -4.08198000      1.04854400
C        -5.28885400      1.32121000      0.23825100
C        -8.25619500      5.64570800     -2.88987200
C        -7.24634300      0.40290200     -0.81179500
H         0.02483200     -5.87976300      1.95987000
H        -0.49178200     -7.42522100      1.30390200
H        -8.56566400      1.81352700     -1.72371500
C        -5.79978400     -3.42048900      0.46040500
C        -8.49264500      8.07407600     -2.45824000
H        -8.94353700      8.14071500     -3.45923300
H        -8.81688300     -7.31307100      4.41468700
C        -6.06492500      0.21402500     -0.09278500
C        -7.96398500     -6.25289400      2.77047200
H        -7.98536500     -5.22967500      3.16727800
C        -2.02323300     -5.94298100      1.36259200
H        -2.49740800     -6.18116000      2.32348600
N        -7.13259000     -6.59094000      1.88019900
N        -2.66209400     -5.34738300      0.44876800
