# Supplementary material for: Computational Study of Linker Polarity Effects on Optical Electron Transfer in Imine- and Acylhydrazone-Linked Covalent Organic Frameworks Using Fragment Models
Source: Molecules. 2026 Apr 2;31(7):1179. doi: 10.3390/molecules31071179 (PMC13074386; doi:10.3390/molecules31071179)
Supplement: Supplementary file 1 [file molecules-31-01179-s001.zip › OptimizedGeometries/B03βL01K03.xyz]

48
Converted from B004B001L01K03-opted.gjf
C        -9.21641400     -6.84163700      1.66677900
C        -9.62806300     -9.01611500      2.61839000
C        -8.28865700     -9.34980900      2.45416600
N       -11.28944500      5.48976200     -1.68445300
C       -10.09418800     -7.77695700      2.21325800
C       -12.55761600      2.31944900     -0.42906600
C       -10.35813000     -0.64961900      0.32671300
H        -7.85008000     -2.21778400      1.99247100
C       -11.62930400      3.26449500     -0.85669300
C       -11.30640900      7.38674600     -3.15686500
H       -13.90054600      9.20016600     -0.95194700
C       -12.08700900      4.60085600     -1.25868600
C        -8.76674800     -2.09347000      1.42663300
H       -11.29266100     -3.91924000      0.12484200
C        -9.17490600     -0.82641200      1.04335500
C       -10.27722800      2.91991200     -0.89559400
C       -13.18463000      8.68624400     -1.58122400
H        -6.37913800     -8.69496700      1.72731400
C        -9.52851600     -3.21210300      1.10096300
C        -9.87120700      1.65742600     -0.51299000
H        -8.12448900     -4.58126200      2.06631600
C       -12.71678300      9.29137200     -2.73902900
H       -13.60864000      2.58337200     -0.38887400
H       -11.39798700      9.10740800     -4.42353000
N        -9.74127700     -5.59517500      1.27299300
H       -13.07146200     10.27440200     -3.02050600
H       -12.87815900      0.33386900      0.30679500
C       -11.77543900      8.63638800     -3.52460600
C        -9.07374800     -4.54515600      1.51685800
C       -11.79899600      6.76139900     -2.01218300
C       -12.14898500      1.05204400     -0.04740900
C        -7.41888500     -8.43366200      1.87986600
H       -10.31445000     -9.73012300      3.05595800
H       -10.56310900      6.86758000     -3.74814400
C       -10.71260900     -3.04224000      0.38158400
H       -13.16645200      4.78376200     -1.18377800
H        -8.58650400      0.03823700      1.32458200
H       -12.02657200     -1.65787400     -0.57698800
C        -7.87556300     -7.18372500      1.48780700
H        -9.56440400      3.65884000     -1.23821400
H        -7.92922900    -10.32430100      2.75836600
H       -13.07178700      6.96779400     -0.29560800
H        -8.82318100      1.38958500     -0.57045500
C       -11.11975100     -1.77886700      0.00303900
H       -11.13638400     -7.50475700      2.31988400
C       -12.73200300      7.42668900     -1.21608800
C       -10.79956100      0.70189200     -0.08265200
H        -7.20469600     -6.48043500      1.00964900
