# Supplementary material for: Computational Study of Linker Polarity Effects on Optical Electron Transfer in Imine- and Acylhydrazone-Linked Covalent Organic Frameworks Using Fragment Models
Source: Molecules. 2026 Apr 2;31(7):1179. doi: 10.3390/molecules31071179 (PMC13074386; doi:10.3390/molecules31071179)
Supplement: Supplementary file 1 [file molecules-31-01179-s001.zip › OptimizedGeometries/B03βL01K04.xyz]

81
Converted from B004B001L01K04-opted.gjf
C        -6.07208300      6.37548100     -2.07658600
H        -9.14942800     -2.68165100     -1.17842600
H        -6.78254000     12.47136100     -2.91383800
C        -9.95315800     -4.22739900      0.07009400
H         1.15435400     -0.89081200     -1.44355400
N        -5.71979500     -2.02008300      0.63657900
H         3.55115400     -1.52618700     -1.48157400
H         3.14794300     -3.24716300      2.41589400
H         4.92239100     -3.43624300     -1.61494500
C        -5.99569100     11.18106900     -1.38853100
C         2.72126400     -2.71457100      1.57486700
H        -2.24729900      1.56729200     -1.06425900
C        -4.56811600      4.85832200     -0.96818800
C         3.51784200     -2.43180500      0.46584200
C         0.81396500     -1.69429900      0.50681700
C        -6.81551000     -2.17543600      0.01727100
C        -8.58923000     -4.87701900      1.93712200
H        -5.25785200      9.66997900     -0.06027100
C       -12.73832200     -7.87434000      2.36923200
H        -6.71175800     -3.84503300      2.12852400
N        -4.80947000      2.47131300     -0.95368300
C         5.73752000     -2.70192900      1.58442000
H        -3.15867700     -2.34192300      0.43474300
C        -2.54582000     -0.40201500     -0.28343800
C        -7.82067400     -3.16039200      0.43554600
C        -3.81928500      5.94574000     -0.52708900
C        -4.32134200      1.19988500     -0.59281900
H        -6.29604500      0.52366600     -0.12442200
C         7.07482400     -3.06679600      1.56162300
H       -13.49028700     -8.59430400      2.66593600
C        -5.70211500      5.08642800     -1.74938400
C        -8.99031900     -3.30469700     -0.30524100
C         4.94646300     -2.82079700      0.44086300
C        -6.60126500     10.44137700     -3.58981900
H        -6.97687700     10.65369200     -4.58287600
H         5.30447000     -2.29482900      2.49025000
C        -6.48810100     11.46214900     -2.65570200
H        -7.05990000     -1.58518300     -0.87471100
C        -5.32437900      7.47370700     -1.63559300
H       -12.29335800     -7.26827600      4.37945400
H         7.30119900     -4.07344100     -1.66015700
H       -10.87058200     -4.31248800     -0.49923000
C        -2.97469500      0.86367400     -0.68079700
C       -11.48076400     -6.76380200      0.64590000
H         7.67623400     -2.95910100      2.45551600
C        -4.15334100      3.49838700     -0.60279600
H        -8.42202200     -5.51030300      2.79995300
C        -5.25129800      0.24657100     -0.17845100
H       -10.59259700     -5.62025900      3.70249000
C       -12.06330900     -7.13375300      3.33002800
H        -3.24520600      3.41880600      0.00766300
C        -3.46898600     -1.34144200      0.16272200
C       -10.79514800     -6.01392600      1.60262800
H        -3.58735300      8.07516600     -0.52850200
H        -5.91263700     11.96971700     -0.65132200
C         1.38485700     -2.35021600      1.59379400
H        -6.28243900      4.23484500     -2.08045300
H       -12.95885300     -8.26647500      0.27070500
C        -4.82664200     -1.02413600      0.19304000
C       -11.09916100     -6.21274700      2.95009400
C         5.53025400     -3.31516000     -0.72635700
H         0.77262300     -2.58363400      2.45790900
C        -5.61774400      9.88869400     -1.05848000
C         6.86692200     -3.68258200     -0.74860000
C        -5.72759700      8.85414600     -1.98875400
C        -9.76781000     -5.02752500      1.19691500
C         1.60561600     -1.40801200     -0.60657500
H         8.68799400     -3.84501000      0.37729200
H        -1.15020800     -1.60243600      1.46073600
C       -12.44312000     -7.68664800      1.02579100
C        -7.62849700     -3.95852700      1.56435900
H        -6.29340600      8.36054200     -3.99920100
C         2.93688200     -1.77290500     -0.62407100
H        -6.96752300      6.54602500     -2.66189800
H       -11.23642200     -6.63927300     -0.40222600
C        -4.19217300      7.23865400     -0.85632900
C        -6.22559800      9.14854000     -3.25878200
C         7.64403900     -3.55921400      0.39511800
H        -2.93227500      5.77476000      0.07288000
N        -1.17030100     -0.68860900     -0.39192800
C        -0.60441300     -1.31818300      0.55225000
