# Supplementary material for: Computational Study of Linker Polarity Effects on Optical Electron Transfer in Imine- and Acylhydrazone-Linked Covalent Organic Frameworks Using Fragment Models
Source: Molecules. 2026 Apr 2;31(7):1179. doi: 10.3390/molecules31071179 (PMC13074386; doi:10.3390/molecules31071179)
Supplement: Supplementary file 1 [file molecules-31-01179-s001.zip › OptimizedGeometries/B03βL02K01.xyz]

39
Converted from B004B001L02K01-opted.gjf
H       -11.62635800      4.94006800     -2.52770900
H       -11.37738900     -8.25864000      0.51843000
H       -12.85064100      0.99820800      1.67005500
C       -12.44619100      2.36224400     -1.91425500
H       -15.64699300      6.94751000     -0.48323700
H       -11.51746000     -1.44029500     -0.90859000
H       -13.43741100      3.34451100      1.16453500
C       -14.42481600      5.19730300     -0.64684200
C       -12.11062300      1.04931000     -1.62521300
C       -10.37461000     -6.29299600      3.08745600
H        -9.96141400     -6.35970900      4.08563500
C       -13.98070800      7.26158400     -1.79884100
C       -12.85649600      6.68853800     -2.37774300
C       -14.76383100      6.51095400     -0.93254200
C       -11.16358900     -7.35852100      1.08036600
C       -13.08076000      2.69390200      0.37504100
O       -11.38419100     -3.55531500     -0.66989500
N       -11.65454100     -2.60849700      1.39046000
H       -14.24474200      8.28754900     -2.02146300
C       -11.12528500     -4.95751500      1.22976300
C       -12.51865500      5.37439800     -2.09300700
C       -13.29768000      4.60971200     -1.22337100
H       -15.05341200      4.60829900      0.01022500
H       -12.23537400      7.26968200     -3.04775300
H       -12.35208100      2.73139100     -2.92825500
H       -11.73960700      0.40090400     -2.41086500
C       -10.65980200     -7.44763100      2.37229400
H       -11.83163600     -2.83455500      2.35463100
C       -12.74564000      1.38656100      0.66548300
H       -10.48008900     -8.41765000      2.81826900
C       -11.39206000     -3.65174600      0.53860400
N       -12.00266200     -1.31913600      1.10598000
C       -12.93689700      3.20607900     -0.91941700
C       -11.88347400     -0.85177900     -0.07550200
C       -11.38735400     -6.11748700      0.50750200
H       -11.76210800     -6.01984400     -0.50308800
C       -12.25460600      0.54525800     -0.33502400
H       -10.34429500     -4.15494400      3.07257400
C       -10.60752300     -5.04870600      2.51930900
