# Supplementary material for: Computational Study of Linker Polarity Effects on Optical Electron Transfer in Imine- and Acylhydrazone-Linked Covalent Organic Frameworks Using Fragment Models
Source: Molecules. 2026 Apr 2;31(7):1179. doi: 10.3390/molecules31071179 (PMC13074386; doi:10.3390/molecules31071179)
Supplement: Supplementary file 1 [file molecules-31-01179-s001.zip › OptimizedGeometries/B03βL02K02.xyz]

69
Converted from B004B001L02K02-opted.gjf
C        -4.25026700     -4.64298500      1.55937300
C        -5.50514100     -7.12174100      1.51557900
H        -8.29865500     -1.56372400      1.32955200
C        -8.96499500      5.53144200      0.00240800
H        -7.33145700     -5.96735300      1.30042500
C        -9.18456400      3.04291200      0.07714800
C        -7.85396500      2.73970300     -0.23509700
O       -11.29944600     11.10172300     -1.15385100
H        -9.46019400    -11.75124200      0.33281300
N        -6.40359800     -1.13360000      0.59847200
C        -6.09913000     -8.50613300      1.54285200
C       -13.34916000     12.06049000     -1.90887000
H         2.79698300     -5.30918600      1.70547900
N        -7.34188900     -8.60221400      0.98767000
N       -13.01826400      9.67771900     -1.62300400
C        -4.12674900     -7.03863900      1.69246900
H         2.72821600     -6.25077700      3.18733100
C         0.84371100     -5.99197800      2.22324700
C        -7.85746800    -10.80722100      1.37070700
N        -1.25984500     -6.72438900      1.66383700
C         2.32435500     -6.17442300      2.17535400
H       -13.97034900      9.62766100     -1.94224600
H       -14.36103700     11.75209900     -2.16706600
H        -3.59637500     -7.96732000      1.86528500
H        -7.95480400      5.43516600      0.38114900
C        -3.49541100     -5.80401700      1.70101300
N        -8.09836400     -9.72716500      0.74380500
C       -11.30583600      8.29255500     -0.95919900
H         0.43580700     -5.13893700      2.75274900
H        -8.87966000      7.67085700     -0.08322400
O        -7.71608200     -3.60574100      1.45039600
C       -11.57338400      5.79600300     -0.90533200
N         0.11156300     -6.85104200      1.63709100
C        -7.61591000     -0.85173900      0.88096500
C        -6.25069700     -5.96113900      1.37447000
H       -10.99824500      2.26829800      0.92336100
H        -1.70259000     -7.49359600      1.19026600
C        -8.70916800    -11.99814900      1.08035600
H       -10.63821500      9.12751800     -0.78198300
N        -5.88893000     -2.37193000      0.86159300
H         2.57575900     -7.07274100      1.61532800
C        -9.73784200      4.38789800     -0.19342900
H       -11.65604100      3.66353900     -0.83463100
C        -9.48836800      6.78932100     -0.24931500
H        -9.20203700    -12.34122200      1.99272800
H        -8.09353100    -12.82417400      0.71778100
C       -12.43853600     10.91579600     -1.51915600
H        -6.30429700      1.25569500     -0.23665300
H       -13.38538700     12.76078300     -1.07583200
C        -2.01507800     -5.61481500      1.90863200
C        -6.52333100     -3.51843600      1.24490800
O        -1.56850300     -4.54080100      2.25437500
C        -9.97384700      2.04679300      0.65025500
H        -7.23562400      3.49462600     -0.70544200
N       -12.50371200      8.43817700     -1.37461000
H        -7.67065100     -7.82151100      0.44504600
C        -9.45000200      0.78984300      0.90490200
H       -12.90148600     12.57504200     -2.75839900
C        -7.33077600      1.48731200      0.01565100
H       -12.58619000      5.91029300     -1.26889600
O        -5.48357800     -9.43734200      2.01841700
C       -10.79569200      6.93846900     -0.70546800
H       -10.07201600      0.02734900      1.35985500
H        -7.06325600    -10.89454500      2.10280200
H        -4.92705600     -2.43849400      0.57535200
C        -5.62381600     -4.71785100      1.38299800
C       -11.05131200      4.54358200     -0.65154900
C        -8.12551600      0.49419200      0.59203300
H        -3.72014400     -3.70174100      1.64147100
