# Supplementary material for: Computational Study of Linker Polarity Effects on Optical Electron Transfer in Imine- and Acylhydrazone-Linked Covalent Organic Frameworks Using Fragment Models
Source: Molecules. 2026 Apr 2;31(7):1179. doi: 10.3390/molecules31071179 (PMC13074386; doi:10.3390/molecules31071179)
Supplement: Supplementary file 1 [file molecules-31-01179-s001.zip › OptimizedGeometries/B03βL02K03.xyz]

56
Converted from B004B001L02K03-opted.gjf
C       -15.48486000      4.17572800     -0.71901400
C       -15.01627500      2.86417800     -0.25327900
H       -17.54701900      7.79897100     -3.80711400
C       -12.52056800     -2.40927700      2.60672500
C       -13.82371200     -3.42610100      0.86522800
C       -13.31521600      1.40188600      0.62507800
C       -11.52026600     -9.86435500      2.49336700
N       -12.49932700     -7.15969800      2.27252700
N       -12.90812700     -5.92561700      1.85538600
H       -14.16347400     -4.31848500      0.35611300
C       -15.50733100      0.53829300      0.17230600
H       -11.85641900     -4.88416000      3.31085300
H       -13.01494300      3.48123800      0.18818700
C       -14.22055600     -2.17491200      0.43817900
H       -16.51154100      4.25449900     -1.05672200
C       -17.12965900      9.91063100     -3.65165500
C       -16.26274300      8.23066100     -2.16347700
C       -13.71042500      2.65223300      0.19399100
O       -11.53953300     -6.74542000      4.30272300
N       -14.67813100      5.16448900     -0.71101600
C       -16.47365300     10.89541800     -2.92312900
H       -14.86570500     -2.08341300     -0.42729900
H       -12.91456500     -7.89191600      1.72158000
H       -11.18610100    -11.88186800      1.85481900
O       -17.09150200      6.00487000     -2.12736500
H       -16.92432300      1.94969100     -0.59707500
C       -16.20833200      6.77252200     -1.81045400
H       -11.06382200    -12.77703000      4.15555000
H       -17.72159800     10.17998500     -4.51696400
H       -16.55408900     11.93344500     -3.22004700
C       -12.91804500     -1.15414800      2.17522100
C       -14.20561900      0.32171400      0.62201100
C       -11.22925300    -11.71928700      3.99451200
C       -11.55849200     -9.50719500      4.87434100
H       -12.29263500      1.24376300      0.94600200
C       -15.61723600      9.22040900     -1.42651500
H       -11.28511200    -11.24947600      6.08866100
C       -12.51491800     -4.86736100      2.45036500
C       -12.96585400     -3.55895300      1.95908300
H       -14.32463400      7.06678500     -1.08593400
H       -12.58286900     -0.27153300      2.70610000
C       -11.65849700     -9.00518700      3.58054800
C       -11.30465900    -11.21900000      2.70222000
C       -15.90650000      1.79318300     -0.25823400
C       -15.72485300     10.55045100     -1.80678100
H       -11.53819200     -9.47972900      1.48048600
C       -11.87824700     -7.52680900      3.43994800
C       -13.77533400     -1.01586200      1.08464700
C       -17.03182600      8.58335400     -3.26802100
H       -11.64058900     -8.81464000      5.70193100
N       -15.07930500      6.40259800     -1.12358300
H       -16.21958400     -0.27759300      0.18587300
H       -15.06209000      8.96771500     -0.53089800
H       -11.86222200     -2.50280500      3.46294600
H       -15.23084800     11.31797800     -1.22506100
C       -11.35334000    -10.86138100      5.08048600
