# Supplementary material for: Computational Study of Linker Polarity Effects on Optical Electron Transfer in Imine- and Acylhydrazone-Linked Covalent Organic Frameworks Using Fragment Models
Source: Molecules. 2026 Apr 2;31(7):1179. doi: 10.3390/molecules31071179 (PMC13074386; doi:10.3390/molecules31071179)
Supplement: Supplementary file 1 [file molecules-31-01179-s001.zip › OptimizedGeometries/B03βL02K04.xyz]

93
Converted from B004B001L02K04-opted.gjf
H       -12.38998200     -9.71314600      0.57107700
H       -14.31033800    -11.17001900      1.07718100
H       -15.80028200    -10.64440900      2.98290200
H       -15.34094300     -8.65750500      4.38558600
H       -13.40161800     -7.21950500      3.89653900
H       -10.69975300     -4.21599900      1.79621800
H       -12.63849700     -5.66270800      2.29913700
H       -10.27967000     -9.12420000      1.42669800
H        -8.35864600     -7.67476500      0.89598700
H         7.40153000     -4.36732700     -0.40390000
H         9.68758500     -5.14688800      0.07945500
H        10.34195400     -5.71748000      2.39738600
C        -7.09411900      7.45384800     -2.73980000
C        -5.47783300     -0.87276400     -0.17015500
C       -14.69624700     -8.89148600      3.54774000
C        -3.67477200     -2.39180500      0.29121400
H        -2.44419000      0.60825000     -0.59615000
N        -0.84566500     -2.65784400      0.80046600
C         2.77512600     -3.08403800      0.80784700
C       -13.02614700     -9.49158900      1.41956800
C         5.15629600     -2.96549500      0.42629000
O        -6.27862100      1.55164000     -1.25091000
H        -3.88186700      6.31148800     -0.93609300
H        -5.58433500     10.51797000     -0.76685700
H        -7.20629700      9.51001700     -4.59486100
N        -4.49391700      3.85421600     -0.96628300
C        -6.37039400      9.84572100     -2.64722000
H         1.35254800     -1.78508200     -0.23998500
H        -8.00893800      7.76974400     -3.22610800
C        -4.55991700      0.14160500     -0.42933900
C         9.33956400     -5.36787800      2.18564100
C        -4.78369600      6.64035000     -1.43564800
N        -8.31083100     -3.75836000      1.07111200
H        -6.33579400      3.58071000     -1.88433300
C       -10.38260600     -8.04801200      1.49248000
C        -5.13658700      1.46803600     -0.84894500
C        -6.21278200     12.16582100     -1.98402800
C         8.97324800     -5.04322300      0.88651200
C        -2.75450700     -1.38707200      0.03394000
C        -8.23001800     -5.02922600      0.98425100
H         8.69252700     -5.48540500      4.22866400
H         6.00084000     -2.49964300     -0.06655300
C        -6.15235200      8.40928100     -2.36133900
C       -11.69363500     -6.10611600      2.00881900
H        -4.24143300      8.70578400     -1.42681800
C        -4.99427100      7.97787500     -1.70427100
H        -7.58531100     11.89808900     -5.06432600
C         7.12846700     -4.79575200      2.93973300
N         0.42091500     -3.09079800      1.07806100
C       -14.11296300    -10.30565900      1.69869500
C         6.74878400     -4.46508400      1.63804200
H        -5.93323200     12.90831200     -1.24718700
C        -1.26126700     -1.57754800      0.07775500
H        -7.46144400     -1.98915000      0.88500200
H        -3.38273600     -3.40972200      0.51948200
C        -6.94360000     10.25401800     -3.85240300
C         4.27186300     -4.54889100      1.99694900
C        -6.78330700     12.55970500     -3.18674500
C        -5.73072400      5.68761800     -1.81720200
C       -13.61023300     -8.07638000      3.26718400
H         6.41661300     -4.67606700      3.74763800
C        -5.04031000     -2.13478100      0.20219900
N        -7.24424100     -2.96276800      0.75732400
C       -14.95169400    -10.00881200      2.76436400
C        -5.95321900     -3.30126100      0.47484800
C       -11.59746000     -7.49800600      1.89811200
C        -6.88549100      6.11093400     -2.47040600
H        -6.52405600     -0.63526000     -0.32034800
H         3.71410600     -1.71923900     -0.55314400
C         5.37768200     -3.98641700      1.34901300
C         3.87153900     -2.52042900      0.16005000
C       -10.61635300     -5.29225800      1.72028400
C         2.99083000     -4.10777900      1.73271800
H        -1.53057400     -3.15222500      1.34641000
H         2.13862900     -4.55278900      2.22943600
O        -5.53194200     -4.43926500      0.45025300
H        -7.63012600      5.37910900     -2.76246800
O        -0.51764000     -0.80127700     -0.48542800
C        -3.20161400     -0.12257200     -0.33959000
C        -7.14760300     11.59887900     -4.12026700
C        -9.29995500     -7.23355000      1.20353000
C       -12.75902400     -8.36551800      2.19967000
C        -9.40271400     -5.84891500      1.31152200
H        -3.41187700      2.37397200     -0.24344500
C         1.43307400     -2.58084900      0.49116700
C         7.68962300     -4.59506200      0.61539200
C        -6.00726100     10.82097000     -1.71716800
C         8.41260800     -5.24205900      3.21141700
C        -5.55201700      4.25400500     -1.55756800
H        -6.94292200     13.60981100     -3.39562400
N        -4.28474700      2.52612100     -0.71937000
H         4.42598100     -5.36089400      2.69730300
H        -7.32802000     -5.54305200      0.67346600
