# Supplementary material for: Computational Study of Linker Polarity Effects on Optical Electron Transfer in Imine- and Acylhydrazone-Linked Covalent Organic Frameworks Using Fragment Models
Source: Molecules. 2026 Apr 2;31(7):1179. doi: 10.3390/molecules31071179 (PMC13074386; doi:10.3390/molecules31071179)
Supplement: Supplementary file 1 [file molecules-31-01179-s001.zip › OptimizedGeometries/B04αL01K01-S.xyz]

33
Converted from B001B015L01K01-S-opted.gjf
C         6.21139900      0.95259900     -0.78282400
C         4.82985600      1.06437800     -0.84581500
C         4.60380100     -0.84249700      0.61087000
C         5.98068300     -0.95293900      0.67204000
C         6.78675700     -0.05596000     -0.02395800
H         6.83693200      1.64998700     -1.32498300
H         4.37317300      1.84961100     -1.43817700
H         3.95776100     -1.52865600      1.14314600
H         6.43329600     -1.73903500      1.26296600
H         7.86451700     -0.14625900      0.02722400
C         4.01912400      0.17033500     -0.15144000
C         2.55978600      0.31115900     -0.23400500
H         2.19065200      1.14146600     -0.84978700
N         1.76483300     -0.48435800      0.35312300
C         0.38386900     -0.25397200      0.26213600
C        -0.46370700     -1.35497300      0.10470700
C        -0.20561800      1.00122800      0.36320500
H        -0.02471400     -2.34618700      0.05137600
N        -1.77833300     -1.26683700      0.00387900
C        -1.58356900      1.09877600      0.27809700
H         0.40547500      1.88050800      0.52869300
C        -2.33864600     -0.05690600      0.09225000
H        -2.06916700      2.06413900      0.33836500
C        -3.82312000      0.00935200     -0.00812600
C        -4.54731300      0.92792100      0.75198700
N        -4.40839700     -0.84640300     -0.84763700
C        -5.92589000      0.96154500      0.62805100
H        -4.03795100      1.58213700      1.44737700
C        -5.73056600     -0.80094300     -0.95736700
C        -6.53695200      0.08052500     -0.24858700
H        -6.51275700      1.65831100      1.21351100
H        -6.17277300     -1.50790200     -1.65217100
H        -7.61053500      0.06729500     -0.38042900
