# Supplementary material for: Computational Study of Linker Polarity Effects on Optical Electron Transfer in Imine- and Acylhydrazone-Linked Covalent Organic Frameworks Using Fragment Models
Source: Molecules. 2026 Apr 2;31(7):1179. doi: 10.3390/molecules31071179 (PMC13074386; doi:10.3390/molecules31071179)
Supplement: Supplementary file 1 [file molecules-31-01179-s001.zip › OptimizedGeometries/B04αL01K01-Z.xyz]

33
Converted from B001B015L01K01-Z-opted.gjf
C         6.11866900     -1.14322900      0.75790800
C         4.73281700     -1.16122800      0.82299600
C         4.63608600      0.79261400     -0.58489800
C         6.01721400      0.80971500     -0.64807700
C         6.76081000     -0.15770800      0.02268500
H         6.69550100     -1.89610800      1.27944400
H         4.22374400     -1.92862200      1.39562100
H         4.03802200      1.53384500     -1.09910300
H         6.52210700      1.57669800     -1.22152700
H         7.84213100     -0.14087800     -0.03038700
C         3.98433900     -0.19615200      0.15421400
C         2.51884100     -0.23836100      0.23993300
H         2.09445300     -1.05563500      0.83642600
N         1.77940700      0.62586700     -0.32372200
C         0.38748800      0.48230800     -0.23555600
C        -0.26355100     -0.74271300     -0.41317200
C        -0.40604800      1.60555600     -0.03038500
H         0.31859100     -1.62849900     -0.65142000
N        -1.57656800     -0.89697800     -0.34687700
C        -1.77551700      1.44923300      0.05361300
H         0.06475100      2.57613600      0.06151400
C        -2.32769100      0.17596600     -0.09751200
H        -2.41744300      2.30772700      0.20208900
C        -3.79930800     -0.03335300     -0.00321100
C        -4.56700800      0.72222700      0.88336100
N        -4.32955100     -0.96884500     -0.79281300
C        -5.93258300      0.50202300      0.94390800
H        -4.09437000      1.44854900      1.53148900
C        -5.64020700     -1.16750200     -0.72488000
C        -6.48819500     -0.46239800      0.11980800
H        -6.55000900      1.06891400      1.62952300
H        -6.03799000     -1.93268400     -1.38394500
H        -7.54941500     -0.67175200      0.12974500
