# Supplementary material for: Computational Study of Linker Polarity Effects on Optical Electron Transfer in Imine- and Acylhydrazone-Linked Covalent Organic Frameworks Using Fragment Models
Source: Molecules. 2026 Apr 2;31(7):1179. doi: 10.3390/molecules31071179 (PMC13074386; doi:10.3390/molecules31071179)
Supplement: Supplementary file 1 [file molecules-31-01179-s001.zip › OptimizedGeometries/B04αL01K02-S.xyz]

51
Converted from B001B015L01K02-S-opted.gjf
C         4.22689600      1.26611500     -0.11912200
C         3.93655100     -1.11700200      0.06155600
C         6.14560000     -0.18074900     -0.08754800
H         3.82741500      2.27230400     -0.17671300
H         3.26524400     -1.96396100      0.14601300
H         7.21739400     -0.34161800     -0.11633000
C         3.38877900      0.16909900     -0.00988600
C         1.93449800      0.37341300      0.02932900
H         1.59409300      1.41402200     -0.03778900
N         1.11879100     -0.59401800      0.11759800
C        -0.25591900     -0.32075000      0.19341000
C        -1.13646600     -1.16619000     -0.48768200
C        -0.80800700      0.71470600      0.93966000
H        -0.72674600     -1.99638100     -1.05438700
N        -2.44908000     -1.01386900     -0.49743000
C        -2.18288300      0.86990900      0.94789900
H        -0.17123200      1.37196100      1.51973800
C        -2.97416400     -0.01055100      0.21254600
H        -2.63815500      1.67777200      1.50577300
C        -4.45575800      0.12513000      0.19440100
C        -5.15124400      0.56677900      1.32166800
N        -5.07710400     -0.18852200     -0.94300700
C        -6.52704500      0.67560900      1.26748700
H        -4.61942500      0.79915700      2.23498900
C        -6.39678300     -0.08757400     -0.98553800
H        -7.10629700      1.01407900      2.11732600
H        -6.87157000     -0.31107700     -1.93688800
C        -7.18286100      0.31911900      0.09543100
N        -8.58313700      0.43221000      0.01835100
C        -9.23565000     -0.51954300     -0.50150400
H        -8.73209400     -1.43386600     -0.84062900
C         5.61401700      1.09522100     -0.15765100
C         6.51509900      2.25813600     -0.27275400
H         7.58934700      2.02837900     -0.30443600
N         6.08209800      3.44079100     -0.33102900
C         5.30762600     -1.29586600      0.02245000
C         5.86936900     -2.65843200      0.09747700
H         5.13635400     -3.47303900      0.18055100
N         7.11081300     -2.87635500      0.06822000
C         7.04973400      4.51019400     -0.44373700
H         6.84447300      5.07920700     -1.35204700
H         6.92198400      5.19367900      0.39739900
H         8.08718000      4.15632800     -0.46661800
C         7.55781600     -4.24990000      0.14767200
H         8.15199400     -4.48076200     -0.73810900
H         8.21583400     -4.35884500      1.01144400
H         6.73528500     -4.97031400      0.22784500
C       -10.71725300     -0.45719700     -0.66630600
H       -10.98252600     -0.56067000     -1.72105800
H       -11.19197700     -1.28506400     -0.13486500
H       -11.09495600      0.48900600     -0.28567900
