# Supplementary material for: Computational Study of Linker Polarity Effects on Optical Electron Transfer in Imine- and Acylhydrazone-Linked Covalent Organic Frameworks Using Fragment Models
Source: Molecules. 2026 Apr 2;31(7):1179. doi: 10.3390/molecules31071179 (PMC13074386; doi:10.3390/molecules31071179)
Supplement: Supplementary file 1 [file molecules-31-01179-s001.zip › OptimizedGeometries/B04αL01K02-Z.xyz]

51
Converted from B001B015L01K02-Z-opted.gjf
C        -4.11947900      1.29093600      0.10867000
C        -4.00785800     -1.10944300     -0.03770600
C        -6.14118100     -0.00156600     -0.02713600
H        -3.64562700      2.26329000      0.18133800
H        -3.40169500     -2.00725900     -0.07806200
H        -7.22210700     -0.07761700     -0.06240300
C        -3.36547800      0.13043200      0.05751700
C        -1.89962200      0.22078100      0.10261200
H        -1.48155900      1.23246300      0.16626200
N        -1.15894800     -0.80978200      0.08675700
C         0.23339900     -0.63976100      0.07793900
C         0.87935600      0.30390600     -0.72669500
C         1.03158400     -1.48230300      0.84376100
H         0.29344800      0.92775200     -1.39593800
N         2.19200600      0.47079500     -0.75911400
C         2.40069500     -1.30516600      0.82387400
H         0.56473000     -2.25618000      1.43988600
C         2.94890300     -0.30521100      0.01748400
H         3.04571300     -1.95465700      1.40113000
C         4.41865400     -0.07712400     -0.02056100
C         5.19821600     -0.26280700      1.11935500
N         4.94258700      0.33093800     -1.18042400
C         6.56345100     -0.04427900      1.04952100
H         4.73563500     -0.53854300      2.05808800
C         6.24489700      0.54866300     -1.23631000
H         7.18945500     -0.14414700      1.92830500
H         6.65287300      0.88957900     -2.18266100
C        -5.51569200      1.22953700      0.06622900
C        -6.32759600      2.46074800      0.11895900
H        -7.41640000      2.31686800      0.07818600
N        -5.80699000      3.60570800      0.20491100
C        -5.38868400     -1.18002800     -0.07959200
C        -6.05042300     -2.49507900     -0.18082500
H        -5.37989100     -3.36512100     -0.21850200
N        -7.30472900     -2.61582700     -0.22179300
C         7.11623300      0.35384400     -0.16140200
N         8.48445400      0.62545400     -0.35055900
C         9.33373400     -0.17856300      0.13121300
H         9.01856300     -1.09323400      0.65078400
C        -6.69163700      4.74931900      0.24909500
H        -6.50361300      5.30729300      1.16792000
H        -6.45300800      5.41390200     -0.58296400
H        -7.75317900      4.47910200      0.20184500
C        -7.85218200     -3.95104800     -0.32213700
H        -8.46452700     -4.01597400     -1.22313200
H        -7.08505600     -4.73388000     -0.35063500
H        -8.51387000     -4.12759100      0.52756100
C        10.80125300      0.06077100      0.00728200
H        10.98258400      0.98833100     -0.53074000
H        11.25918200      0.11522200      0.99774500
H        11.27642800     -0.76994800     -0.51934900
