# Supplementary material for: Computational Study of Linker Polarity Effects on Optical Electron Transfer in Imine- and Acylhydrazone-Linked Covalent Organic Frameworks Using Fragment Models
Source: Molecules. 2026 Apr 2;31(7):1179. doi: 10.3390/molecules31071179 (PMC13074386; doi:10.3390/molecules31071179)
Supplement: Supplementary file 1 [file molecules-31-01179-s001.zip › OptimizedGeometries/B04αL01K03-S.xyz]

75
Converted from B001B015L01K03-S-opted.gjf
C        -1.34417000     -0.34639100     -0.02413000
C         0.37303000      1.33887100     -0.02522000
C         0.97382200     -0.99087200     -0.02574000
H        -2.38707400     -0.64225600     -0.02203500
H         0.63827100      2.38996300     -0.02385700
H         1.75144400     -1.74615700     -0.02466600
C        -0.98209200      0.98986100     -0.02462100
C        -2.02688400      2.02425000     -0.02581300
H        -3.06200300      1.66271400     -0.00540800
N        -1.74555300      3.26040500     -0.03362700
C        -2.78946800      4.19853200     -0.07777000
C        -2.65262000      5.37227000      0.66872200
C        -3.93615800      4.05720500     -0.85143500
H        -1.75207600      5.51295100      1.25811500
N        -3.56368200      6.32828300      0.71464100
C        -4.88569400      5.06305900     -0.82233500
H        -4.06965100      3.18561800     -1.48107900
C        -4.66867900      6.18312100     -0.02225200
H        -5.79538900      4.97390200     -1.40168200
C        -5.67009700      7.28403600      0.03746100
C        -6.40017200      7.64448300     -1.09491300
N        -5.82142200      7.89482000      1.21368000
C        -7.32448700      8.67084700     -0.99715900
H        -6.22364900      7.14691100     -2.03952500
C        -6.71307200      8.87492200      1.29281600
C        -7.49136400      9.30192100      0.22411700
H        -7.89797600      8.97720700     -1.86310300
H        -6.81371900      9.34641000      2.26518900
H        -8.20046500     10.10880600      0.35138600
C         1.34918900      0.35719700     -0.02609000
C         2.76746500      0.74459500     -0.02813500
H         2.97226300      1.82175700     -0.00849300
N         3.69698400     -0.11754700     -0.03525500
C         5.03174200      0.31649000     -0.07925200
C         5.97895400     -0.38872900      0.66845400
C         5.48389700      1.37890400     -0.85408200
H         5.64964100     -1.23807400      1.25861300
N         7.26261300     -0.07846800      0.71476600
C         6.82993400      1.69745600     -0.82466700
H         4.79659700      1.92988400     -1.48491800
C         7.69045200      0.94993400     -0.02315600
H         7.20848400      2.52890500     -1.40477900
C         9.14460600      1.26625400      0.03744800
C         9.82306800      1.71655800     -1.09482700
N         9.74810700      1.09293300      1.21439100
C        11.17421600      2.00304600     -0.99621400
H         9.30483100      1.81184400     -2.04001000
C        11.04288200      1.37430400      1.29429600
C        11.80305200      1.83291900      0.22570900
H        11.72721400      2.34529300     -1.86203200
H        11.50058600      1.22675300      2.26725600
H        12.85641700      2.04301100      0.35363800
C        -0.36444200     -1.34545500     -0.02510600
C        -0.73812600     -2.76743900     -0.02690600
H         0.09234500     -3.48339100     -0.00895200
N        -1.94951300     -3.14138700     -0.03176800
C        -2.24106000     -4.51424500     -0.07674400
C        -3.32329800     -4.98299600      0.67325600
C        -1.54871500     -5.43606100     -0.85419900
H        -3.89265000     -4.27389200      1.26584200
N        -3.69631700     -6.24978800      0.71880600
C        -1.94581700     -6.76115200     -0.82549900
H        -0.72926800     -5.11550700     -1.48638900
C        -3.02168200     -7.13356300     -0.02205000
H        -1.41618100     -7.50399200     -1.40754400
C        -3.47552000     -8.55091100      0.03730000
C        -3.42859400     -9.36175000     -1.09648400
N        -3.92442700     -8.98849400      1.21469100
C        -3.85639300    -10.67517200     -0.99878100
H        -3.08941400     -8.95920400     -2.04195500
C        -4.32862600    -10.25033400      1.29377300
C        -4.31484000    -11.13643800      0.22379100
H        -3.83938400    -11.32383700     -1.86569000
H        -4.68269100    -10.57422900      2.26726500
H        -4.65947600    -12.15383100      0.35116300
