# Supplementary material for: Computational Study of Linker Polarity Effects on Optical Electron Transfer in Imine- and Acylhydrazone-Linked Covalent Organic Frameworks Using Fragment Models
Source: Molecules. 2026 Apr 2;31(7):1179. doi: 10.3390/molecules31071179 (PMC13074386; doi:10.3390/molecules31071179)
Supplement: Supplementary file 1 [file molecules-31-01179-s001.zip › OptimizedGeometries/B04αL01K03-Z.xyz]

75
Converted from B001B015L01K03-Z-opted.gjf
C         1.09572600     -0.85323000      0.16647100
C        -1.28684700     -0.51880300      0.16738300
C         0.19409900      1.37738200      0.16497100
H         1.96549600     -1.50026100      0.16460000
H        -2.28206600     -0.94860800      0.16619000
H         0.31950000      2.45415300      0.16197800
C        -0.18441600     -1.38053800      0.16784800
C        -0.36737600     -2.83955000      0.16763700
H         0.54914900     -3.44100700      0.15696900
N        -1.51926900     -3.36995000      0.19636700
C        -1.62228100     -4.76829000      0.14068400
C        -0.86138300     -5.55222200     -0.73190400
C        -2.56511400     -5.41637300      0.93047500
H        -0.16997900     -5.07309200     -1.41946500
N        -0.95458700     -6.87020200     -0.80888900
C        -2.65706200     -6.79254800      0.86495200
H        -3.20427100     -4.83178300      1.57997000
C        -1.82357900     -7.49100300     -0.01069600
H        -3.38929700     -7.32245600      1.45993100
C        -1.88752300     -8.97622200     -0.10318700
C        -2.14615800     -9.74643400      1.03058100
N        -1.68161700     -9.51588200     -1.30562100
C        -2.19970900    -11.12450200      0.90652400
H        -2.27516600     -9.27214800      1.99467200
C        -1.73819000    -10.83792300     -1.40950800
C        -1.99497100    -11.68857200     -0.34147100
H        -2.39017300    -11.74650000      1.77222300
H        -1.57089700    -11.24261800     -2.40258800
H        -2.02710000    -12.75953500     -0.49014100
C        -1.10341200      0.85345600      0.16664100
C        -2.27565000      1.74117200      0.16576400
H        -3.25460500      1.24779200      0.15663900
N        -2.15965500      3.00404700      0.19277100
C        -3.31982400      3.79147000      0.13744900
C        -4.38055700      3.52180400     -0.73260900
C        -3.40932400      4.93339700      0.92529800
H        -4.31178600      2.68226600     -1.41875100
N        -5.47630700      4.26012600     -0.80874100
C        -4.55611700      5.69980000      0.86062700
H        -2.58259800      5.19651300      1.57291500
C        -5.57903200      5.32449400     -0.01235400
H        -4.64873500      6.59979200      1.45427700
C        -6.83466000      6.12054900     -0.10357300
C        -7.37025700      6.73174500      1.03006700
N        -7.40847800      6.20788300     -1.30465300
C        -8.53860400      7.46468700      0.90731400
H        -6.89207100      6.60969500      1.99313200
C        -8.52673900      6.91552200     -1.40728000
C        -9.13321100      7.56494900     -0.33925400
H        -8.98048200      7.94207400      1.77301800
H        -8.96385400      6.96930400     -2.39924900
H       -10.04617300      8.12605000     -0.48676400
C         1.29081800      0.53237000      0.16571400
C         2.64598200      1.10323100      0.16430100
H         2.70889700      2.19765600      0.15097100
N         3.68107000      0.37068800      0.19517900
C         4.94374800      0.98016500      0.13952400
C         5.24354100      2.02906600     -0.73498500
C         5.97513800      0.48933700      0.93204600
H         4.48367900      2.38716700     -1.42398700
N         6.43184100      2.60679400     -0.81169300
C         7.21313900      1.09741800      0.86694600
H         5.78720800     -0.35469500      1.58350200
C         7.40278000      2.16618200     -0.01117900
H         8.03716600      0.72965000      1.46421000
C         8.72120100      2.85307200     -0.10341200
C         9.51519900      3.01819200      1.03138300
N         9.08791000      3.29718600     -1.30663400
C        10.73547000      3.66087200      0.90762000
H         9.16706300      2.67250000      1.99593500
C        10.26115200      3.90917400     -1.41024000
C        11.12396100      4.11609500     -0.34113500
H        11.36748500      3.81021200      1.77413200
H        10.52990500      4.25305800     -2.40395500
H        12.06759900      4.62364600     -0.48957500
