# Supplementary material for: Computational Study of Linker Polarity Effects on Optical Electron Transfer in Imine- and Acylhydrazone-Linked Covalent Organic Frameworks Using Fragment Models
Source: Molecules. 2026 Apr 2;31(7):1179. doi: 10.3390/molecules31071179 (PMC13074386; doi:10.3390/molecules31071179)
Supplement: Supplementary file 1 [file molecules-31-01179-s001.zip › OptimizedGeometries/B04αL01K04.xyz]

46
Converted from B001B015L01K04-opted.gjf
C        -9.32500600      1.02032300      0.07075100
C        -7.95027300      1.20713300      0.05635400
C        -7.62039000     -1.18042900      0.03857100
C        -8.99064600     -1.36489700      0.05215700
C        -9.84518300     -0.26564000      0.06858300
H        -9.98828500      1.87559800      0.08285000
H        -7.53652100      2.20956800      0.05678500
H        -6.93731200     -2.01992400      0.02549700
H        -9.40035900     -2.36696200      0.05033100
H       -10.91751600     -0.41506400      0.07965100
C        -7.09108900      0.11142100      0.04025300
C        -5.64023400      0.33700100      0.02579800
H        -5.31677100      1.38588700      0.03675900
N        -4.80333300     -0.61571400     -0.01474400
C        -3.43299000     -0.31674300      0.02038600
C        -2.56862000     -1.07555600     -0.77454200
C        -2.86517100      0.65414600      0.83865900
H        -2.98832500     -1.85950900     -1.39701300
N        -1.26162100     -0.89013800     -0.83117500
C        -1.49568300      0.84609700      0.79323100
H        -3.48298000      1.21878900      1.52671100
C        -0.72411600      0.06389000     -0.06485700
H        -1.02330100      1.56853800      1.44597000
C         0.75018300      0.24674000     -0.14162300
C         1.32356400      1.51015000      0.01900600
N         1.48664500     -0.83769700     -0.38637700
C         2.69619900      1.64278600     -0.04727500
H         0.69558500      2.37999400      0.16074600
C         2.80263300     -0.70576900     -0.43762300
H         3.18255200      2.60480700      0.05342900
H         3.37180500     -1.60054700     -0.67379200
C         3.47299300      0.50671900     -0.24686500
N         4.86810200      0.62711500     -0.31725200
C         5.58612200     -0.25440300      0.24740000
C         7.05307700     -0.23606800      0.17928700
H         5.14111000     -1.06950400      0.83166700
C         7.77737600     -1.21955300      0.84789900
C         7.73007100      0.74832700     -0.54281800
C         9.16403200     -1.22409500      0.79949300
H         7.24880400     -1.98353700      1.40725900
C         9.11196800      0.74299100     -0.58933100
H         7.15058400      1.50401700     -1.05725500
C         9.83130100     -0.24276000      0.08122200
H         9.72199700     -1.99118600      1.32085100
H         9.63636300      1.50665500     -1.14957100
H        10.91332300     -0.24345000      0.04124700
