# Supplementary material for: Computational Study of Linker Polarity Effects on Optical Electron Transfer in Imine- and Acylhydrazone-Linked Covalent Organic Frameworks Using Fragment Models
Source: Molecules. 2026 Apr 2;31(7):1179. doi: 10.3390/molecules31071179 (PMC13074386; doi:10.3390/molecules31071179)
Supplement: Supplementary file 1 [file molecules-31-01179-s001.zip › OptimizedGeometries/B04αL02K01-S.xyz]

37
Converted from B001B015L02K01-S-opted.gjf
C        -7.33175800      0.91230600      0.42774200
C        -5.95171000      1.01836300      0.52899600
C        -5.70187100     -1.10404300     -0.57818300
C        -7.07710300     -1.20824400     -0.67827500
C        -7.89641500     -0.20103300     -0.17579800
H        -7.96425000      1.69874500      0.81933200
H        -5.50527900      1.88735800      0.99895200
H        -5.05426700     -1.87962700     -0.96557400
H        -7.51830900     -2.07715000     -1.15025900
H        -8.97260900     -0.28717600     -0.25708600
C        -5.12625500      0.01397400      0.02911500
C        -3.67088000      0.17143300      0.16250800
N        -2.90018100     -0.74384800     -0.28009600
H        -3.30320200      1.07277400      0.63886400
N        -1.54286200     -0.63752500     -0.15860600
C        -0.77757800      0.44927700      0.18021100
H        -1.07348700     -1.41814000     -0.58607700
O        -1.22626300      1.53249800      0.48651900
C         0.69774200      0.19488000      0.13437000
C         1.53498600      1.28758800     -0.08898200
C         1.28940500     -1.04516100      0.33282200
H         1.09124600      2.26817000     -0.22112200
N         2.85508800      1.20576300     -0.14913100
C         2.66881900     -1.14015400      0.28748600
H         0.69351000     -1.92478900      0.54785000
C         3.41747600      0.00932000      0.03879400
H         3.16071000     -2.09381500      0.42470300
C         4.90514200     -0.05314700     -0.02621200
C         5.61786100     -0.89792700      0.82290400
N         5.49776400      0.73603600     -0.92285300
C         6.99975500     -0.92460600      0.73222700
H         5.09900500     -1.49887700      1.55829500
C         6.82198100      0.69544400     -1.00238700
C         7.62022000     -0.11388200     -0.20290000
H         7.58076100     -1.56238500      1.38647800
H         7.27244100      1.34502200     -1.74583100
H         8.69626100     -0.09940700     -0.31249900
