# Supplementary material for: Computational Study of Linker Polarity Effects on Optical Electron Transfer in Imine- and Acylhydrazone-Linked Covalent Organic Frameworks Using Fragment Models
Source: Molecules. 2026 Apr 2;31(7):1179. doi: 10.3390/molecules31071179 (PMC13074386; doi:10.3390/molecules31071179)
Supplement: Supplementary file 1 [file molecules-31-01179-s001.zip › OptimizedGeometries/B04αL02K01-Z.xyz]

37
Converted from B001B015L02K01-Z-opted.gjf
C         7.35568900      0.78458200     -0.38634000
C         5.98136800      0.95811900     -0.47163900
C         5.64087400     -1.21281700      0.51009100
C         7.01042900     -1.38424500      0.59432200
C         7.87214400     -0.38667200      0.14662900
H         8.02137000      1.56345700     -0.73581100
H         5.57262000      1.87221100     -0.88719500
H         4.96052900     -1.98049600      0.85473200
H         7.41389300     -2.29879000      1.01052000
H         8.94372200     -0.52568500      0.21485300
C         5.11366600     -0.03606300     -0.02595100
C         3.66613100      0.19356200     -0.13898800
N         2.85827500     -0.71025400      0.25872700
H         3.33619900      1.13511800     -0.56206400
N         1.50644400     -0.53986900      0.15844300
C         0.78587800      0.58480800     -0.14230700
H         1.00700400     -1.32818700      0.53441300
O         1.27768200      1.65994700     -0.41331400
C        -0.70054300      0.39805200     -0.09797300
C        -1.34603800     -0.82344600     -0.27301500
C        -1.49013500      1.52746700      0.07731500
H        -0.78094800     -1.72867800     -0.47781600
N        -2.66303300     -0.97444700     -0.24389200
C        -2.86193900      1.38270400      0.11688300
H        -1.00941100      2.49336100      0.16685200
C        -3.41262500      0.10799000     -0.03588800
H        -3.50549300      2.24435800      0.23441700
C        -4.88859300     -0.09323000      0.01311200
C        -5.67872000      0.67087300      0.87031500
N        -5.39385500     -1.03095700     -0.78921300
C        -7.04662100      0.45404100      0.88888700
H        -5.22470500      1.40055000      1.52792600
C        -6.70667500     -1.22366100     -0.76461500
C        -7.57784500     -0.51165600      0.05107600
H        -7.68398000      1.02579400      1.55161700
H        -7.08617100     -1.98906100     -1.43377800
H        -8.63956500     -0.71726500      0.02789300
