# Supplementary material for: Computational Study of Linker Polarity Effects on Optical Electron Transfer in Imine- and Acylhydrazone-Linked Covalent Organic Frameworks Using Fragment Models
Source: Molecules. 2026 Apr 2;31(7):1179. doi: 10.3390/molecules31071179 (PMC13074386; doi:10.3390/molecules31071179)
Supplement: Supplementary file 1 [file molecules-31-01179-s001.zip › OptimizedGeometries/B04αL02K02-S.xyz]

67
Converted from B001B015L02K02-S-opted.gjf
C         4.85445500     -1.26490200      0.09487100
C         4.60758400      1.12675100      0.01716700
C         6.79910600      0.14059400     -0.06037700
H         4.42811200     -2.25913600      0.15366400
H         3.96000600      1.99522400      0.01741900
H         7.87340400      0.26640700     -0.12197400
C         4.03535600     -0.14810600      0.09589000
C         2.58026200     -0.34211900      0.18104800
N         1.81835900      0.68079300      0.18567400
H         2.20951000     -1.35878300      0.23645600
N         0.46167200      0.54865600      0.27812500
C        -0.31817900     -0.57212700      0.15638100
H         0.00168500      1.44219200      0.22787900
O         0.11294700     -1.69064100     -0.01997400
C        -1.78971400     -0.30464800      0.25027200
C        -2.64946000     -1.19815300     -0.38858100
C        -2.35498300      0.74890800      0.95492400
H        -2.22553000     -2.04211000     -0.92126700
N        -3.96819400     -1.08180800     -0.38595500
C        -3.73323300      0.87094500      0.97942100
H        -1.74046400      1.45372100      1.50305900
C        -4.50423500     -0.06265700      0.28991200
H        -4.20457800      1.68835100      1.50841700
C        -5.99044400      0.03998600      0.27889500
C        -6.68422300      0.48031000      1.40729000
N        -6.60377900     -0.30353700     -0.85356700
C        -8.06208400      0.55257800      1.35647900
H        -6.15042000      0.73634900      2.31286600
C        -7.92721400     -0.22991200     -0.88948300
H        -8.65306800      0.89193000      2.19765200
H        -8.38104200     -0.47892500     -1.84458100
C         6.24493800     -1.12627000      0.01653100
C         7.14390200     -2.29103300      0.01226900
N         6.63981400     -3.46053400      0.08213900
H         8.20988800     -2.10800900     -0.05152400
N         7.42994000     -4.57278700      0.08082000
C         8.79295400     -4.69047100     -0.01200900
H         6.88509500     -5.41600100      0.13735700
O         9.54910000     -3.74896800     -0.09529500
C         5.98194000      1.27706800     -0.06065000
C         6.53888400      2.63637600     -0.14201300
N         7.80363400      2.78241300     -0.21766000
H         5.84573300      3.46905000     -0.13465100
N         8.36930100      4.02151500     -0.29540500
C         7.78679300      5.26279100     -0.29114300
H         9.37185600      3.96955100     -0.35200300
O         6.59294500      5.44974800     -0.22026100
C        -8.71081200      0.17466400      0.18855500
C       -10.20769900      0.27396600      0.15539900
N       -10.80594600     -0.52788900     -0.77761300
O       -10.80231000      1.01019900      0.91380100
N       -12.14704900     -0.76444700     -0.98292800
H       -10.24460900     -1.25667500     -1.18593100
C       -13.01419900      0.05971700     -0.55133100
H       -12.74750200      0.95936600     -0.00917000
C         9.29201800     -6.11949000     -0.01045700
H         8.51184300     -6.85905500      0.16281800
H         9.76499500     -6.31462400     -0.97251600
H        10.05482300     -6.20886100      0.76111400
C         8.77130800      6.40901400     -0.38085000
H         8.65778600      7.02303400      0.51175900
H         9.80950900      6.09365900     -0.47188400
H         8.50148300      7.01857700     -1.24195900
C       -14.45588100     -0.23219600     -0.80586000
H       -14.91283400      0.58327300     -1.37093500
H       -14.55960100     -1.16174900     -1.36179800
H       -14.99829300     -0.31181500      0.13874200
