# Supplementary material for: Computational Study of Linker Polarity Effects on Optical Electron Transfer in Imine- and Acylhydrazone-Linked Covalent Organic Frameworks Using Fragment Models
Source: Molecules. 2026 Apr 2;31(7):1179. doi: 10.3390/molecules31071179 (PMC13074386; doi:10.3390/molecules31071179)
Supplement: Supplementary file 1 [file molecules-31-01179-s001.zip › OptimizedGeometries/B04αL02K02-Z.xyz]

67
Converted from B001B015L02K02-Z-opted.gjf
C        -4.90803400     -1.24226300     -0.05429200
C        -4.53955900      1.13400200      0.01896400
C        -6.78111700      0.26415000     -0.00619900
H        -4.53192300     -2.25779200     -0.08532700
H        -3.84787700      1.96742900      0.04439100
H        -7.84902600      0.44650200      0.00054900
C        -4.03220000     -0.16988300     -0.02205200
C        -2.58757200     -0.44282200     -0.03272300
N        -1.77052500      0.53644900     -0.01359200
H        -2.27145500     -1.47890700     -0.05690200
N        -0.42056500      0.32755600     -0.03480300
C         0.28584000     -0.83166700      0.13910500
H         0.08675500      1.19569100      0.00382700
O        -0.21760500     -1.92118500      0.31243100
C         1.77538300     -0.66007400      0.11577200
C         2.43822800      0.38387100     -0.52548100
C         2.54736500     -1.63790500      0.72924700
H         1.88667900      1.14205200     -1.07453200
N         3.75720300      0.51480500     -0.55183500
C         3.92158600     -1.50821800      0.71677300
H         2.05195400     -2.48234000      1.19130400
C         4.48938900     -0.40704200      0.07282700
H         4.55184000     -2.26134400      1.17078700
C         5.96763000     -0.22333200      0.04333300
C         6.74952900     -0.60025100      1.13383000
N         6.48487000      0.32501400     -1.05844700
C         8.12012400     -0.42056500      1.06799800
H         6.28771600     -0.99277400      2.02988700
C         7.79679200      0.49619600     -1.10845300
H         8.74131300     -0.66866000      1.92084500
H         8.20552500      0.95078500     -2.00396400
C         8.66778400      0.12680600     -0.08380400
C        10.12984200      0.39206500     -0.28506800
N        10.95156300     -0.41973200      0.45559200
O        10.51750700      1.25201700     -1.04463900
N        12.32310300     -0.54206700      0.37799300
H        10.53901800     -1.25973800      0.82657800
C        13.01962600      0.43294700     -0.04720600
H        12.57972300      1.37168900     -0.36382400
C        -6.29138800     -1.03068300     -0.04686800
C        -7.24972300     -2.14648000     -0.08097400
N        -6.80554800     -3.34141900     -0.12069300
H        -8.30637500     -1.90705600     -0.07104500
N        -7.65286300     -4.41035600     -0.15350600
C        -9.02333000     -4.45442600     -0.15524200
H        -7.15151400     -5.28139400     -0.18327000
O        -9.73188400     -3.47361200     -0.12228600
C        -5.90636900      1.35642200      0.02692700
C        -6.39500400      2.74357100      0.07042000
N        -7.65276900      2.95506200      0.07660800
H        -5.66015200      3.53940400      0.09563400
N        -8.15709600      4.22200900      0.11625100
C        -7.51126000      5.43112900      0.15315700
H        -9.16258200      4.22231000      0.11426000
O        -6.30724800      5.55479000      0.15888100
C        -9.59781000     -5.85396600     -0.20486000
H       -10.25277200     -5.98045900      0.65595900
H       -10.20768900     -5.93735900     -1.10355300
H        -8.84527700     -6.64093300     -0.20548900
C        -8.43784200      6.62756100      0.18501400
H        -8.22857700      7.24059400     -0.69073600
H        -9.49510500      6.36752400      0.19910300
H        -8.19821900      7.21617600      1.06938600
C        14.50207500      0.27191600     -0.11160500
H        14.99247100      1.03564700      0.49606500
H        14.78942300     -0.71545600      0.24397200
H        14.85224700      0.40400600     -1.13757200
