# Supplementary material for: Computational Study of Linker Polarity Effects on Optical Electron Transfer in Imine- and Acylhydrazone-Linked Covalent Organic Frameworks Using Fragment Models
Source: Molecules. 2026 Apr 2;31(7):1179. doi: 10.3390/molecules31071179 (PMC13074386; doi:10.3390/molecules31071179)
Supplement: Supplementary file 1 [file molecules-31-01179-s001.zip › OptimizedGeometries/B04αL02K03-S.xyz]

87
Converted from B001B015L02K03-S-opted.gjf
C         0.46608200     -1.30923100     -0.15689700
C         0.90398600      1.05551500     -0.15917800
C        -1.36289500      0.25239200     -0.15899700
H         0.81205800     -2.33587200     -0.15468100
H         1.61993000      1.86859700     -0.15859900
H        -2.42497800      0.46596200     -0.15826000
C         1.37347600     -0.26301400     -0.15799100
C         2.81029200     -0.57670600     -0.15974200
N         3.65213000      0.38151500     -0.15954900
H         3.09905600     -1.62100700     -0.16105500
N         4.99572000      0.14115200     -0.17761900
C         5.67714400     -1.03814500     -0.01463400
H         5.52396000      0.99575000     -0.12343900
O         5.14668700     -2.11496700      0.15125600
C         7.16720700     -0.89271200     -0.04827200
C         7.92423900     -1.85038600      0.62606100
C         7.84630200      0.10765500     -0.73054400
H         7.41112400     -2.65332600      1.14364300
N         9.24721700     -1.84504000      0.67478800
C         9.22929700      0.11480900     -0.69904900
H         7.31526000      0.85887400     -1.30390300
C         9.89400100     -0.87757400      0.01995700
H         9.78832400      0.88813300     -1.20863100
C        11.38281900     -0.89907100      0.08568000
C        12.14765300     -0.53362800     -1.02067900
N        11.92418500     -1.28611000      1.24109700
C        13.52857700     -0.56916000     -0.91870400
H        11.66759700     -0.25559400     -1.94986300
C        13.24849500     -1.30939300      1.32594900
C        14.09648100     -0.96186600      0.28128900
H        14.14861500     -0.30160200     -1.76505900
H        13.65690600     -1.62251800      2.28130200
H        15.16952200     -1.00513500      0.41082400
C        -0.45576000      1.31822000     -0.15983900
C        -0.90274100      2.71932400     -0.16283000
N        -2.15353600      2.96890400     -0.16120800
H        -0.14288400      3.49164700     -0.16573500
N        -2.61753900      4.25243300     -0.17950200
C        -1.93699800      5.43251200     -0.01784500
H        -3.62172400      4.28233600     -0.12416600
O        -0.73907400      5.51198500      0.14658600
C        -2.80855800      6.64980400     -0.05071600
C        -2.35826300      7.78444300      0.62379700
C        -4.01487700      6.73705200     -0.73220200
H        -1.40611000      7.74212100      1.14106200
N        -3.02540000      8.92696700      0.67333800
C        -4.71372000      7.93049000     -0.69970900
H        -4.39957900      5.90148500     -1.30568500
C        -4.18717800      9.00259200      0.01932600
H        -5.66342000      8.02698300     -1.20859600
C        -4.91426400     10.30186800      0.08618600
C        -5.61518300     10.78085900     -1.01920600
N        -4.84884100     10.96426400      1.24154900
C        -6.27617800     11.99373600     -0.91618100
H        -5.61668000     10.22606000     -1.94837600
C        -5.49204300     12.12204400      1.32739400
C        -6.21915300     12.68188600      0.28377700
H        -6.81965300     12.39632500     -1.76171500
H        -5.42415300     12.63240800      2.28264000
H        -6.71921000     13.63216300      0.41406100
C        -0.91057900     -1.05646700     -0.15769100
C        -1.90088600     -2.14370000     -0.15879400
N        -1.49258700     -3.35204700     -0.15222800
H        -2.94947500     -1.87117500     -0.16401600
N        -2.37311300     -4.39493600     -0.16877800
C        -3.73602700     -4.39398700     -0.01348600
H        -1.89784100     -5.27973500     -0.10957900
O        -4.40368100     -3.39516100      0.14472000
C        -4.35589000     -5.75682300     -0.04611900
C        -5.56802400     -5.93056400      0.62130500
C        -3.82575900     -6.84775500     -0.72157200
H        -6.00911500     -5.08279800      1.13378100
N        -6.22611200     -7.07834500      0.66958500
C        -4.51209700     -8.04843200     -0.69043600
H        -2.90636700     -6.76594400     -1.28995700
C        -5.70839900     -8.12472300      0.02132300
H        -4.11928300     -8.92102200     -1.19491800
C        -6.47321800     -9.40230300      0.08535600
C        -6.53139900    -10.25074600     -1.01892000
N        -7.08835500     -9.67351500      1.23687100
C        -7.25437300    -11.42796500     -0.91893600
H        -6.04295900     -9.97748700     -1.94514700
C        -7.77231600    -10.80791700      1.31990000
C        -7.88783200    -11.71927200      0.27716100
H        -7.32648700    -12.10134100     -1.76375100
H        -8.25538100    -11.00172900      2.27208300
H        -8.46353600    -12.62607200      0.40507400
