# Supplementary material for: Computational Study of Linker Polarity Effects on Optical Electron Transfer in Imine- and Acylhydrazone-Linked Covalent Organic Frameworks Using Fragment Models
Source: Molecules. 2026 Apr 2;31(7):1179. doi: 10.3390/molecules31071179 (PMC13074386; doi:10.3390/molecules31071179)
Supplement: Supplementary file 1 [file molecules-31-01179-s001.zip › OptimizedGeometries/B04αL02K03-Z.xyz]

87
Converted from B001B015L02K03-Z-opted.gjf
C        -0.96790400     -0.99235700     -0.06289100
C         1.35004900     -0.35095500     -0.05394300
C        -0.36453200      1.33548500     -0.05169100
H        -1.73953500     -1.75278200     -0.06748900
H         2.39440800     -0.63906600     -0.05181400
H        -0.63723800      2.38393700     -0.04760300
C         0.36996100     -1.35014800     -0.06110600
C         0.71632300     -2.77937400     -0.06816300
N         1.94594500     -3.11821000     -0.07244900
H        -0.09707100     -3.49503000     -0.06985300
N         2.31608300     -4.43196100     -0.09231800
C         1.55557000     -5.55678400      0.08922300
H         3.31675300     -4.53384000     -0.06691700
O         0.35744900     -5.54749000      0.27569400
C         2.32926800     -6.83967700      0.05712100
C         3.54828700     -7.00793500     -0.59491100
C         1.76774900     -7.94956700      0.67558000
H         4.00202400     -6.19096800     -1.14937300
N         4.21802900     -8.15181400     -0.62584500
C         2.45819200     -9.14417900      0.65662800
H         0.79797500     -7.85152500      1.14672800
C         3.69174100     -9.20249800      0.00363200
H         2.04046600    -10.03134400      1.11365500
C         4.47591800    -10.46948600     -0.02806800
C         4.47357800    -11.33010500      1.06843300
N         5.16858700    -10.71980100     -1.13975400
C         5.21641400    -12.49732500      1.00296200
H         3.92194300    -11.07402200      1.96350000
C         5.87091600    -11.84474100     -1.19026900
C         5.92997000    -12.76699600     -0.15232800
H         5.24152100    -13.17979800      1.84317200
H         6.41749500    -12.02145100     -2.11094200
H         6.52378700    -13.66555400     -0.25262800
C        -1.34330600      0.35591800     -0.05842800
C        -2.75442000      0.77001300     -0.06179200
N        -3.66189900     -0.12607800     -0.07960800
H        -2.96847600      1.83203800     -0.04930100
N        -4.98492600      0.20943500     -0.09647300
C        -5.57982300      1.42663500      0.10635200
H        -5.57287200     -0.60701800     -0.08567200
O        -4.97352800      2.45630200      0.31257900
C        -7.07759400      1.39799200      0.07139500
C        -7.83121700      0.43807800     -0.59956500
C        -7.75955800      2.42778900      0.70705100
H        -7.34916400     -0.35330200     -1.16708000
N        -9.15657800      0.43047900     -0.63384900
C        -9.13939100      2.42724200      0.68491400
H        -7.19096800      3.21012900      1.19358800
C        -9.80494100      1.40017300      0.01145100
H        -9.70010600      3.22397600      1.15528000
C       -11.29421200      1.35571100     -0.02578800
C       -12.04205300      1.76916200      1.07540200
N       -11.85351800      0.90092000     -1.14767800
C       -13.42410200      1.71157700      1.00379600
H       -11.54755000      2.10272100      1.97831000
C       -13.17871500      0.85686600     -1.20383800
C       -14.01048700      1.24917000     -0.16193700
H       -14.03056000      2.01669600      1.84726700
H       -13.60188900      0.48827300     -2.13264700
H       -15.08521900      1.18657200     -0.26732000
C         0.99091300      0.98654200     -0.05027300
C         2.05435500      2.00237800     -0.04755300
N         1.73033300      3.23591300     -0.05980600
H         3.08152700      1.65780500     -0.03682900
N         2.68032200      4.21572500     -0.07380700
C         4.03305500      4.12469100      0.12276400
H         2.26557900      5.13232000     -0.05980200
O         4.62469900      3.08586100      0.32530900
C         4.75338600      5.43802800      0.08424100
C         4.29289500      6.56743500     -0.58802300
C         5.98804600      5.51937500      0.71563700
H         3.36479300      6.54086700     -1.15251000
N         4.94502900      7.72104500     -0.62751400
C         6.67334200      6.71689600      0.68821500
H         6.38617300      4.63829400      1.20276300
C         6.11094200      7.80316600      0.01364800
H         7.64493800      6.80851200      1.15516400
C         6.81262400      9.11731900     -0.03046900
C         7.54752000      9.56458900      1.06623100
N         6.69140500      9.82480800     -1.15432800
C         8.18384300     10.79243500      0.98786800
H         7.59532900      8.97267000      1.97088600
C         7.31133200     10.99654500     -1.21705100
C         8.06911600     11.52713200     -0.17991100
H         8.75342600     11.17007300      1.82769500
H         7.19829300     11.54359600     -2.14742600
H         8.54845600     12.49050900     -0.29045300
