# Supplementary material for: Computational Study of Linker Polarity Effects on Optical Electron Transfer in Imine- and Acylhydrazone-Linked Covalent Organic Frameworks Using Fragment Models
Source: Molecules. 2026 Apr 2;31(7):1179. doi: 10.3390/molecules31071179 (PMC13074386; doi:10.3390/molecules31071179)
Supplement: Supplementary file 1 [file molecules-31-01179-s001.zip › OptimizedGeometries/B04αL02K04.xyz]

54
Converted from B001B015L02K04-opted.gjf
C       -11.43384600      1.14744400      0.36899700
C       -10.05792800      1.14900000      0.55057600
C        -9.85026600     -0.70739500     -0.96748400
C       -11.22131700     -0.70776000     -1.14711300
C       -12.01734100      0.21912700     -0.47977600
H       -12.04834200      1.87070300      0.88969400
H        -9.59676200      1.87324200      1.21247300
H        -9.22042000     -1.42182900     -1.48115100
H       -11.67730800     -1.43190500     -1.81047500
H       -13.09036600      0.21510500     -0.62414000
C        -9.25589400      0.22407100     -0.11357100
C        -7.80416800      0.26438800      0.11253600
N        -7.05535300     -0.57958500     -0.48298100
H        -7.42012700      1.02132900      0.78639900
N        -5.70255100     -0.57979500     -0.28360800
C        -4.90622000      0.36834000      0.30472200
H        -5.24927000     -1.27948500     -0.84708000
O        -5.31656300      1.38875300      0.81319100
C        -3.44296300      0.04650000      0.26566000
C        -2.54683500      1.11451500      0.30906600
C        -2.92022600     -1.23849200      0.22539700
H        -2.93815400      2.12405100      0.36747400
N        -1.23071700      0.97368600      0.28499900
C        -1.54566400     -1.39893100      0.21747000
H        -3.56596200     -2.10905400      0.22850700
C        -0.73555000     -0.26551600      0.24233300
H        -1.10655000     -2.38660100      0.17415000
C         0.74873200     -0.39196500      0.22461100
C         1.38451300     -1.43880100      0.89434300
N         1.41849500      0.53631400     -0.45830500
C         2.76282500     -1.51123000      0.86212500
H         0.80605900     -2.16492700      1.44987500
C         2.74159000      0.45574900     -0.48174400
H         3.30997300     -2.30236300      1.35884100
H         3.24151000      1.20810900     -1.08541300
C         3.46989800     -0.53454700      0.17333500
C         4.96525300     -0.64353900      0.14551200
N         5.61348200      0.53853900     -0.08894000
O         5.52026500     -1.70588900      0.33056700
N         6.95335500      0.80647500     -0.12662000
H         5.07014600      1.38468900     -0.05052900
C         7.81061900     -0.13803800     -0.15180300
C         9.24213100      0.19049900     -0.20688900
H         7.53459600     -1.18587900     -0.13501500
C        10.16231500     -0.85431200     -0.24717600
C         9.70341800      1.50845300     -0.22104200
C        11.52407500     -0.59244600     -0.30236600
H         9.80453700     -1.87763300     -0.23493700
C        11.06058200      1.76763600     -0.27604400
H         8.98266100      2.31492400     -0.18824500
C        11.97499500      0.71866600     -0.31699800
H        12.23107600     -1.41161300     -0.33358000
H        11.41316900      2.79130800     -0.28690100
H        13.03659100      0.92700300     -0.35989600
