# Supplementary material for: Computational Study of Linker Polarity Effects on Optical Electron Transfer in Imine- and Acylhydrazone-Linked Covalent Organic Frameworks Using Fragment Models
Source: Molecules. 2026 Apr 2;31(7):1179. doi: 10.3390/molecules31071179 (PMC13074386; doi:10.3390/molecules31071179)
Supplement: Supplementary file 1 [file molecules-31-01179-s001.zip › OptimizedGeometries/B04βL01K01-S.xyz]

33
Converted from B015B001L01K01-S-opted.gjf
C         6.21618200      0.85000000     -0.77182300
C         4.84860500      1.06605000     -0.76528800
C         4.57606500     -0.73037700      0.81599900
C         5.94883800     -0.92979800      0.81787500
C         6.77207300     -0.14887900      0.01895200
H         6.85387700      1.47000100     -1.38928900
H         4.39910200      1.84795600     -1.36377900
H         3.93677600     -1.31759800      1.46388600
H         6.37702200     -1.69431400      1.45401900
H         7.84276500     -0.30680200      0.02335800
C         4.01545100      0.26119600      0.01031100
N         2.63099300      0.52203300     -0.02179500
C         1.82313600     -0.45508000     -0.03943300
H         2.17125700     -1.49462000     -0.07688100
C         0.37034800     -0.25799300     -0.02920400
C        -0.48314000     -1.35762500     -0.07197100
C        -0.20771800      1.00823100      0.01777200
H        -0.06627300     -2.36114200     -0.11053500
N        -1.80667300     -1.27602100     -0.06660100
C        -1.58258000      1.10772000      0.02664200
H         0.43228100      1.88133700      0.03798400
C        -2.35135000     -0.06084300     -0.01311600
H        -2.06623900      2.07557100      0.03703800
C        -3.83974300      0.01027700     -0.00215300
C        -4.49723300      0.99191500      0.73824900
N        -4.49050200     -0.90550300     -0.72122800
C        -5.88177500      1.02356500      0.72627900
H        -3.93234100      1.69784600      1.33282100
C        -5.81679100     -0.85906000     -0.72773700
C        -6.56184500      0.08064100     -0.02563700
H        -6.41878600      1.76823300      1.30033700
H        -6.31471000     -1.61403300     -1.32766200
H        -7.64260400      0.06436600     -0.06822300
