# Supplementary material for: Computational Study of Linker Polarity Effects on Optical Electron Transfer in Imine- and Acylhydrazone-Linked Covalent Organic Frameworks Using Fragment Models
Source: Molecules. 2026 Apr 2;31(7):1179. doi: 10.3390/molecules31071179 (PMC13074386; doi:10.3390/molecules31071179)
Supplement: Supplementary file 1 [file molecules-31-01179-s001.zip › OptimizedGeometries/B04βL01K01-Z.xyz]

33
Converted from B015B001L01K01-Z-opted.gjf
C        -6.14485500     -0.97949700     -0.80351700
C        -4.76747300     -1.11968800     -0.79513900
C        -4.60072600      0.65533600      0.82507000
C        -5.98252000      0.77808500      0.82490300
C        -6.75806400     -0.02988600      0.00543000
H        -6.74523300     -1.62107800     -1.43613800
H        -4.27269200     -1.86327400     -1.40654600
H        -3.99699100      1.26165700      1.48926800
H        -6.45508400      1.50282400      1.47604200
H        -7.83592800      0.06795800      0.00855500
C        -3.98329700     -0.28606000      0.00093900
N        -2.58667800     -0.46803900     -0.03173200
C        -1.83549300      0.55279400     -0.02963100
H        -2.24455700      1.57130400     -0.04971500
C        -0.37229600      0.44639000     -0.02112400
C         0.27472800     -0.79272700      0.03462900
C         0.42083000      1.58487000     -0.06316000
H        -0.32331000     -1.69665000      0.07051000
N         1.58882600     -0.93669200      0.04500200
C         1.79754800      1.44740700     -0.05725300
H        -0.03710100      2.56767200     -0.09293900
C         2.34377200      0.16669200     -0.00570900
H         2.44175100      2.31653000     -0.06456800
C         3.82077700     -0.02851600      0.00256200
C         4.65073300      0.80758800     -0.74325800
N         4.29007500     -1.03170100      0.74569300
C         6.01873700      0.59463100     -0.71004900
H         4.22656400      1.59041700     -1.35835900
C         5.60355500     -1.22036800      0.77188700
C         6.51181200     -0.43987500      0.06705400
H         6.68607900      1.22176500     -1.28784800
H         5.95235000     -2.04084700      1.39073100
H         7.57198300     -0.64629700      0.12646500
