# Supplementary material for: Computational Study of Linker Polarity Effects on Optical Electron Transfer in Imine- and Acylhydrazone-Linked Covalent Organic Frameworks Using Fragment Models
Source: Molecules. 2026 Apr 2;31(7):1179. doi: 10.3390/molecules31071179 (PMC13074386; doi:10.3390/molecules31071179)
Supplement: Supplementary file 1 [file molecules-31-01179-s001.zip › OptimizedGeometries/B04βL01K02-S.xyz]

51
Converted from B015B001L01K02-S-opted.gjf
C         4.24901000     -1.30856500     -0.27362400
C         3.97117900      1.08144400     -0.45193500
C         6.17674900      0.13728100     -0.21450700
H         3.80863800     -2.29674200     -0.30117200
H         3.35129200      1.95162700     -0.62451200
H         7.25356600      0.24468900     -0.19661800
C         3.42005100     -0.19391700     -0.39808500
N         2.03531400     -0.42503600     -0.52413400
C         1.22982600      0.34738900      0.07767300
H         1.58111900      1.15900900      0.72617100
C        -0.22331700      0.19369400     -0.04216700
C        -1.07455900      1.04159700      0.66235800
C        -0.80381600     -0.78728100     -0.84228300
H        -0.65565600      1.81876600      1.29693900
N        -2.39798600      0.97570300      0.61797600
C        -2.17890600     -0.86452800     -0.90123700
H        -0.16546900     -1.46805900     -1.39123200
C        -2.94514900      0.03934100     -0.15686400
H        -2.66406300     -1.62983900     -1.49256900
C        -4.43242700     -0.01355800     -0.19898000
C        -5.09766000     -0.35649200     -1.37352200
N        -5.07855500      0.28942200      0.93269500
C        -6.48164300     -0.38998700     -1.36943900
H        -4.54133100     -0.56424400     -2.27783300
C        -6.40006100      0.24742700      0.92471200
H        -7.03066700     -0.64265600     -2.27014800
H        -6.90979700      0.48877900      1.85085300
C         5.62362200     -1.14137900     -0.16190400
N         6.51084700     -2.23581700     -0.05755800
C         6.23047600     -3.16275100      0.75510900
H         5.33990200     -3.10640500      1.39434100
C         5.35052900      1.24748000     -0.34113100
N         5.86082000      2.56185200     -0.42857100
C         6.75515800      2.91649000      0.39150400
H         7.10443300      2.23607500      1.17889100
C        -7.16194600     -0.08755900     -0.19932700
C        -8.63310900     -0.11495900     -0.15377100
H        -9.13603000     -0.37984000     -1.09570700
N        -9.28075300      0.14713100      0.89582100
C         7.09460600     -4.37182100      0.89594300
H         7.44930200     -4.46676700      1.92471200
H         6.51932500     -5.27319800      0.67168200
H         7.94346900     -4.30330200      0.21944400
C         7.37373900      4.27409100      0.34064600
H         7.21930400      4.79682900      1.28726200
H         8.45318000      4.19007900      0.19414400
H         6.93909600      4.85080300     -0.47260200
C       -10.72416400      0.09153800      0.83129600
H       -11.08355100     -0.63009100      1.56682800
H       -11.12846800      1.06473400      1.11471600
H       -11.10454000     -0.18288300     -0.15998700
