# Supplementary material for: Computational Study of Linker Polarity Effects on Optical Electron Transfer in Imine- and Acylhydrazone-Linked Covalent Organic Frameworks Using Fragment Models
Source: Molecules. 2026 Apr 2;31(7):1179. doi: 10.3390/molecules31071179 (PMC13074386; doi:10.3390/molecules31071179)
Supplement: Supplementary file 1 [file molecules-31-01179-s001.zip › OptimizedGeometries/B04βL01K02-Z.xyz]

51
Converted from B015B001L01K02-Z-opted.gjf
C        -4.14846800      1.32800800     -0.28073100
C        -4.00952400     -1.07528300     -0.44404000
C        -6.16206600      0.00392600     -0.32485100
H        -3.64643000      2.28667300     -0.28715200
H        -3.43680300     -1.98260900     -0.58538100
H        -7.24284000     -0.03628000     -0.36601000
C        -3.38439600      0.16397200     -0.36022300
N        -1.98381600      0.31127800     -0.41038900
C        -1.25877300     -0.51235100      0.22386100
H        -1.69331500     -1.30738300      0.84312600
C         0.20655200     -0.44880700      0.18949900
C         0.88385100      0.50558000     -0.57745400
C         0.97146900     -1.34596800      0.92195900
H         0.30822800      1.21607100     -1.16033600
N         2.20082700      0.60073400     -0.63782800
C         2.35106500     -1.25428700      0.87070200
H         0.48964200     -2.11209400      1.51968900
C         2.92848700     -0.26295800      0.07999800
H         2.97302300     -1.95523400      1.41114700
C         4.40863700     -0.12745000     -0.00641600
C         5.21450100     -0.39267000      1.10588600
N         4.90975500      0.25799200     -1.17934600
C         6.58230200     -0.25896400      0.99123800
H         4.76434000     -0.67098900      2.04969900
C         6.22712500      0.37786800     -1.27626700
H         7.25035400     -0.44195300      1.82345400
H         6.60785800      0.68782800     -2.24641600
C         7.11565200      0.13324400     -0.23296300
C         8.56292800      0.29715100     -0.43985000
H         8.87188400      0.61873400     -1.44451100
N         9.39935500      0.08194100      0.47951400
C        -5.53480700      1.24633900     -0.24312300
N        -6.35756200      2.39341500     -0.18903600
C        -6.06159400      3.30911800      0.63082600
H        -5.20895000      3.20471500      1.31419700
C        -5.40039800     -1.15561500     -0.40718500
N        -5.98513400     -2.43654100     -0.52264600
C        -6.94688900     -2.73119800      0.24307800
H        -7.29944200     -2.02683400      1.00761900
C        -6.85554800      4.57005400      0.72006300
H        -7.25368900      4.69727700      1.72927700
H        -6.21533100      5.43202200      0.51793300
H        -7.67276200      4.54667100      0.00276500
C        -7.64472400     -4.04800300      0.15638700
H        -7.57849700     -4.57611000      1.11032800
H        -8.70648200     -3.89768100     -0.05277500
H        -7.20032600     -4.65344900     -0.63028000
C        10.80075600      0.27219000      0.17594300
H        11.21411400      1.01402200      0.86137100
H        11.33279900     -0.66302100      0.35858900
H        10.98183200      0.59450900     -0.85624000
