# Supplementary material for: Computational Study of Linker Polarity Effects on Optical Electron Transfer in Imine- and Acylhydrazone-Linked Covalent Organic Frameworks Using Fragment Models
Source: Molecules. 2026 Apr 2;31(7):1179. doi: 10.3390/molecules31071179 (PMC13074386; doi:10.3390/molecules31071179)
Supplement: Supplementary file 1 [file molecules-31-01179-s001.zip › OptimizedGeometries/B04βL01K03.xyz]

46
Converted from B015B001L01K03-opted.gjf
C        -9.28888700     -0.64519600     -0.97260900
C        -7.93254700     -0.91764200     -0.91595700
C        -7.65240000      0.83537500      0.71225200
C        -9.01487100      1.09108600      0.66353500
C        -9.83559900      0.36038000     -0.18394900
H        -9.92547500     -1.22643500     -1.62773300
H        -7.49104700     -1.70568400     -1.51234100
H        -7.01683100      1.38292800      1.39745000
H        -9.43743800      1.86010300      1.29798000
H       -10.89826200      0.56239600     -0.21919300
C        -7.10006800     -0.16262300     -0.09125200
N        -5.72674200     -0.47864500     -0.07419100
C        -4.88117600      0.46540100     -0.03855800
H        -5.18587700      1.51868100     -0.06716300
C        -3.43877100      0.20950400      0.02500600
C        -2.54178500      1.27509400      0.03975900
C        -2.91343500     -1.07950400      0.06737500
H        -2.91701800      2.29500500      0.00610400
N        -1.22416600      1.14032000      0.09535500
C        -1.54493300     -1.23439100      0.12903300
H        -3.58751400     -1.92646000      0.04334400
C        -0.73040000     -0.09670400      0.14487000
H        -1.10125400     -2.22120400      0.13708400
C         0.75109200     -0.22517900      0.21453100
C         1.34175500     -1.25486900      0.94374600
N         1.46652400      0.69379700     -0.44448100
C         2.72261600     -1.33332600      0.98612700
H         0.73037200     -1.96081400      1.48972200
C         2.78443700      0.60421600     -0.40219600
H         3.21500900     -2.11519100      1.55410800
H         3.34997100      1.35191900     -0.94714500
C         3.47478800     -0.39069500      0.29916800
C         4.94108600     -0.44164500      0.32130300
N         5.65395500      0.41997300     -0.27494500
H         5.38663300     -1.26241800      0.89811700
C         7.05602600      0.28557900     -0.24258600
C         7.81680600      1.44267700     -0.08223300
C         7.69910600     -0.94142200     -0.40850900
C         9.19849400      1.36612700     -0.03859100
H         7.30118000      2.38918600      0.01667100
C         9.08444300     -1.00802900     -0.38197700
H         7.11137700     -1.83215200     -0.59420600
C         9.83798400      0.14092600     -0.18748100
H         9.78112800      2.26787200      0.10150000
H         9.57680900     -1.96205000     -0.52317800
H        10.91866900      0.08538000     -0.16812200
