# Supplementary material for: Computational Study of Linker Polarity Effects on Optical Electron Transfer in Imine- and Acylhydrazone-Linked Covalent Organic Frameworks Using Fragment Models
Source: Molecules. 2026 Apr 2;31(7):1179. doi: 10.3390/molecules31071179 (PMC13074386; doi:10.3390/molecules31071179)
Supplement: Supplementary file 1 [file molecules-31-01179-s001.zip › OptimizedGeometries/B04βL01K04-S.xyz]

75
Converted from B015B001L01K04-S-opted.gjf
C         1.01198600      0.95385000     -0.66377900
C         0.32463000     -1.35794800     -0.66166400
C        -1.33361500      0.39334500     -0.66199000
H         1.81088200      1.68106600     -0.72730900
H         0.55519800     -2.41348400     -0.72340900
H        -2.36304300      0.72137400     -0.72388800
C         1.33475400     -0.40235300     -0.64894700
N         2.70057000     -0.74574400     -0.68352600
C         3.10639800     -1.70782900      0.03617100
H         2.43334700     -2.24748400      0.71339600
C         4.50381900     -2.14935400      0.02162200
C         4.91292300     -3.19247600      0.84869300
C         5.46332800     -1.55588500     -0.79505500
H         4.19026600     -3.67806700      1.50000900
N         6.15352100     -3.65698400      0.90541100
C         6.75643900     -2.03096000     -0.74831200
H         5.17574700     -0.73408300     -1.43867900
C         7.06379900     -3.08841300      0.11522400
H         7.53343900     -1.57776900     -1.34965500
C         8.45120200     -3.62678500      0.19015800
C         9.24938800     -3.69183500     -0.95114700
N         8.87123900     -4.03958600      1.38693600
C        10.53265400     -4.20101300     -0.84141400
H         8.85967000     -3.37452700     -1.90948200
C        10.10514300     -4.51966100      1.47775900
C        10.97678700     -4.62236400      0.40042000
H        11.17094800     -4.27281700     -1.71310100
H        10.41750200     -4.84036000      2.46637400
H        11.97093000     -5.02593000      0.53796800
C        -0.32060000      1.35108400     -0.64887800
N        -0.70655600      2.70555100     -0.68266400
C        -0.07240200      3.53880200      0.03289200
H         0.73465600      3.22639200      0.70661800
C        -0.38884200      4.96973400      0.01927800
C         0.31597500      5.84603200      0.84069900
C        -1.38793200      5.50360300     -0.79113100
H         1.10258300      5.46329000      1.48646100
N         0.09886800      7.15277400      0.89778600
C        -1.62222300      6.86114500     -0.74387600
H        -1.96059400      4.84335500     -1.43023000
C        -0.85391500      7.65650800      0.11372500
H        -2.40719000      7.30718300     -1.34020400
C        -1.08075500      9.12730600      0.18955100
C        -1.43139600      9.85067400     -0.94962400
N        -0.92484400      9.69795100      1.38501200
C        -1.63125500     11.21669500     -0.83899700
H        -1.51780900      9.35410700     -1.90719000
C        -1.12536200     11.00661200      1.47675600
C        -1.47972800     11.81244500      0.40156600
H        -1.89401800     11.80515000     -1.70910900
H        -0.99676000     11.43781000      2.46432000
H        -1.62606600     12.87529200      0.53962000
C        -1.01125600     -0.95931700     -0.64745700
N        -1.99201700     -1.97004300     -0.68090800
C        -3.02879300     -1.83746100      0.03733800
H        -3.15947400     -0.98280600      0.71215200
C        -4.11147100     -2.82516800      0.02387700
C        -5.22121800     -2.65243900      0.84734200
C        -4.07775000     -3.95563200     -0.78898900
H        -5.28001400     -1.78138900      1.49543900
N        -6.24631000     -3.49159100      0.90364300
C        -5.13818100     -4.83494200     -0.74252700
H        -3.22085400     -4.12178900     -1.42964800
C        -6.20970000     -4.56668500      0.11676600
H        -5.13476600     -5.73631000     -1.34104000
C        -7.37255500     -5.49555900      0.19047400
C        -7.82503100     -6.15723900     -0.95029700
N        -7.94534500     -5.64719600      1.38547400
C        -8.91012800     -7.01094600     -0.84193700
H        -7.35126300     -5.98287300     -1.90743600
C        -8.98047400     -6.47284600      1.47503000
C        -9.50261900     -7.17895100      0.39807300
H        -9.28929400     -7.52998100     -1.71328900
H        -9.41862700     -6.57843600      2.46226000
H       -10.35141800     -7.83547800      0.53452800
