# Supplementary material for: Computational Study of Linker Polarity Effects on Optical Electron Transfer in Imine- and Acylhydrazone-Linked Covalent Organic Frameworks Using Fragment Models
Source: Molecules. 2026 Apr 2;31(7):1179. doi: 10.3390/molecules31071179 (PMC13074386; doi:10.3390/molecules31071179)
Supplement: Supplementary file 1 [file molecules-31-01179-s001.zip › OptimizedGeometries/B04βL01K04-Z.xyz]

75
Converted from B015B001L01K04-Z-opted.gjf
C         1.37894100     -0.18364300     -0.46615600
C        -0.85099900     -1.10237800     -0.46571800
C        -0.53163500      1.28825300     -0.46720700
H         2.44621300     -0.34922900     -0.53374300
H        -1.52815700     -1.94381300     -0.53285700
H        -0.92181200      2.29530700     -0.53555100
C         0.52745100     -1.28739100     -0.45138400
N         1.12225100     -2.56374400     -0.48530400
C         0.61535300     -3.49396000      0.21102900
H        -0.24507500     -3.31908700      0.86952200
C         1.15171400     -4.85885100      0.19991100
C         2.23921700     -5.21575200     -0.60451400
C         0.58571200     -5.84779900      0.99290800
H         2.69695400     -4.46157300     -1.23512200
N         2.75546300     -6.43202600     -0.64577200
C         1.11836200     -7.12413300      0.96028400
H        -0.26853200     -5.62042300      1.62141900
C         2.20792200     -7.37559800      0.12881300
H         0.68244800     -7.92182200      1.54681600
C         2.81445700     -8.73480700      0.06185800
C         2.89340200     -9.53385900      1.20178100
N         3.27170900     -9.13003700     -1.12704100
C         3.46405600    -10.79152000      1.09867100
H         2.53901900     -9.16274300      2.15454400
C         3.81116700    -10.33961600     -1.21175700
C         3.93191900    -11.21016600     -0.13540200
H         3.54789000    -11.42937600      1.96964200
H         4.16716700    -10.63203100     -2.19436700
H         4.38497000    -12.18352300     -0.26744500
C        -1.38108400      0.18693000     -0.45214000
N        -2.78379000      0.31004300     -0.48625700
C        -3.33569600      1.21549200      0.20852700
H        -2.75370000      1.87451700      0.86541500
C        -4.78587900      1.43351200      0.19764300
C        -5.63940100      0.66753900     -0.60354600
C        -5.35861800      2.42065200      0.98802600
H        -5.21566000     -0.10803100     -1.23197100
N        -6.95090800      0.82840500     -0.64411200
C        -6.73030300      2.59742100      0.95605900
H        -4.73400000      3.04863500      1.61408900
C        -7.49360800      1.77685900      0.12792300
H        -7.20262200      3.37564500      1.54054300
C        -8.97404600      1.93101100      0.06180900
C        -9.70434300      2.26684000      1.20112500
N        -9.54616400      1.72784100     -1.12569000
C       -11.07892100      2.40118900      1.09885400
H        -9.20481600      2.39192700      2.15290900
C       -10.86348400      1.86520700     -1.20964000
C       -11.67666800      2.20040300     -0.13381800
H       -11.67237600      2.65112200      1.96938600
H       -11.29574700      1.69901500     -2.19111200
H       -12.74627000      2.29428200     -0.26516100
C         0.84995000      1.10269100     -0.45258700
N         1.65836300      2.25565000     -0.48732200
C         2.71700800      2.28149700      0.20967300
H         2.99455900      1.44912200      0.86896600
C         3.63205500      3.42746100      0.19853600
C         3.40006100      4.54710400     -0.60748800
C         4.77017800      3.43118100      0.99340500
H         2.51917700      4.56674500     -1.23967200
N         4.19657600      5.60138700     -0.64843800
C         5.61049100      4.52963900      0.96117900
H         4.99824300      2.57803100      1.62314800
C         5.28609100      5.59853800      0.12813500
H         6.51827900      4.55049900      1.54924600
C         6.16140700      6.80237100      0.06168200
C         6.81217500      7.27058800      1.20246600
N         6.27797700      7.39483000     -1.12750600
C         7.61745800      8.39262600      1.09996100
H         6.66559400      6.77918200      2.15540800
C         7.05715700      8.46583800     -1.21164400
C         7.74923500      9.00585300     -0.13442000
H         8.12669200      8.78435300      1.97157400
H         7.13479000      8.91944100     -2.19448500
H         8.36693000      9.88404600     -0.26608200
