# Supplementary material for: Computational Study of Linker Polarity Effects on Optical Electron Transfer in Imine- and Acylhydrazone-Linked Covalent Organic Frameworks Using Fragment Models
Source: Molecules. 2026 Apr 2;31(7):1179. doi: 10.3390/molecules31071179 (PMC13074386; doi:10.3390/molecules31071179)
Supplement: Supplementary file 1 [file molecules-31-01179-s001.zip › OptimizedGeometries/B04βL02K01-S.xyz]

37
Converted from B015B001L02K01-S-opted.gjf
C        -6.95762700      1.33518200     -0.25078500
C        -5.58519100      1.14381600     -0.32034400
C        -5.87804500     -1.15998700      0.31737000
C        -7.24684500     -0.96384600      0.39588500
C        -7.78777400      0.28487100      0.11479800
H        -7.37888300      2.30268000     -0.49157800
H        -4.95141300      1.96048400     -0.64528600
H        -5.43264600     -2.12656000      0.51394400
H        -7.89480600     -1.78585300      0.67167700
H        -8.85820000      0.43681300      0.17123500
C        -5.04020900     -0.10346400     -0.02581600
C        -3.57011200     -0.39663300     -0.09209500
N        -2.76727200      0.69902300      0.11359800
O        -3.14804100     -1.51378400     -0.29725400
N        -1.40755700      0.77496800      0.18747100
H        -3.20483000      1.53215800      0.46943900
C        -0.67156300     -0.20101500     -0.17943800
H        -1.06871000     -1.13640200     -0.55540400
C         0.78505800     -0.05896300     -0.09098600
C         1.59793700     -1.11388100     -0.50233400
C         1.41524100      1.08493300      0.39329900
H         1.14208800     -2.02403000     -0.88342800
N         2.92342800     -1.09558700     -0.46653600
C         2.79313100      1.11905900      0.43156500
H         0.81711300      1.91910500      0.73699700
C         3.51656900      0.00695600     -0.01103100
H         3.31233200      1.98300900      0.82536700
C         5.00627900      0.01047300      0.01662900
C         5.71782700      1.18010100     -0.24885600
N         5.60631800     -1.14732000      0.29764200
C         7.10174900      1.14422100     -0.21562200
H         5.19353600      2.09177900     -0.50373100
C         6.93297200     -1.16536400      0.33040900
C         7.72891100     -0.05335800      0.08413800
H         7.67928800      2.03525900     -0.42792100
H         7.38817800     -2.12163000      0.56768000
H         8.80702000     -0.13273300      0.12310400
