# Supplementary material for: Computational Study of Linker Polarity Effects on Optical Electron Transfer in Imine- and Acylhydrazone-Linked Covalent Organic Frameworks Using Fragment Models
Source: Molecules. 2026 Apr 2;31(7):1179. doi: 10.3390/molecules31071179 (PMC13074386; doi:10.3390/molecules31071179)
Supplement: Supplementary file 1 [file molecules-31-01179-s001.zip › OptimizedGeometries/B04βL02K01-Z.xyz]

37
Converted from B015B001L02K01-Z-opted.gjf
C         6.88961500     -1.46549200     -0.21764900
C         5.52796300     -1.21294500     -0.30209500
C         5.91462600      1.07038000      0.35912600
C         7.27229700      0.81310800      0.45253900
C         7.76083400     -0.45604100      0.16704200
H         7.27049900     -2.44880800     -0.46152300
H         4.86286800     -1.99826800     -0.64132500
H         5.51003100      2.05412500      0.55869100
H         7.95259300      1.60312100      0.74358800
H         8.82266900     -0.65589700      0.23521300
C         5.03517400      0.05490000     -0.00344300
C         3.58050500      0.41320900     -0.08591800
N         2.72775900     -0.64676100      0.10198500
O         3.21097100      1.54982400     -0.28836000
N         1.36573500     -0.66641400      0.15007300
H         3.12311800     -1.50239900      0.45408100
C         0.67802000      0.34271800     -0.21985900
H         1.12303900      1.26415900     -0.57706600
C        -0.78603700      0.26629500     -0.16429700
C        -1.46953500     -0.87176700      0.27885700
C        -1.55111500      1.35224700     -0.56857800
H        -0.90239200     -1.73746800      0.60196700
N        -2.78689100     -0.96733500      0.33385500
C        -2.93111200      1.26673100     -0.51102600
H        -1.06712600      2.25218000     -0.93144100
C        -3.51304800      0.08855900     -0.05049800
H        -3.55024800      2.08928000     -0.84381200
C        -4.99427500     -0.04856200      0.02841900
C        -5.78974500      1.04174100      0.38002400
N        -5.50366800     -1.25048000     -0.24615300
C        -7.16312300      0.87647700      0.44189500
H        -5.33433300      1.99182900      0.62688400
C        -6.82201200     -1.39258200     -0.18684600
C        -7.69721900     -0.36713200      0.14892100
H        -7.80349400      1.70355000      0.72199900
H        -7.20304000     -2.38141900     -0.42139800
H        -8.76338800     -0.54672700      0.18302800
