# Supplementary material for: Computational Study of Linker Polarity Effects on Optical Electron Transfer in Imine- and Acylhydrazone-Linked Covalent Organic Frameworks Using Fragment Models
Source: Molecules. 2026 Apr 2;31(7):1179. doi: 10.3390/molecules31071179 (PMC13074386; doi:10.3390/molecules31071179)
Supplement: Supplementary file 1 [file molecules-31-01179-s001.zip › OptimizedGeometries/B04βL02K02-S.xyz]

67
Converted from B015B001L02K02-S-opted.gjf
C         4.68422000     -1.09866300     -0.15243200
C         4.91639600      1.29314500     -0.13565000
C         6.86981100     -0.10458000     -0.07381000
H         4.10632900     -2.01108700     -0.23745900
H         4.42318200      2.25491800     -0.20860800
H         7.95174100     -0.15466900     -0.09765000
C         4.10520000      0.16148700     -0.15922100
C         2.62277800      0.40713100     -0.24161500
N         1.84678300     -0.65566900      0.12637300
O         2.18454200      1.48142300     -0.59523700
N         0.48805500     -0.75990000      0.19948100
H         2.30089600     -1.45582600      0.53260900
C        -0.27136900      0.16472300     -0.24510000
H         0.10252700      1.07782800     -0.69304900
C        -1.72341900     -0.00999200     -0.14987900
C        -2.56262600      0.98994200     -0.63848700
C        -2.32384200     -1.13356800      0.41404200
H        -2.13015400      1.88255500     -1.08318800
N        -3.88692700      0.93734600     -0.60527000
C        -3.69996400     -1.20294300      0.45094600
H        -1.70510700     -1.92466000      0.81779300
C        -4.45215300     -0.14619600     -0.07380200
H        -4.19629600     -2.05032200      0.90519300
C        -5.93953500     -0.19107200     -0.05377600
C        -6.61725500     -1.39733700     -0.21207600
N        -6.57720000      0.97324700      0.11408400
C        -8.00091300     -1.39394500     -0.18917300
H        -6.07039500     -2.31587200     -0.37854300
C        -7.89861000      0.96253900      0.13970300
H        -8.55858400     -2.31461000     -0.31978500
H        -8.39279100      1.91681900      0.28340800
C         6.06820900     -1.23589000     -0.09564200
C         6.59889300     -2.64595000     -0.11398800
N         7.88654300     -2.77469800      0.31841500
O         5.89987400     -3.56797900     -0.47956900
N         8.61075400     -3.92422600      0.54794200
H         8.29820200     -1.98860000      0.79244700
C         8.27047700     -5.01374800     -0.01282600
H         7.41578400     -5.08926400     -0.67488500
C         6.29581600      1.16381600     -0.08014700
C         7.25181000      2.32861700     -0.07756600
N         6.70059400      3.51558100      0.30805100
O         8.41480200      2.17783400     -0.38868800
N         7.31982000      4.72473900      0.53717700
H         5.79198600      3.48839800      0.73904700
C         8.46269900      4.96209000      0.03226500
H         8.99276700      4.24254000     -0.58067600
C        -8.67423600     -0.19361100     -0.00527400
C       -10.14132500     -0.17625500      0.02446500
N       -10.74323900      0.93507000      0.20068800
H       -10.66279600     -1.11746900     -0.10500800
N       -12.10369500      1.00410700      0.23613400
C       -13.04356800      0.01165700      0.11650500
H       -12.42481500      1.94619700      0.37983700
O       -12.77360500     -1.15579800     -0.05427600
C         9.08795300     -6.23323600      0.25587600
H         8.46690000     -7.01523700      0.69802100
H         9.48936900     -6.63179700     -0.67849400
H         9.90737800     -5.99648400      0.93135600
C         9.09194500      6.28896000      0.29909900
H        10.05301900      6.15774100      0.80097500
H         9.28883600      6.80909900     -0.64095800
H         8.43901500      6.89777500      0.92104200
C       -14.47333500      0.49642200      0.21760400
H       -14.94646900     -0.01810800      1.05297500
H       -14.56608100      1.57227300      0.35698400
H       -14.99410700      0.20358800     -0.69298000
