# Supplementary material for: Computational Study of Linker Polarity Effects on Optical Electron Transfer in Imine- and Acylhydrazone-Linked Covalent Organic Frameworks Using Fragment Models
Source: Molecules. 2026 Apr 2;31(7):1179. doi: 10.3390/molecules31071179 (PMC13074386; doi:10.3390/molecules31071179)
Supplement: Supplementary file 1 [file molecules-31-01179-s001.zip › OptimizedGeometries/B04βL02K02-Z.xyz]

67
Converted from B015B001L02K02-Z-opted.gjf
C         4.48310600      1.07479100      0.19775700
C         4.88069200     -1.29882500      0.13873700
C         6.71500900      0.23899900     -0.09638100
H         3.81475100      1.91807500      0.33520600
H         4.50231500     -2.31036300      0.20133500
H         7.77206800      0.43538000     -0.23053100
C         4.00205300     -0.23458400      0.24204200
C         2.55070900     -0.56679000      0.43262700
N         1.68771400      0.40303500     -0.01850800
O         2.19036300     -1.61123300      0.92943700
N         0.32651800      0.39719300     -0.05854000
H         2.07219100      1.14011100     -0.58577500
C        -0.34952000     -0.48408100      0.56939500
H         0.10460600     -1.27518400      1.15450300
C        -1.81461500     -0.43536300      0.50345800
C        -2.50845400      0.53857200     -0.22471800
C        -2.56919500     -1.37951500      1.18665800
H        -1.94950000      1.29046400     -0.77018700
N        -3.82653200      0.60643100     -0.29575900
C        -3.95035800     -1.32339900      1.11475000
H        -2.07652400     -2.14596000      1.77437600
C        -4.54152700     -0.31435000      0.36001000
H        -4.56090800     -2.03211400      1.65848300
C        -6.02277100     -0.21020100      0.25352100
C        -6.81501000     -1.35726800      0.21501500
N        -6.53915300      1.02043500      0.20049700
C        -8.18748700     -1.22119000      0.10870700
H        -6.35955700     -2.33789000      0.24835600
C        -7.85500300      1.13852900      0.11373400
H        -8.82040800     -2.10110200      0.09892800
H        -8.26374100      2.14276300      0.09398100
C         5.84085100      1.31909800      0.03113100
C         6.30877400      2.71367900      0.00361200
N         7.55369400      2.94212400     -0.15182100
H         5.57183900      3.50012800      0.11595800
N         8.04160000      4.21345000     -0.18683400
C         7.37959700      5.41466400     -0.12885800
H         9.03962600      4.22705600     -0.30991400
O         6.18027100      5.51649400     -0.00428500
C         6.24595300     -1.06614600     -0.04169500
C         7.21348000     -2.16816000     -0.17208100
N         6.78460400     -3.36834800     -0.13608000
H         8.25947300     -1.91379000     -0.29425000
N         7.63286400     -4.42804500     -0.24915800
C         8.99706700     -4.45672200     -0.39675700
H         7.14258000     -5.30465800     -0.19872500
O         9.68864500     -3.46601400     -0.46400600
C        -8.73040800      0.05505400      0.04933900
C       -10.19669500      0.34907700     -0.04436400
N       -10.93044800     -0.65182300     -0.63054200
O       -10.66246700      1.38901400      0.36716000
N       -12.25800800     -0.63734800     -0.99963700
H       -10.41777200     -1.33290300     -1.16575900
C       -13.06723300      0.15893400     -0.42690900
H       -12.75793500      0.84919400      0.34935300
C         8.28027600      6.62482300     -0.24203600
H         9.34184800      6.38366600     -0.26304200
H         8.01481200      7.16133900     -1.15250300
H         8.07327500      7.27884800      0.60332300
C         9.58361300     -5.84985900     -0.46434800
H        10.24942800     -5.97891700      0.38835700
H         8.83784500     -6.64315900     -0.46164300
H        10.18370500     -5.91930400     -1.37015700
C       -14.49952200      0.13768600     -0.84737800
H       -14.79905800      1.11950900     -1.22026300
H       -14.65200100     -0.60653500     -1.62641300
H       -15.14147200     -0.09127600      0.00622800
