# Supplementary material for: Computational Study of Linker Polarity Effects on Optical Electron Transfer in Imine- and Acylhydrazone-Linked Covalent Organic Frameworks Using Fragment Models
Source: Molecules. 2026 Apr 2;31(7):1179. doi: 10.3390/molecules31071179 (PMC13074386; doi:10.3390/molecules31071179)
Supplement: Supplementary file 1 [file molecules-31-01179-s001.zip › OptimizedGeometries/B04βL02K03.xyz]

54
Converted from B015B001L02K03-opted.gjf
C       -11.26723300     -1.06391300     -0.01280100
C        -9.88741500     -0.96049000      0.08909400
C       -10.05837800      1.43576700     -0.07975200
C       -11.43477800      1.32927300     -0.19138200
C       -12.04040400      0.07901000     -0.16108700
H       -11.73873300     -2.03708000      0.03321500
H        -9.29832300     -1.85666700      0.24412400
H        -9.56314800      2.39807500     -0.08256300
H       -12.03808300      2.22169400     -0.29736800
H       -13.11671500     -0.00391200     -0.24324900
C        -9.27768400      0.29079500      0.04530900
C        -7.79509200      0.48918500      0.16418700
N        -7.04767200     -0.58379000     -0.25636400
O        -7.31824900      1.52068200      0.58497200
N        -5.69334100     -0.71841000     -0.33961300
H        -7.52450300     -1.30937800     -0.76454800
C        -4.91075100      0.12899400      0.20671400
H        -5.26183200      0.99758900      0.75107300
C        -3.46308900     -0.07550000      0.09787500
C        -2.59926200      0.83631000      0.70278000
C        -2.88962300     -1.14232800     -0.59010300
H        -3.00990400      1.68353700      1.24593800
N        -1.27671300      0.74988600      0.66943400
C        -1.51547100     -1.24682100     -0.62884100
H        -3.52759300     -1.86229100     -1.08644300
C        -0.73796000     -0.28037000      0.01807400
H        -1.03971400     -2.04959100     -1.17666100
C         0.74776000     -0.36403200     -0.00143100
C         1.39211100     -1.59869300      0.01638700
N         1.41812400      0.79380600     -0.02881700
C         2.77540000     -1.63072900     -0.00144000
H         0.81960600     -2.51495900      0.07245000
C         2.73883800      0.74989500     -0.05023400
H         3.30710500     -2.57541700      0.02261300
H         3.25935400      1.70058400     -0.07824600
C         3.48212900     -0.43609900     -0.04021900
C         4.94887800     -0.45512900     -0.06361500
N         5.58167500      0.65234700     -0.10262700
H         5.44272000     -1.41967600     -0.04629300
N         6.94330800      0.68693900     -0.13980300
C         7.85093800     -0.32492100      0.05399000
H         7.29042100      1.63117300     -0.12797600
C         9.28458200      0.11377900     -0.00625700
O         7.54192100     -1.47701600      0.27036200
C         9.71615800      1.21870500     -0.73590500
C        10.20999400     -0.66168200      0.68539200
C        11.06204000      1.55520700     -0.75448100
H         9.01663800      1.79891800     -1.32598900
C        11.55163500     -0.31802800      0.67333300
H         9.85338100     -1.53112300      1.22218000
C        11.97859000      0.79269800     -0.04417500
H        11.39539600      2.40806400     -1.33149900
H        12.26745900     -0.91835400      1.21999700
H        13.02794000      1.05873900     -0.05735800
