# Supplementary material for: Computational Study of Linker Polarity Effects on Optical Electron Transfer in Imine- and Acylhydrazone-Linked Covalent Organic Frameworks Using Fragment Models
Source: Molecules. 2026 Apr 2;31(7):1179. doi: 10.3390/molecules31071179 (PMC13074386; doi:10.3390/molecules31071179)
Supplement: Supplementary file 1 [file molecules-31-01179-s001.zip › OptimizedGeometries/B04βL02K04-S.xyz]

87
Converted from B015B001L02K04-S-opted.gjf
C        -1.21445000      0.66851200      0.30206900
C         0.02434000     -1.38992600      0.30160700
C         1.18772500      0.71215600      0.30349100
H        -2.13153200      1.24200600      0.36250200
H        -0.01398900     -2.47087100      0.36160200
H         2.14269900      1.21996500      0.36486200
C        -1.19494000     -0.71781600      0.29244800
C        -2.42800500     -1.58119400      0.32326300
N        -3.57663400     -0.95170400     -0.06276200
O        -2.36515700     -2.74562400      0.65738100
N        -4.84317500     -1.44696000     -0.18764400
H        -3.50259900     -0.02781600     -0.45346100
C        -5.13976400     -2.61513700      0.23259300
H        -4.42176300     -3.27955600      0.69855000
C        -6.51775400     -3.09100800      0.08313900
C        -6.84883000     -4.36522600      0.54037200
C        -7.53060300     -2.33495400     -0.50281000
H        -6.08419200     -4.98468600      1.00206100
N        -8.05988200     -4.89835100      0.45689700
C        -8.79558000     -2.87578600     -0.59137800
H        -7.30868400     -1.34587100     -0.88253300
C        -9.02407900     -4.16411700     -0.09647700
H        -9.59887700     -2.32462200     -1.06235400
C       -10.37922500     -4.77819300     -0.17556700
C       -11.52256100     -3.99616600     -0.01645000
N       -10.43161700     -6.09293500     -0.39461800
C       -12.76462900     -4.60381800     -0.09294800
H       -11.43572700     -2.93772600      0.19136900
C       -11.62892000     -6.66043300     -0.47049700
C       -12.82463200     -5.96686600     -0.32899300
H       -13.66891900     -4.02275700      0.03775700
H       -11.63578800     -7.72985300     -0.65525900
H       -13.77035200     -6.48743000     -0.39796500
C         1.21523400     -0.67993000      0.29412000
C         2.57955000     -1.31600600      0.32766400
N         2.61060900     -2.62449700     -0.06140900
O         3.55589300     -0.67946700      0.66379500
N         3.67434700     -3.47152300     -0.18707700
H         1.77494200     -3.02209000     -0.45538000
C         4.83256100     -3.14326800      0.23706400
H         5.04577400     -2.19024100      0.70653400
C         5.93625200     -4.09564900      0.08666000
C         7.20314300     -3.74444700      0.54899300
C         5.79232300     -5.34874200     -0.50491400
H         7.35384300     -2.77386100      1.01467000
N         8.27235400     -4.52398200      0.46535800
C         6.89514700     -6.17110700     -0.59355800
H         4.82667300     -5.65143100     -0.88911800
C         8.12273600     -5.72433700     -0.09310600
H         6.82294900     -7.14030300     -1.06926500
C         9.33428200     -6.58786800     -0.17276900
C         9.23156300     -7.96984600     -0.01834700
N        10.49793300     -5.97265200     -0.38845600
C        10.38059900     -8.73900400     -0.09622100
H         8.27232900     -8.42674500      0.18684800
C        11.58976000     -6.72318400     -0.46567600
C        11.58990000     -8.10600400     -0.32898500
H        10.33175500     -9.81324700      0.03064800
H        12.51837500     -6.19181400     -0.64784300
H        12.51489100     -8.66244800     -0.39879000
C        -0.02263100      1.38827400      0.29427900
C        -0.15346500      2.88775000      0.32769800
N         0.96446300      3.56798000     -0.06255300
O        -1.19187000      3.41536000      0.66648300
N         1.16792500      4.91259000     -0.18741400
H         1.72531500      3.04220600     -0.45803400
C         0.30644400      5.75275000      0.23827400
H        -0.62523800      5.46210100      0.70901200
C         0.58122100      7.18440100      0.08786600
C        -0.35394500      8.10717100      0.55268000
C         1.73782100      7.68479500     -0.50606400
H        -1.26941500      7.75369200      1.02015300
N        -0.21164700      9.42271600      0.46927200
C         1.90027400      9.05083700     -0.59480600
H         2.48086800      6.99897100     -0.89231700
C         0.90196300      9.89182500     -0.09182900
H         2.77501200      9.47184600     -1.07276500
C         1.04592400     11.37257300     -0.17191800
C         2.29601100     11.97240200     -0.02457500
N        -0.06861400     12.07463700     -0.38208500
C         2.38973100     13.35179600     -0.10369300
H         3.17145800     11.36863200      0.17556800
C         0.03749500     13.39525000     -0.46050500
C         1.23696700     14.08459700     -0.33045700
H         3.34611600     13.84490700      0.01731800
H        -0.88693500     13.93552900     -0.63762000
H         1.25791800     15.16380300     -0.40102900
