# Supplementary material for: Computational Study of Linker Polarity Effects on Optical Electron Transfer in Imine- and Acylhydrazone-Linked Covalent Organic Frameworks Using Fragment Models
Source: Molecules. 2026 Apr 2;31(7):1179. doi: 10.3390/molecules31071179 (PMC13074386; doi:10.3390/molecules31071179)
Supplement: Supplementary file 1 [file molecules-31-01179-s001.zip › OptimizedGeometries/B04βL02K04-Z.xyz]

87
Converted from B015B001L02K04-Z-opted.gjf
C         1.14865700      0.75758700      0.39196800
C        -1.25089500      0.63422100      0.39578900
C         0.05598200     -1.38234700      0.40058900
H         2.08609600      1.29742900      0.45057900
H        -2.18737300      1.17551300      0.45682100
H         0.05540400     -2.46375900      0.46563300
C        -0.08357400      1.39321800      0.38292500
C        -0.26264900      2.88768900      0.41377800
N         0.82841800      3.60199300      0.00938600
O        -1.31412200      3.38288400      0.76174200
N         0.99290400      4.95149200     -0.11108200
H         1.60264000      3.09990800     -0.39102000
C         0.10998100      5.76550400      0.32057900
H        -0.81214000      5.44535400      0.79167900
C         0.34110300      7.20696000      0.18065700
C         1.50186100      7.73558100     -0.39525100
C        -0.61227800      8.10713900      0.63816600
H         2.26681800      7.06037600     -0.76203400
N         1.73625900      9.02969400     -0.52658500
C        -0.38078600      9.46441500      0.50154300
H        -1.52237400      7.74524000      1.10349500
C         0.80723000      9.88744000     -0.08934800
H        -1.09542800     10.18732200      0.87197100
C         1.10146700     11.33844500     -0.25400500
C         0.08048800     12.24107200     -0.54954000
N         2.37330400     11.71342900     -0.10936600
C         0.39414300     13.58219600     -0.69402400
H        -0.93369900     11.89087800     -0.69047100
C         2.65794000     13.00257200     -0.24588200
C         1.71163200     13.97777800     -0.53573400
H        -0.37701000     14.30352500     -0.93384600
H         3.70068900     13.27403200     -0.11607200
H         2.00693500     15.01336800     -0.63805200
C        -1.18493600     -0.75074400      0.39179900
C        -2.38919800     -1.65308500      0.43266300
N        -3.55501500     -1.06875400      0.02719400
O        -2.29073600     -2.80862900      0.78869400
N        -4.80158000     -1.61047900     -0.10177700
H        -3.50632500     -0.15462200     -0.38997700
C        -5.06469400     -2.77229900      0.35578800
H        -4.33034500     -3.39212700      0.85706600
C        -6.42090700     -3.30904500      0.20421900
C        -7.45175500     -2.59953900     -0.42204400
C        -6.72275600     -4.57078600      0.69973600
H        -7.24995400     -1.61123400     -0.81979300
N        -8.68196200     -3.06078400     -0.56700600
C        -8.00566100     -5.06667600      0.54975500
H        -5.95991500     -5.15314700      1.20442700
C        -8.95896100     -4.28089700     -0.09321000
H        -8.27404300     -6.03593800      0.94849100
C       -10.35292000     -4.77318900     -0.27663800
C       -10.60138900     -6.12141800     -0.53183500
N       -11.32718600     -3.86642800     -0.18892900
C       -11.91084500     -6.54112200     -0.69591100
H        -9.77992000     -6.81941000     -0.62705600
C       -12.57740100     -4.28427700     -0.34354300
C       -12.92649000     -5.60513300     -0.59667100
H       -12.13211700     -7.58021900     -0.90527900
H       -13.34556100     -3.52213800     -0.26003400
H       -13.96498100     -5.88319900     -0.71639100
C         1.22232100     -0.63287000      0.38733700
C         2.60628300     -1.22422600      0.42175400
N         2.68058000     -2.52808800      0.02270400
O         3.56017500     -0.55913900      0.76748400
N         3.77175800     -3.33800700     -0.10811800
H         1.86141300     -2.94605500     -0.38506300
C         4.91304600     -2.98242600      0.33852200
H         5.08703200     -2.03306300      0.83167400
C         6.05374100     -3.89114100      0.18535900
C         5.94883500     -5.14167400     -0.43394600
C         7.30080300     -3.52169300      0.67215200
H         4.98934100     -5.46104800     -0.82509000
N         6.96073500     -5.97943100     -0.57966000
C         8.36894100     -4.38803100      0.52144200
H         7.42853600     -2.56741300      1.17097000
C         8.15908500     -5.60960100     -0.11369100
H         9.34507000     -4.13591500      0.91398200
C         9.27896200     -6.57472200     -0.29679100
C        10.57137700     -6.12091000     -0.55807900
N         8.97714900     -7.87052500     -0.20241300
C        11.58629000     -7.04890500     -0.72095000
H        10.76799000     -5.06154900     -0.65876800
C         9.96094400     -8.74801900     -0.35624500
C        11.27975000     -8.39507000     -0.61480900
H        12.59717800     -6.72494600     -0.93464000
H         9.68205300     -9.79312600     -0.26753900
H        12.03715700     -9.15822700     -0.73330300
