# Supplementary material for: Computational Study of Linker Polarity Effects on Optical Electron Transfer in Imine- and Acylhydrazone-Linked Covalent Organic Frameworks Using Fragment Models
Source: Molecules. 2026 Apr 2;31(7):1179. doi: 10.3390/molecules31071179 (PMC13074386; doi:10.3390/molecules31071179)
Supplement: Supplementary file 1 [file molecules-31-01179-s001.zip › OptimizedGeometries/B05αL01K01-S.xyz]

35
Converted from B001B016L01K01-S-opted.gjf
C        -6.37948400      0.85513900      0.70498700
C        -5.00936800      1.07339600      0.73445400
C        -4.65309000     -0.96027400     -0.50659600
C        -6.01850900     -1.17696200     -0.53485800
C        -6.88449100     -0.27010700      0.07048500
H        -7.05105000      1.56131000      1.17627200
H        -4.60786200      1.95100000      1.22908100
H        -3.96137000     -1.65098100     -0.97129400
H        -6.41584900     -2.05390300     -1.03017900
H        -7.95301500     -0.44336100      0.04519800
C        -4.13854100      0.16995100      0.13098000
C        -2.69167300      0.42489600      0.17681800
H        -2.38161300      1.34563700      0.68629400
N        -1.84636500     -0.37606000     -0.32517600
C        -0.47767300     -0.04611100     -0.27857600
C        -0.01300200      1.26355800     -0.50807500
C         0.41484600     -1.08249100     -0.03710300
C         1.33677300      1.55286100     -0.46813100
H        -0.72722400      2.03704800     -0.75854900
C         1.76656400     -0.77478600      0.02164300
H         0.03717900     -2.08625400      0.10840300
C         2.24597300      0.53532400     -0.19014500
H         1.68356800      2.56077300     -0.66171200
N         2.84317700     -1.60339800      0.26304600
C         3.68635800      0.47491900     -0.07258400
C         4.01157200     -0.86839300      0.20881200
H         2.78615300     -2.59118800      0.43775200
C         4.70596500      1.41837200     -0.17656000
C         5.32725600     -1.28239400      0.38659000
C         6.01678900      1.01301300     -0.00100600
H         4.47417500      2.45445600     -0.39206700
C         6.32029900     -0.32480200      0.27753400
H         5.56689500     -2.31612000      0.60229900
H         6.81897700      1.73490300     -0.07922700
H         7.35397100     -0.61775700      0.41061400
