# Supplementary material for: Computational Study of Linker Polarity Effects on Optical Electron Transfer in Imine- and Acylhydrazone-Linked Covalent Organic Frameworks Using Fragment Models
Source: Molecules. 2026 Apr 2;31(7):1179. doi: 10.3390/molecules31071179 (PMC13074386; doi:10.3390/molecules31071179)
Supplement: Supplementary file 1 [file molecules-31-01179-s001.zip › OptimizedGeometries/B05αL01K01-Z.xyz]

35
Converted from B001B016L01K01-Z-opted.gjf
C         6.14096800     -1.28575200      0.65040800
C         4.75725900     -1.23739900      0.74343100
C         4.73414900      0.78507200     -0.56530600
C         6.11307500      0.73618400     -0.65672900
C         6.81924700     -0.29885300     -0.04961700
H         6.68826500     -2.09087100      1.12369000
H         4.22075900     -2.00485700      1.29052300
H         4.16460900      1.57998400     -1.02930200
H         6.64539000      1.50483700     -1.20261700
H         7.89889000     -0.33326800     -0.12421400
C         4.04588800     -0.20474300      0.13845200
C         2.58076100     -0.17633700      0.25283000
H         2.12449400     -1.00334300      0.81199700
N         1.87826500      0.75323800     -0.24655600
C         0.47617100      0.68644900     -0.13566800
C        -0.20297700      1.88087500      0.16392200
C        -0.22419600     -0.49481700     -0.35534100
C        -1.57568200      1.90267300      0.29274700
H         0.38753600      2.77681600      0.29948300
C        -1.60897700     -0.45500500     -0.24130800
H         0.29709100     -1.39895100     -0.64450500
C        -2.29951500      0.72798900      0.09089600
H        -2.08605000      2.82648000      0.53661300
N        -2.52956900     -1.46703700     -0.42236400
C        -3.70685000      0.39528900      0.11287100
C        -3.80270500     -0.97454800     -0.20891600
H        -2.30800200     -2.41688000     -0.66328800
C        -4.86828800      1.11979700      0.37146300
C        -5.02800600     -1.62876200     -0.27477300
C        -6.09047800      0.47517900      0.30696400
H        -4.81345500      2.17278500      0.62004000
C        -6.16560700     -0.88544700     -0.01322200
H        -5.09120700     -2.68102300     -0.52251700
H        -7.00072700      1.02541700      0.50561700
H        -7.13388500     -1.36760000     -0.05770400
