# Supplementary material for: Computational Study of Linker Polarity Effects on Optical Electron Transfer in Imine- and Acylhydrazone-Linked Covalent Organic Frameworks Using Fragment Models
Source: Molecules. 2026 Apr 2;31(7):1179. doi: 10.3390/molecules31071179 (PMC13074386; doi:10.3390/molecules31071179)
Supplement: Supplementary file 1 [file molecules-31-01179-s001.zip › OptimizedGeometries/B05αL01K02-S.xyz]

53
Converted from B001B016L01K02-S-opted.gjf
C        -4.39572800     -1.21861100     -0.15824700
C        -3.90938000      1.11731900      0.15139700
C        -6.18442900      0.38686100     -0.11489500
H        -4.08208300     -2.25201800     -0.25302600
H        -3.17125700      1.89695100      0.30134900
H        -7.23685200      0.64157600     -0.16875100
C        -3.47009900     -0.20626000      0.03233700
C        -2.03950000     -0.53801500      0.10716400
H        -1.78756300     -1.60074400      0.01246300
N        -1.14981600      0.35330300      0.25488200
C         0.20107300     -0.03431300      0.35931700
C         0.60288500     -1.17363000      1.08211900
C         1.14181600      0.78591000     -0.25094100
C         1.93713100     -1.51884200      1.17548500
H        -0.14594000     -1.75715300      1.60162700
C         2.47593800      0.41620800     -0.16851300
H         0.81263800      1.67188500     -0.77827600
C         2.89342600     -0.73120200      0.53944400
H         2.23507200     -2.38891200      1.74793400
N         3.59114700      1.03606100     -0.69653400
C         4.33367000     -0.78533900      0.42976300
C         4.72242700      0.32855800     -0.34109300
H         3.58132800      1.88222200     -1.23813600
C         5.31094900     -1.67045300      0.88398500
C         6.05362300      0.58544700     -0.64878700
C         6.63335200     -1.43612800      0.57009300
H         5.03483500     -2.54012100      1.46781000
H         6.34418300      1.42709500     -1.26534100
H         7.41428900     -2.11138400      0.89272600
C         7.00932200     -0.30444400     -0.17348100
N         8.38385900     -0.13983900     -0.45387500
C         8.90294200      1.00240400     -0.29987400
H         8.31323700      1.84562200      0.08338400
C        -5.76103200     -0.92551200     -0.23255700
C        -6.75395500     -1.99818100     -0.43430000
H        -7.80317900     -1.67426800     -0.48218400
N        -6.42338300     -3.20992000     -0.54486800
C        -5.25790900      1.41733400      0.07804000
C        -5.70207900      2.81853000      0.20523100
H        -4.90468300      3.55962900      0.35717200
N        -6.91744800      3.14876200      0.14385500
C        -7.47621700     -4.18243500     -0.74010400
H        -7.29477000     -4.71879700     -1.67307900
H        -7.43320100     -4.91794500      0.06501200
H        -8.47813400     -3.73789100     -0.76892300
C        -7.24404800      4.55128100      0.28043800
H        -7.77967100      4.87908800     -0.61217000
H        -7.92366500      4.67662200      1.12510100
H        -6.36477900      5.18961800      0.42785600
C        10.33927300      1.26244800     -0.61424800
H        10.42460100      2.04209400     -1.37500100
H        10.86237400      1.62389800      0.27400300
H        10.81199400      0.35074400     -0.97240700
