# Supplementary material for: Computational Study of Linker Polarity Effects on Optical Electron Transfer in Imine- and Acylhydrazone-Linked Covalent Organic Frameworks Using Fragment Models
Source: Molecules. 2026 Apr 2;31(7):1179. doi: 10.3390/molecules31071179 (PMC13074386; doi:10.3390/molecules31071179)
Supplement: Supplementary file 1 [file molecules-31-01179-s001.zip › OptimizedGeometries/B05αL01K02-Z.xyz]

53
Converted from B001B016L01K02-Z-opted.gjf
C        -4.07872800      1.30336700      0.19514900
C        -4.10038800     -1.08255500     -0.11658300
C        -6.16007700      0.15650300     -0.16679700
H        -3.55456000      2.23598300      0.37053800
H        -3.54689100     -2.01247500     -0.18077600
H        -7.23852000      0.15287700     -0.27795600
C        -3.39263900      0.10343400      0.11026900
C        -1.92981400      0.09339300      0.25930800
H        -1.45710900      1.06744200      0.43507900
N        -1.25466600     -0.97804800      0.20495700
C         0.14846600     -0.91202000      0.30870000
C         0.78351900     -1.91324200      1.06359900
C         0.89136800      0.06944000     -0.33995200
C         2.15408000     -1.92261700      1.21942200
H         0.16161300     -2.66774100      1.52598800
C         2.27200400      0.03825800     -0.18972000
H         0.40496900      0.80394900     -0.96978200
C         2.91933100     -0.94089400      0.59165000
H         2.63015300     -2.69236900      1.81455800
N         3.22885700      0.87166200     -0.73426900
C         4.33612200     -0.66537000      0.51087100
C         4.48170400      0.47041100     -0.31419500
H         3.04040000      1.67636200     -1.30566800
C         5.47238200     -1.24955700      1.06418000
C         5.72205800      1.02661400     -0.59095900
C         6.71517600     -0.71725200      0.77844200
H         5.38507500     -2.10727300      1.72015000
H         5.84278100      1.90823200     -1.20709500
H         7.60488400     -1.14065300      1.22625400
C        -5.46972800      1.33522800      0.05549100
C        -6.20861200      2.60944000      0.14263500
H        -7.29921600      2.53731900      0.02693000
N        -5.62904900      3.71226800      0.33703700
C        -5.47680900     -1.06137500     -0.25387200
C        -6.20651000     -2.32163900     -0.49113700
H        -5.58759100     -3.22827700     -0.54519400
N        -7.45986600     -2.35958700     -0.62365900
C         6.84392100      0.40784400     -0.05618500
N         8.10130100      0.98322100     -0.34924600
C         9.06693500      0.21926600     -0.63692600
H         8.93367500     -0.86839900     -0.69789700
C        -8.07610100     -3.64818600     -0.85249300
H        -8.80345400     -3.83865800     -0.06146200
H        -8.62819800     -3.61502900     -1.79331000
H        -7.35587100     -4.47420500     -0.88617900
C        -6.44797700      4.90264200      0.40698700
H        -6.28929800      5.38566300      1.37267800
H        -6.11835600      5.60559600     -0.35999700
H        -7.51793800      4.70200900      0.27599800
C        10.43174700      0.75380400     -0.92182600
H        10.75217800      0.46145300     -1.92445500
H        10.43072800      1.83829600     -0.83874300
H        11.15592300      0.33367100     -0.21974200
