# Supplementary material for: Computational Study of Linker Polarity Effects on Optical Electron Transfer in Imine- and Acylhydrazone-Linked Covalent Organic Frameworks Using Fragment Models
Source: Molecules. 2026 Apr 2;31(7):1179. doi: 10.3390/molecules31071179 (PMC13074386; doi:10.3390/molecules31071179)
Supplement: Supplementary file 1 [file molecules-31-01179-s001.zip › OptimizedGeometries/B05αL01K03-S.xyz]

81
Converted from B001B016L01K03-S-opted.gjf
C         0.25456600      1.36694800     -0.28843300
C         1.05867600     -0.90012400     -0.28687500
C        -1.30659900     -0.46277700     -0.28607800
H         0.42638000      2.43726900     -0.29094300
H         1.90011300     -1.58350400     -0.28752900
H        -2.31925600     -0.84951900     -0.28637600
C         1.31420200      0.47576700     -0.28760700
C         2.69263700      0.98898100     -0.28788100
H         2.79907500      2.08000900     -0.29719200
N         3.69599600      0.21475000     -0.26220000
C         4.99217300      0.76693100     -0.30288800
C         5.31436800      1.86843600     -1.11872000
C         5.96477400      0.14852500      0.47187200
C         6.59764900      2.37826000     -1.14334400
H         4.55114400      2.28772500     -1.76117700
C         7.24475900      0.68381100      0.45498200
H         5.70001100     -0.71420000      1.06929500
C         7.57949900      1.79734400     -0.34468100
H         6.83820900      3.21574300     -1.78697000
N         8.37225900      0.27822300      1.13864400
C         8.98486900      2.05935300     -0.12463600
C         9.43417100      1.09494900      0.80115400
H         8.41644300     -0.49912300      1.77373200
C         9.88128900      3.00500600     -0.61732700
C        10.75320700      1.05883800      1.24026300
C        11.19485400      2.97412100     -0.18502600
H         9.55326200      3.75290500     -1.32910700
C        11.62243700      2.00934200      0.73469400
H        11.08897600      0.31449100      1.95139700
H        11.90250500      3.70196900     -0.55940400
H        12.65560300      2.00559400      1.05807500
C        -0.24293600     -1.37219200     -0.28563100
C        -0.48862500     -2.82274200     -0.28460400
H         0.40226400     -3.46150400     -0.29407400
N        -1.66109600     -3.30377000     -0.25703000
C        -1.83169800     -4.70225500     -0.29885400
C        -1.04178300     -5.53052200     -1.11891800
C        -2.85050400     -5.23664700      0.47884500
C        -1.24242400     -6.89673500     -1.14579600
H        -0.29871500     -5.07796700     -1.76244900
C        -3.02739800     -6.61280700      0.45962500
H        -3.46301800     -4.57724800      1.07993000
C        -2.23383300     -7.45788900     -0.34503600
H        -0.63961400     -7.52264000     -1.79260800
N        -3.93997500     -7.38777400      1.14512600
C        -2.70958800     -8.80624400     -0.12668200
C        -3.76622200     -8.71499800      0.80303300
H        -4.63468700     -7.03810600      1.78124500
C        -2.34116900    -10.05430700     -0.62394700
C        -4.45652400     -9.84001200      1.24098400
C        -3.02371900    -11.17719000     -0.19235600
H        -1.53166200    -10.14266100     -1.33841700
C        -4.07039500    -11.06695000      0.73059200
H        -5.26673900     -9.76017500      1.95489600
H        -2.74865000    -12.15311900     -0.57001800
H        -4.58982200    -11.96046600      1.05284800
C        -1.06480200      0.90062300     -0.28715900
C        -2.19860700      1.83778200     -0.28690100
H        -3.19675600      1.38457800     -0.29513200
N        -2.03025200      3.09391600     -0.26199200
C        -3.15741900      3.93926900     -0.30353100
C        -4.27020800      3.66737500     -1.12240600
C        -3.11165300      5.08933600      0.47336300
C        -5.35462200      4.52225300     -1.14804700
H        -4.24895200      2.79806200     -1.76655500
C        -4.21654100      5.92857100      0.45537900
H        -2.23402900      5.29168700      1.07347500
C        -5.34612100      5.66146800     -0.34732000
H        -6.19866300      4.31123700     -1.79347400
N        -4.43266300      7.10569600      1.14148600
C        -6.27827600      6.74528700     -0.12644600
C        -5.67090600      7.61581500      0.80225700
H        -3.78284600      7.53339600      1.77740200
C        -7.54545100      7.04720100     -0.62007800
C        -6.30172000      8.77427100      1.24257900
C        -8.17830000      8.19808800     -0.18628400
H        -8.02708400      6.38948200     -1.33353100
C        -7.55928400      9.05052900      0.73564600
H        -5.82703500      9.43668100      1.95559200
H        -9.16246000      8.44584900     -0.56149200
H        -8.07470100      9.94572500      1.05965700
