# Supplementary material for: Computational Study of Linker Polarity Effects on Optical Electron Transfer in Imine- and Acylhydrazone-Linked Covalent Organic Frameworks Using Fragment Models
Source: Molecules. 2026 Apr 2;31(7):1179. doi: 10.3390/molecules31071179 (PMC13074386; doi:10.3390/molecules31071179)
Supplement: Supplementary file 1 [file molecules-31-01179-s001.zip › OptimizedGeometries/B05αL01K03-Z.xyz]

81
Converted from B001B016L01K03-Z-opted.gjf
C        -1.26010000     -0.57805400     -0.39902300
C         1.13523500     -0.79852200     -0.39899400
C         0.12843300      1.38628200     -0.39808700
H        -2.25534400     -1.00780300     -0.39964200
H         2.00499500     -1.44560300     -0.39948700
H         0.25406000      2.46307000     -0.39784100
C        -0.13516800     -1.38521500     -0.39922400
C        -0.29157600     -2.84780700     -0.39701700
H        -1.32231900     -3.22238700     -0.40635300
N         0.70585900     -3.62944900     -0.39923700
C         0.48832100     -5.02056300     -0.34905700
C         1.31580600     -5.82778300     -1.14911000
C        -0.46985200     -5.58710300      0.48466400
C         1.16831200     -7.19892200     -1.16313500
H         2.06175600     -5.33769300     -1.75998000
C        -0.59583800     -6.97116700      0.47485300
H        -1.06505400     -4.96705800      1.14351000
C         0.20500700     -7.79036900     -0.34699000
H         1.80302800     -7.80946800     -1.79372900
N        -1.44357100     -7.77586700      1.20778200
C        -0.19785200     -9.15561800     -0.09080300
C        -1.22374000     -9.09880900      0.87521900
H        -2.13589400     -7.44882400      1.85840200
C         0.20903600    -10.39319600     -0.58458200
C        -1.84776900    -10.24675700      1.35132600
C        -0.40679900    -11.53892400     -0.11447600
H         0.99562800    -10.45564200     -1.32681200
C        -1.42485900    -11.46242100      0.84344900
H        -2.63526800    -10.19270600      2.09259900
H        -0.10168500    -12.50700700     -0.48923000
H        -1.89180400    -12.37354100      1.19535300
C         1.27166400      0.57931600     -0.39857000
C         2.61655700      1.17508000     -0.39604300
H         3.45613300      0.46952900     -0.40588300
N         2.79524300      2.42966100     -0.39864100
C         4.10919600      2.93583700     -0.34852000
C         4.39568300      4.05560600     -1.14876600
C         5.07824900      2.38872600      0.48568000
C         5.65738100      4.61222200     -1.16271200
H         3.59873700      4.45733500     -1.75974600
C         6.34042500      2.97039500      0.47594200
H         4.83797500      1.56383300      1.14493600
C         6.65060100      4.07290300     -0.34624500
H         5.86962800      5.46683900     -1.79347300
N         7.46078500      2.63796600      1.20927500
C         8.03460300      4.40529700     -0.09039200
C         8.49753800      3.48849000      0.87599900
H         7.52343600      1.87435400      1.85930000
C         8.90381100      5.37537600     -0.58486700
C         9.80387200      3.52082500      1.35161500
C        10.20417300      5.41358800     -0.11536200
H         8.56513300      6.08782300     -1.32732800
C        10.64613700      4.49374300      0.84298400
H        10.15023100      2.81182500      2.09315300
H        10.89061900      6.16097900     -0.49075000
H        11.66877400      4.54392400      1.19467000
C        -1.13299200      0.81555600     -0.39843300
C        -2.32186500      1.68193100     -0.39591400
H        -2.13139500      2.76200100     -0.40257600
N        -3.49732400      1.20838500     -0.40145400
C        -4.59424200      2.09099500     -0.35156700
C        -5.70455400      1.77923400     -1.15571800
C        -4.60941200      3.20106100      0.48605800
C        -6.81919700      2.59111800     -1.16988200
H        -5.65037300      0.89026100     -1.76938400
C        -5.74618200      4.00062000      0.47631400
H        -3.77688000      3.40498800      1.14795700
C        -6.85331200      3.71797400     -0.34958800
H        -7.66341100      2.34797000     -1.80349300
N        -6.02335300      5.13403100      1.21270600
C        -7.83667900      4.74649200     -0.09223700
C        -7.27917300      5.60387400      0.87868900
H        -5.39730400      5.56792200      1.86795200
C        -9.11113700      5.01171500     -0.58862400
C        -7.96543000      6.71476800      1.35715100
C        -9.79942600      6.11446100     -0.11625300
H        -9.55473200      4.36348700     -1.33464800
C        -9.22890700      6.95523700      0.84680100
H        -7.52872600      7.36784200      2.10233800
H       -10.78984400      6.33335100     -0.49294000
H        -9.78746200      7.81237500      1.20078200
