# Supplementary material for: Computational Study of Linker Polarity Effects on Optical Electron Transfer in Imine- and Acylhydrazone-Linked Covalent Organic Frameworks Using Fragment Models
Source: Molecules. 2026 Apr 2;31(7):1179. doi: 10.3390/molecules31071179 (PMC13074386; doi:10.3390/molecules31071179)
Supplement: Supplementary file 1 [file molecules-31-01179-s001.zip › OptimizedGeometries/B05αL01K04.xyz]

48
Converted from B001B016L01K04-opted.gjf
C        -9.29587600      0.19856600      0.76679000
C        -7.97199800      0.61382200      0.74327500
C        -7.34045800     -1.44243800     -0.34087200
C        -8.65990100     -1.85545000     -0.31638400
C        -9.64030900     -1.03621900      0.23708400
H       -10.05653300      0.83707000      1.19746500
H        -7.69593700      1.57786400      1.15615100
H        -6.56190900     -2.06206100     -0.76680800
H        -8.93183100     -2.81840500     -0.72991100
H       -10.67239900     -1.36319400      0.25333300
C        -6.98722700     -0.20117500      0.19123300
C        -5.59253600      0.26259800      0.17884100
H        -5.41259000      1.25653400      0.60681600
N        -4.64709900     -0.44641900     -0.28122000
C        -3.34022700      0.07895700     -0.29774100
C        -3.07325300      1.41966300     -0.63550300
C        -2.30270800     -0.79802400     -0.00655200
C        -1.77874800      1.90105700     -0.65571500
H        -3.89566700      2.06220900     -0.92170600
C        -1.00956600     -0.29686700     -0.00848900
H        -2.52877500     -1.83119500      0.22324700
C        -0.72699700      1.04802900     -0.33031300
H        -1.58499000      2.93008800     -0.93337000
N         0.18028600     -0.94246900      0.26373500
C         0.70798000      1.20072600     -0.25277000
C         1.22904200     -0.05679300      0.11471300
H         0.26982200     -1.91322800      0.50679800
C         1.58297700      2.27191100     -0.43039900
C         2.59103200     -0.27040400      0.28707400
C         2.93550800      2.07743500     -0.24415300
H         1.20477200      3.25035900     -0.70048100
H         2.98047100     -1.23026500      0.60297700
H         3.64012400      2.88973600     -0.36041400
C         3.44486100      0.81025800      0.09000200
N         4.83827400      0.69997600      0.25832300
C         5.43594500     -0.31941500     -0.20089300
C         6.87946500     -0.53226000     -0.02432200
H         4.90079100     -1.09050900     -0.76991700
C         7.47674300     -1.65728100     -0.58670300
C         7.65966500      0.37307400      0.69692800
C         8.83782200     -1.88040600     -0.43402000
H         6.86918200     -2.35905200     -1.14749900
C         9.01602600      0.15002300      0.84776400
H         7.17839400      1.24185600      1.12724100
C         9.60789200     -0.97680400      0.28324000
H         9.29611800     -2.75674300     -0.87419600
H         9.61960000      0.85347500      1.40725500
H        10.67020400     -1.14765200      0.40444700
