# Supplementary material for: Computational Study of Linker Polarity Effects on Optical Electron Transfer in Imine- and Acylhydrazone-Linked Covalent Organic Frameworks Using Fragment Models
Source: Molecules. 2026 Apr 2;31(7):1179. doi: 10.3390/molecules31071179 (PMC13074386; doi:10.3390/molecules31071179)
Supplement: Supplementary file 1 [file molecules-31-01179-s001.zip › OptimizedGeometries/B05αL02K01-S.xyz]

39
Converted from B001B016L02K01-S-opted.gjf
C        -7.41182100     -1.11295400      0.32814400
C        -6.03023400     -1.14651700      0.45647100
C        -5.87835000      1.03409300     -0.54925400
C        -7.25496200      1.06614500     -0.67657400
C        -8.02645300     -0.00669500     -0.23841800
H        -8.00665500     -1.95026900      0.67030300
H        -5.54531000     -2.00979000      0.89803600
H        -5.26747300      1.86106200     -0.88680200
H        -7.73449000      1.92989600     -1.11987100
H        -9.10392600      0.02295700     -0.34061700
C        -5.25233300     -0.07629600      0.02119200
C        -3.79295300     -0.15719700      0.18081900
N        -3.06886500      0.82326900     -0.19549300
H        -3.38265600     -1.05939900      0.61892700
N        -1.71177200      0.79196200     -0.05091700
C        -0.88654400     -0.27282400      0.21345800
H        -1.28205600      1.62619700     -0.41346800
O        -1.28438600     -1.39947600      0.42395100
C         0.57541000      0.06349200      0.20000800
C         1.06459800      1.35520700      0.45764400
C         1.43865200     -0.98975300     -0.05903900
C         2.42239600      1.61282600      0.43987700
H         0.38162900      2.15218800      0.72281700
C         2.79867200     -0.71998200     -0.08599500
H         1.03122600     -1.97872500     -0.22525400
C         3.30654800      0.57509700      0.15728100
H         2.79265100      2.60756900      0.65469200
N         3.85688100     -1.56974800     -0.32805100
C         4.74545200      0.48146500      0.05504300
C         5.04046000     -0.86411500     -0.24580800
H         3.77715000     -2.55294300     -0.52075000
C         5.78521400      1.39991100      0.18922300
C         6.34909000     -1.30682200     -0.41399900
C         7.08676600      0.96612800      0.02353100
H         5.57471700      2.43717500      0.41990100
C         7.36107500     -0.37501200     -0.27496200
H         6.56768100     -2.34177100     -0.64477400
H         7.90551800      1.66605200      0.12455300
H         8.38927300     -0.68995900     -0.39990900
