# Supplementary material for: Computational Study of Linker Polarity Effects on Optical Electron Transfer in Imine- and Acylhydrazone-Linked Covalent Organic Frameworks Using Fragment Models
Source: Molecules. 2026 Apr 2;31(7):1179. doi: 10.3390/molecules31071179 (PMC13074386; doi:10.3390/molecules31071179)
Supplement: Supplementary file 1 [file molecules-31-01179-s001.zip › OptimizedGeometries/B05αL02K01-Z.xyz]

39
Converted from B001B016L02K01-Z-opted.gjf
C        -7.47006200      0.58804000     -0.49696800
C        -6.10548400      0.82973700     -0.57325700
C        -5.66811400     -1.25656200      0.54273400
C        -7.02800200     -1.49615400      0.61796800
C        -7.93354800     -0.57522100      0.09846600
H        -8.16964200      1.30811200     -0.90204400
H        -5.73851100      1.73850200     -1.03674700
H        -4.95409200     -1.96378300      0.94401600
H        -7.38963800     -2.40426800      1.08390000
H        -8.99735400     -0.76695400      0.16035100
C        -5.19388400     -0.08775300     -0.05643700
C        -3.75828700      0.21147000     -0.16335100
N        -2.91035900     -0.62569300      0.29199700
H        -3.47160100      1.14525200     -0.63260400
N        -1.56868900     -0.38970900      0.19519700
C        -0.90660400      0.78246900     -0.08586100
H        -1.03313500     -1.12235100      0.62953500
O        -1.46350200      1.82379900     -0.35837000
C         0.58729200      0.67270800     -0.01419400
C         1.28915200      1.84617100      0.29547100
C         1.25580600     -0.51772600     -0.27197400
C         2.66678400      1.84454500      0.38087800
H         0.71679100      2.74912300      0.45825100
C         2.64266000     -0.50783000     -0.19308400
H         0.72425700     -1.41316700     -0.57140200
C         3.36068600      0.66054600      0.13917500
H         3.20145000      2.75374300      0.62674000
N         3.54076500     -1.53150800     -0.41200100
C         4.76158100      0.30332900      0.12225100
C         4.82573900     -1.06169100     -0.22347800
H         3.29876800     -2.47402100     -0.66276500
C         5.94016900      1.00711300      0.36348600
C         6.03905200     -1.73439000     -0.33127600
C         7.14853500      0.34480600      0.25780400
H         5.90754400      2.05657200      0.62974000
C         7.19266300     -1.01251300     -0.08634500
H         6.07979200     -2.78310900     -0.59733300
H         8.07269600      0.87632700      0.44177300
H         8.15186300     -1.50855900     -0.16283500
