# Supplementary material for: Computational Study of Linker Polarity Effects on Optical Electron Transfer in Imine- and Acylhydrazone-Linked Covalent Organic Frameworks Using Fragment Models
Source: Molecules. 2026 Apr 2;31(7):1179. doi: 10.3390/molecules31071179 (PMC13074386; doi:10.3390/molecules31071179)
Supplement: Supplementary file 1 [file molecules-31-01179-s001.zip › OptimizedGeometries/B05αL02K02-S.xyz]

69
Converted from B001B016L02K02-S-opted.gjf
C         4.77824700      1.30302200      0.12421300
C         4.76172100     -1.09876200      0.00109000
C         6.84313900      0.09790300     -0.13284800
H         4.25997100      2.24939400      0.22165900
H         4.20161500     -2.02607900      0.00544600
H         7.92149500      0.07901600     -0.23545300
C         4.07135900      0.11213400      0.12936200
C         2.60842000      0.16166900      0.27195900
N         1.95021800     -0.93072700      0.28523500
H         2.14294800      1.13595000      0.36137800
N         0.59324400     -0.93588200      0.43030000
C        -0.29838900      0.10244500      0.34203800
H         0.22087300     -1.86962700      0.39095600
O         0.02329900      1.25673400      0.15305700
C        -1.73678400     -0.30595600      0.47796700
C        -2.14168100     -1.46276700      1.16597000
C        -2.66512000      0.54716800     -0.09670500
C        -3.47963600     -1.79070300      1.27013600
H        -1.40850600     -2.08350000      1.66482200
C        -4.00556200      0.20480400      0.00318600
H        -2.32174200      1.44510900     -0.59407800
C        -4.42859800     -0.96024600      0.67880000
H        -3.78508600     -2.67535900      1.81473100
N        -5.11664300      0.86204800     -0.48197100
C        -5.86991500     -0.99061900      0.58836900
C        -6.25133900      0.15907700     -0.13436100
H        -5.09954300      1.72563700     -0.99615000
C        -6.84839300     -1.88077000      1.02902300
C        -7.58408200      0.44212200     -0.40933700
C        -8.17268200     -1.61196500      0.75210500
H        -6.57245800     -2.77417500      1.57541300
H        -7.85844700      1.30775800     -1.00008500
H        -8.96015200     -2.28626600      1.05957800
C        -8.53947900     -0.45325200      0.05167700
C       -10.00657500     -0.25621800     -0.20184900
N       -10.37769900      1.05976400     -0.35008800
O       -10.77578100     -1.18998500     -0.26049400
N       -11.65455600      1.57506400     -0.42032600
H        -9.73552800      1.74439100      0.01379400
C       -12.59853500      0.85705900     -0.87781300
H       -12.44694400     -0.16165100     -1.21601800
C         6.17164900      1.30267100     -0.00724800
C         6.95281100      2.54927400     -0.01625800
N         6.34192100      3.66268600      0.10177400
H         8.02821900      2.47236900     -0.12384000
N         7.02183100      4.84600700      0.09915500
C         8.36435800      5.09622300     -0.02134700
H         6.40186500      5.63098600      0.20090000
O         9.20476700      4.23469700     -0.15098200
C         6.14037700     -1.11251500     -0.12926200
C         6.82293100     -2.40930300     -0.25990000
N         8.09257600     -2.43029000     -0.37951500
H         6.21407100     -3.30548600     -0.24879500
N         8.77196300     -3.60719500     -0.50326900
C         8.31346700     -4.89929800     -0.49815800
H         9.76246700     -3.45722500     -0.58934400
O         7.14682200     -5.20313700     -0.38935600
C         8.72643300      6.56545200      0.02070700
H         9.42311000      6.71811600      0.84385100
H         9.24434700      6.81241700     -0.90507700
H         7.87120800      7.22807000      0.14385600
C         9.40140900     -5.94261900     -0.63688900
H         9.14644900     -6.58535400     -1.47798400
H        10.39610400     -5.52612300     -0.78774700
H         9.40023100     -6.55521200      0.26406400
C       -13.96899100      1.44489200     -0.94937300
H       -14.66603200      0.85386000     -0.35140200
H       -13.95812000      2.46943100     -0.58294900
H       -14.33524700      1.42949300     -1.97835500
