# Supplementary material for: Computational Study of Linker Polarity Effects on Optical Electron Transfer in Imine- and Acylhydrazone-Linked Covalent Organic Frameworks Using Fragment Models
Source: Molecules. 2026 Apr 2;31(7):1179. doi: 10.3390/molecules31071179 (PMC13074386; doi:10.3390/molecules31071179)
Supplement: Supplementary file 1 [file molecules-31-01179-s001.zip › OptimizedGeometries/B05αL02K02-Z.xyz]

69
Converted from B001B016L02K02-Z-opted.gjf
C         5.01670300     -1.20186700     -0.10367000
C         4.43603800      1.12350900      0.09385900
C         6.74205700      0.47322200     -0.11056100
H         4.73524800     -2.24683400     -0.15411800
H         3.67336600      1.88574200      0.19860700
H         7.78654800      0.75591200     -0.16420200
C         4.04905800     -0.22006900      0.02996200
C         2.63698300     -0.62575000      0.09897300
N         1.74111600      0.27272700      0.22883000
H         2.41187100     -1.68381200      0.03670200
N         0.41660000     -0.05209500      0.28048200
C        -0.17843200     -1.28015300      0.43594700
H        -0.15740800      0.76013700      0.43185800
O         0.43316600     -2.32297700      0.52031000
C        -1.67674800     -1.23015500      0.50843500
C        -2.30395700     -2.26218000      1.22208600
C        -2.41644400     -0.23901800     -0.12273100
C        -3.67749900     -2.30553500      1.34148800
H        -1.67627000     -3.02185700      1.66728500
C        -3.80008900     -0.29442400     -0.00422200
H        -1.94303500      0.52582100     -0.72657300
C        -4.44264700     -1.31412700      0.72892400
H        -4.15471600     -3.10213400      1.89874000
N        -4.75880400      0.54293900     -0.53460600
C        -5.86105300     -1.05830200      0.63290900
C        -6.00995400      0.10228900     -0.15630000
H        -4.57699700      1.36252000     -1.08759200
C        -6.99348300     -1.68726600      1.14500500
C        -7.25711800      0.63720900     -0.44414900
C        -8.23979100     -1.16764200      0.85350800
H        -6.89946600     -2.56449800      1.77285300
H        -7.39184700      1.53707100     -1.03040000
H        -9.11772000     -1.62900600      1.28709300
C         6.37211200     -0.85987700     -0.17424600
C         7.42510000     -1.87772500     -0.31498800
N         7.09205100     -3.10742300     -0.37586100
H         8.45340600     -1.53955600     -0.36165800
N         8.03111400     -4.08898100     -0.50555900
C         9.39706800     -4.00326300     -0.58503600
H         7.61187100     -5.00227600     -0.53850700
O        10.01304200     -2.96165000     -0.55410300
C         5.77372400      1.47491900      0.02392200
C         6.13200000      2.90011400      0.09294900
N         7.36173200      3.23267400      0.03068300
H         5.32846800      3.61976800      0.19450000
N         7.74408100      4.54138100      0.08986100
C         6.98843500      5.68169700      0.18039300
H         8.74302200      4.63953100      0.03086700
O         5.77954100      5.68973800      0.24298200
C        -8.37057900     -0.01782500      0.05586700
C        -9.70092000      0.59335100     -0.28268800
N       -10.75374000     -0.28403900     -0.22958700
O        -9.80508700      1.76292200     -0.58665500
N       -12.05541800     -0.08337400     -0.63227900
H       -10.52410300     -1.26383200     -0.22908000
C       -12.53319000      1.09419600     -0.67451400
H       -11.95278200      1.97049500     -0.41020500
C        10.09476000     -5.34036100     -0.71490100
H        10.70247500     -5.31737900     -1.61828800
H        10.76531500     -5.45581800      0.13576000
H         9.41602800     -6.19076200     -0.75694700
C         7.79754900      6.96104200      0.19174600
H         7.51643400      7.54721200     -0.68251100
H         7.51825600      7.52839900      1.07813100
H         8.87480600      6.80249900      0.18774300
C       -13.95146100      1.26898600     -1.10728100
H       -14.00148000      1.90464700     -1.99401800
H       -14.39830400      0.30227200     -1.33055300
H       -14.52872400      1.76482900     -0.32362200
