# Supplementary material for: Computational Study of Linker Polarity Effects on Optical Electron Transfer in Imine- and Acylhydrazone-Linked Covalent Organic Frameworks Using Fragment Models
Source: Molecules. 2026 Apr 2;31(7):1179. doi: 10.3390/molecules31071179 (PMC13074386; doi:10.3390/molecules31071179)
Supplement: Supplementary file 1 [file molecules-31-01179-s001.zip › OptimizedGeometries/B05αL02K03-S.xyz]

93
Converted from B001B016L02K03-S-opted.gjf
C        -1.29856700     -0.52148300     -0.40727200
C         0.18920700      1.36793600     -0.41240800
C         1.08169400     -0.86494000     -0.40239500
H        -2.29811200     -0.93937200     -0.40582400
H         0.32717100      2.44246100     -0.41483400
H         1.94325500     -1.52171700     -0.39726700
C        -1.11153500      0.85076800     -0.41268800
C        -2.29488500      1.72440300     -0.41967900
N        -2.13037800      2.98880200     -0.44768500
H        -3.27025500      1.25296100     -0.40161000
N        -3.19703000      3.83924700     -0.47012100
C        -4.52007800      3.58654700     -0.20438200
H        -2.90292500      4.80134000     -0.46627100
O        -4.95833400      2.48509900      0.05287300
C        -5.39674900      4.80357800     -0.23459300
C        -5.08274100      5.95212200     -0.98034800
C        -6.56760500      4.72783300      0.50368500
C        -5.92689900      7.04662600     -0.98086900
H        -4.19772900      5.97061900     -1.60348400
C        -7.40311900      5.83469100      0.50648600
H        -6.79416200      3.81775500      1.04417100
C        -7.09606000      7.00208400     -0.22649000
H        -5.68564200      7.92222900     -1.57063900
N        -8.60389500      6.02604300      1.15652300
C        -8.17894000      7.93174700      0.00285700
C        -9.08918000      7.28464800      0.86359100
H        -9.06064400      5.34689300      1.73984900
C        -8.44950500      9.22639400     -0.43656100
C       -10.25978500      7.90444500      1.29073600
C        -9.61038000      9.84693200     -0.01581800
H        -7.75973200      9.73670200     -1.09779000
C       -10.50370100      9.18836100      0.83932200
H       -10.95402800      7.40111500      1.95167900
H        -9.83579200     10.85165700     -0.34776300
H       -11.40644700      9.69603400      1.15449300
C         1.28422300      0.51999300     -0.40724900
C         2.63219800      1.10867800     -0.40737900
N         3.64543100      0.33395400     -0.40355400
H         2.71134400      2.18921500     -0.41027500
N         4.91589700      0.83021800     -0.41741500
C         5.35630700      2.11481300     -0.22008600
H         5.60125100      0.09516800     -0.37537500
O         4.61879100      3.05939100     -0.03071600
C         6.84919200      2.26395400     -0.23336400
C         7.70161000      1.37193700     -0.90548200
C         7.35465300      3.36296400      0.44357000
C         9.07126400      1.55737400     -0.89147600
H         7.28854700      0.55598800     -1.48473500
C         8.73045200      3.53557900      0.46111500
H         6.66909200      4.04709200      0.92693700
C         9.60251800      2.64073800     -0.19695800
H         9.72037400      0.87394300     -1.42467100
N         9.48290300      4.52251500      1.06152900
C        10.94410900      3.13061000      0.02659500
C        10.82104400      4.29739400      0.80869800
H         9.11100200      5.29551100      1.58526300
C        12.20956700      2.69211700     -0.35937700
C        11.93369100      5.03097700      1.20955700
C        13.31818900      3.41646400      0.03569900
H        12.32070300      1.79731300     -0.95971700
C        13.17664700      4.57395600      0.81229100
H        11.83085200      5.92620000      1.80969600
H        14.30762700      3.09003700     -0.25570600
H        14.06080400      5.12388100      1.10870600
C        -0.20022700     -1.38922400     -0.40364800
C        -0.36359200     -2.85094000     -0.40314500
N        -1.54028900     -3.34274200     -0.41939200
H         0.53324800     -3.45858900     -0.39007000
N        -1.74212500     -4.69193200     -0.43581300
C        -0.85310300     -5.71195600     -0.20611000
H        -2.72161900     -4.92018600     -0.41669100
O         0.32672100     -5.54093400      0.01895000
C        -1.46527500     -7.08146600     -0.23273200
C        -2.63993600     -7.38078200     -0.94301500
C        -0.78513500     -8.06352400      0.47066100
C        -3.15909900     -8.66182500     -0.94205800
H        -3.12346900     -6.61890400     -1.54103600
C        -1.31881100     -9.34340300      0.47502100
H         0.13274800     -7.80649100      0.98356600
C        -2.50588500     -9.65847400     -0.22208500
H        -4.05624100     -8.88791100     -1.50486200
N        -0.85595800    -10.48458700      1.09489500
C        -2.75418800    -11.06546900     -0.00196400
C        -1.70719200    -11.53516900      0.81743900
H        -0.02001600    -10.54310300      1.64979200
C        -3.74978100    -11.94752900     -0.41836400
C        -1.63671800    -12.86372300      1.22585600
C        -3.68514500    -13.26799200     -0.01598700
H        -4.56090100    -11.60174100     -1.04760500
C        -2.63685100    -13.71707300      0.79795800
H        -0.82935800    -13.21688100      1.85482600
H        -4.44974000    -13.96581800     -0.33046500
H        -2.60863500    -14.75646300      1.09940300
