# Supplementary material for: Computational Study of Linker Polarity Effects on Optical Electron Transfer in Imine- and Acylhydrazone-Linked Covalent Organic Frameworks Using Fragment Models
Source: Molecules. 2026 Apr 2;31(7):1179. doi: 10.3390/molecules31071179 (PMC13074386; doi:10.3390/molecules31071179)
Supplement: Supplementary file 1 [file molecules-31-01179-s001.zip › OptimizedGeometries/B05αL02K03-Z.xyz]

93
Converted from B001B016L02K03-Z-opted.gjf
C        -1.33394200     -0.37821100     -0.14924700
C         0.99964900     -0.95815200     -0.14307400
C         0.33510000      1.35295600     -0.14542900
H        -2.37956600     -0.66150800     -0.15339400
H         1.76781200     -1.72207900     -0.14256900
H         0.61270100      2.40015400     -0.14656700
C        -0.34473700     -1.34744900     -0.14616000
C        -0.74445600     -2.76294200     -0.14427600
N         0.16066300     -3.66143300     -0.13341100
H        -1.80425300     -2.98815300     -0.15225000
N        -0.16003200     -4.98738500     -0.11328500
C        -1.37204600     -5.59907800     -0.32885600
H         0.66092300     -5.56727200     -0.15611300
O        -2.40182400     -4.99839100     -0.54742700
C        -1.31705900     -7.09708200     -0.28577100
C        -2.28116500     -7.78275600     -1.03811400
C        -0.38470100     -7.78249000      0.48315600
C        -2.31283700     -9.16250700     -1.05790900
H        -2.99881600     -7.19587500     -1.59485100
C        -0.42967900     -9.17074200      0.46436700
H         0.32416600     -7.26007700      1.11450700
C        -1.38055700     -9.87400000     -0.30516700
H        -3.05684100     -9.68505000     -1.64643200
N         0.35759500    -10.08264700      1.13591900
C        -1.13520200    -11.28091200     -0.07979300
C        -0.05142000    -11.36275600      0.81787600
H         1.11486400     -9.85253000      1.75513900
C        -1.72758900    -12.45153700     -0.55022100
C         0.45016800    -12.58598400      1.25195200
C        -1.23414700    -13.66965000     -0.12276400
H        -2.56116000    -12.40547300     -1.24041000
C        -0.15581800    -13.73137200      0.76950300
H         1.28310300    -12.64012800      1.94154000
H        -1.68224900    -14.58784000     -0.47854500
H         0.21211300    -14.69791500      1.08951200
C        -0.99890900      0.98079400     -0.14805300
C        -2.02537200      2.03439000     -0.14682500
N        -3.25587500      1.69884700     -0.14433700
H        -1.69139200      3.06513100     -0.14763900
N        -4.24514900      2.63787800     -0.12470100
C        -4.16936600      3.99594500     -0.32279100
H        -5.15703400      2.21619000     -0.17603000
O        -3.13357600      4.59144900     -0.52663100
C        -5.49543300      4.69492500     -0.27943700
C        -5.60363600      5.88310800     -1.01574700
C        -6.56020100      4.21767500      0.47496000
C        -6.78374600      6.59872300     -1.03410000
H        -4.73299400      6.22041600     -1.56134300
C        -7.74098400      4.94916000      0.45796000
H        -6.46551200      3.33398200      1.09475700
C        -7.87091000      6.13476000     -0.29595200
H        -6.86148900      7.51245400     -1.61029500
N        -8.92874800      4.71224400      1.11782000
C        -9.21437400      6.62048100     -0.07360800
C        -9.83206000      5.70966400      0.80733300
H        -9.11129900      3.93283100      1.72530900
C        -9.93048400      7.72413200     -0.53376700
C       -11.14533200      5.87905000      1.23492400
C       -11.23520400      7.89812200     -0.11272100
H        -9.47018700      8.43315200     -1.21107200
C       -11.83262100      6.98214600      0.76302800
H       -11.61224100      5.17466800      1.91174600
H       -11.80505600      8.74939700     -0.46062000
H       -12.85604200      7.14105100      1.07820200
C         1.34439700      0.38318700     -0.14238700
C         2.77027300      0.74381700     -0.13691900
N         3.09754400      1.97658900     -0.13472200
H         3.49429200     -0.06219200     -0.13520000
N         4.40664500      2.36025600     -0.11263200
C         5.54247900      1.61253100     -0.31274700
H         4.50019000      3.36053100     -0.16474200
O         5.53669300      0.41762400     -0.51597900
C         6.81360300      2.40724500     -0.27278500
C         7.89237500      1.90201300     -1.01214900
C         6.93960100      3.56778900      0.48075900
C         9.10482900      2.56103700     -1.03441200
H         7.74362800      0.97973900     -1.55684700
C         8.16622700      4.21948800      0.45986400
H         6.13014100      3.93132400      1.10257500
C         9.25359300      3.73417500     -0.29712100
H         9.93165800      2.16791500     -1.61300300
N         8.56200700      5.36526700      1.11799900
C        10.35061500      4.64999200     -0.07835900
C         9.87761800      5.64322600      0.80296400
H         7.98203700      5.91679800      1.72568900
C        11.66343200      4.71165800     -0.54232600
C        10.68699300      6.69274300      1.22683100
C        12.47247400      5.75130600     -0.12474200
H        12.04169400      3.95583300     -1.21978800
C        11.98478000      6.72993600      0.75107700
H        10.31615500      7.45187100      1.90390900
H        13.49385900      5.81429200     -0.47580600
H        12.63857200      7.53427900      1.06343100
