# Supplementary material for: Computational Study of Linker Polarity Effects on Optical Electron Transfer in Imine- and Acylhydrazone-Linked Covalent Organic Frameworks Using Fragment Models
Source: Molecules. 2026 Apr 2;31(7):1179. doi: 10.3390/molecules31071179 (PMC13074386; doi:10.3390/molecules31071179)
Supplement: Supplementary file 1 [file molecules-31-01179-s001.zip › OptimizedGeometries/B05αL02K04.xyz]

56
Converted from B001B016L02K04-opted.gjf
C       -11.04707900     -2.05178500     -0.09432100
C        -9.68029800     -1.87485900     -0.25824400
C        -9.85704800      0.35513900      0.62895500
C       -11.21876500      0.17750200      0.79144700
C       -11.81834200     -1.02602100      0.43062600
H       -11.50822300     -2.98979200     -0.37617700
H        -9.07295900     -2.67420300     -0.66758900
H        -9.37884700      1.28547200      0.90608200
H       -11.82101800      0.97852300      1.20147800
H       -12.88487300     -1.16032300      0.56003100
C        -9.07402300     -0.67322900      0.10027600
C        -7.62355900     -0.53284500     -0.09418600
N        -7.05467100      0.56380500      0.22387700
H        -7.08562200     -1.37842700     -0.50639300
N        -5.71208600      0.73830300      0.04456800
C        -4.73864000     -0.18878000     -0.22523400
H        -5.41114800      1.64243000      0.36694600
O        -4.95675800     -1.36923100     -0.40093600
C        -3.34639900      0.37246200     -0.26748800
C        -3.07282000      1.71906800     -0.56323100
C        -2.32305700     -0.52897200     -0.02291800
C        -1.77272200      2.18477200     -0.59788400
H        -3.87953200      2.39505000     -0.81619100
C        -1.02122800     -0.05086300     -0.04947700
H        -2.56651300     -1.56531600      0.17278500
C        -0.72960800      1.30116100     -0.33111000
H        -1.56861300      3.21995200     -0.84129500
N         0.16368500     -0.72262200      0.16682400
C         0.70779800      1.43369800     -0.27978000
C         1.21835600      0.15477600      0.02628300
H         0.24312000     -1.70233000      0.37756500
C         1.58708200      2.50332800     -0.44248200
C         2.58271700     -0.07685600      0.15540600
C         2.94205700      2.28384100     -0.30662600
H         1.21161200      3.49419800     -0.66612800
H         2.95498700     -1.05565400      0.43309000
H         3.65546700      3.09028800     -0.40668900
C         3.43765100      1.00214800     -0.02464700
C         4.92719900      0.87343100      0.10835700
N         5.41206700     -0.37254300     -0.20778000
O         5.62203600      1.80343400      0.45572700
N         6.70472600     -0.81148500     -0.26566700
H         4.78999900     -0.99384300     -0.69704800
C         7.65004400     -0.13675200      0.26186900
C         9.02593000     -0.65029300      0.19466800
H         7.48977900      0.80963000      0.76493600
C        10.04285500      0.09230000      0.78988800
C         9.34164900     -1.85218600     -0.44238800
C        11.35629700     -0.35461500      0.75386100
H         9.79877200      1.02645200      1.28295900
C        10.65077200     -2.29625900     -0.47741200
H         8.54655000     -2.42272400     -0.90422900
C        11.66219800     -1.54953100      0.12046500
H        12.13906800      0.23037400      1.21967800
H        10.88991600     -3.22891400     -0.97282400
H        12.68569700     -1.90133000      0.08989400
