# Supplementary material for: Computational Study of Linker Polarity Effects on Optical Electron Transfer in Imine- and Acylhydrazone-Linked Covalent Organic Frameworks Using Fragment Models
Source: Molecules. 2026 Apr 2;31(7):1179. doi: 10.3390/molecules31071179 (PMC13074386; doi:10.3390/molecules31071179)
Supplement: Supplementary file 1 [file molecules-31-01179-s001.zip › OptimizedGeometries/B05βL01K01-S.xyz]

35
Converted from B016B001L01K01-S-opted.gjf
C         6.38283700      0.73875800     -0.70508400
C         5.03792700      1.06328900     -0.65247300
C         4.63066300     -0.86552700      0.73034400
C         5.98236200     -1.17533400      0.68743500
C         6.86122900     -0.38213800     -0.03627400
H         7.06459100      1.36858000     -1.26278200
H         4.64982800      1.93973900     -1.15533700
H         3.94934700     -1.46485400      1.32190500
H         6.35089300     -2.03673400      1.23051400
H         7.91524000     -0.62610300     -0.06708300
C         4.14619300      0.25002600      0.04610700
N         2.78860300      0.62273200      0.06793600
C         1.90600500     -0.27821800     -0.06585900
H         2.18091500     -1.32589100     -0.24475400
C         0.46722500      0.00796400     -0.01153300
C         0.00417200      1.31454700      0.23081200
C        -0.42348200     -1.04049900     -0.20353100
C        -1.34539300      1.58468100      0.28318300
H         0.73947400      2.09466800      0.37329300
C        -1.78263400     -0.75976700     -0.14939900
H        -0.05936800     -2.04466100     -0.39005200
C        -2.25860300      0.54490400      0.09285500
H        -1.69616500      2.59230900      0.47016700
N        -2.86385600     -1.60388700     -0.30346600
C        -3.70115900      0.46757800      0.08098200
C        -4.03156000     -0.88076200     -0.16880700
H        -2.80986000     -2.58945800     -0.49140600
C        -4.72029700      1.40265900      0.25608700
C        -5.35336100     -1.30914300     -0.24710100
C        -6.03472700      0.98301100      0.17980800
H        -4.48340000      2.44189700      0.44908700
C        -6.34370900     -0.36065000     -0.06977800
H        -5.59829300     -2.34610200     -0.43972200
H        -6.83709500      1.69639500      0.31338700
H        -7.38147800     -0.66397600     -0.12516400
