# Supplementary material for: Computational Study of Linker Polarity Effects on Optical Electron Transfer in Imine- and Acylhydrazone-Linked Covalent Organic Frameworks Using Fragment Models
Source: Molecules. 2026 Apr 2;31(7):1179. doi: 10.3390/molecules31071179 (PMC13074386; doi:10.3390/molecules31071179)
Supplement: Supplementary file 1 [file molecules-31-01179-s001.zip › OptimizedGeometries/B05βL01K01-Z.xyz]

35
Converted from B016B001L01K01-Z-opted.gjf
C        -6.15046500     -1.19568600     -0.64348000
C        -4.76713900     -1.25318800     -0.63836300
C        -4.69384800      0.71254200      0.75026700
C        -6.08053400      0.75480500      0.75436800
C        -6.81359900     -0.19116000      0.05195000
H        -6.71598100     -1.94352500     -1.18520000
H        -4.23427500     -2.03542800     -1.16359700
H        -4.12205400      1.43099400      1.32485600
H        -6.59018200      1.52695500      1.31720900
H        -7.89531700     -0.15587200      0.05814700
C        -4.02603900     -0.28545300      0.03911200
N        -2.62204200     -0.38942100      0.01244100
C        -1.93231400      0.66605000     -0.12896800
H        -2.40562900      1.64450900     -0.27828700
C        -0.46394800      0.65589000     -0.12207500
C         0.22176700      1.86628300     -0.31435200
C         0.22841000     -0.53430000      0.07291400
C         1.60287600      1.91229900     -0.31600400
H        -0.35058400      2.77415500     -0.46340900
C         1.61159600     -0.48055600      0.06907600
H        -0.32382000     -1.45398700      0.21887100
C         2.31493800      0.73169200     -0.12307800
H         2.12267500      2.85062600     -0.46484400
N         2.52939300     -1.49793800      0.23674700
C         3.72234000      0.40730200     -0.06433000
C         3.80704900     -0.98252800      0.16033800
H         2.29937700     -2.46321700      0.39536200
C         4.89142800      1.15708500     -0.17988900
C         5.03254300     -1.63238400      0.27137100
C         6.11169200      0.51702200     -0.07051700
H         4.84270300      2.22537300     -0.35277200
C         6.17649300     -0.86428100      0.15301600
H         5.08943400     -2.69971600      0.44402200
H         7.02851600      1.08474800     -0.15790100
H         7.14420700     -1.34269700      0.23508100
