# Supplementary material for: Computational Study of Linker Polarity Effects on Optical Electron Transfer in Imine- and Acylhydrazone-Linked Covalent Organic Frameworks Using Fragment Models
Source: Molecules. 2026 Apr 2;31(7):1179. doi: 10.3390/molecules31071179 (PMC13074386; doi:10.3390/molecules31071179)
Supplement: Supplementary file 1 [file molecules-31-01179-s001.zip › OptimizedGeometries/B05βL01K02-S.xyz]

53
Converted from B016B001L01K02-S-opted.gjf
C        -4.10131400      1.37642500     -0.20615300
C        -4.06800700     -1.01430700     -0.52352000
C        -6.17084900      0.16269100     -0.44099500
H        -3.55512900      2.30686300     -0.12142100
H        -3.53156500     -1.93852300     -0.69462800
H        -7.24857200      0.18012900     -0.53875700
C        -3.38863200      0.18303000     -0.32552000
N        -1.98263700      0.25983000     -0.29740900
C        -1.33553900     -0.63052800      0.33258500
H        -1.84908700     -1.42567200      0.88791300
C         0.13170700     -0.65487500      0.38079500
C         0.88772300      0.31245100     -0.30779700
C         0.75258800     -1.65314200      1.12020100
C         2.26377900      0.29220500     -0.26328700
H         0.35413400      1.06700100     -0.86943100
C         2.14117000     -1.66734100      1.16011200
H         0.16355500     -2.39528900      1.64722000
C         2.90897500     -0.70309900      0.47521400
H         2.84091300      1.03867400     -0.79529000
N         2.99456300     -2.53512800      1.80958400
C         4.29359400     -1.01762400      0.73461800
C         4.30081400     -2.16076300      1.56730800
H         2.71266500     -3.31567300      2.37628400
C         5.50364700     -0.44721600      0.34626900
C         5.47848800     -2.73734200      2.01428400
C         6.68125400     -1.01776800      0.78870500
H         5.52006800      0.42800300     -0.29132200
H         5.50098000     -3.61199200      2.65193900
H         7.63273400     -0.58877900      0.49756600
C         6.67376700     -2.15285800      1.61585900
C         7.96053100     -2.71997200      2.05875700
H         8.85984000     -2.19976800      1.69886600
N         8.03689200     -3.73615300      2.80279700
C        -5.48985000      1.36320600     -0.24426100
N        -6.25904200      2.54513000     -0.15237600
C        -5.96327300      3.38777100      0.74235000
H        -5.15341400      3.19488000      1.45772100
C        -5.46109100     -1.02597200     -0.56216500
N        -6.09921700     -2.26586500     -0.79152000
C        -7.11350000     -2.55915700     -0.09649400
H        -7.47301400     -1.88776700      0.69402900
C        -6.70040800      4.67878600      0.87980100
H        -7.14589500      4.75740600      1.87410800
H        -6.01064300      5.51910900      0.77113400
H        -7.47829900      4.74542400      0.12257500
C        -7.86753100     -3.83073100     -0.30540600
H        -7.87822400     -4.42126200      0.61354300
H        -8.90808900     -3.61384400     -0.55822600
H        -7.41016700     -4.40670300     -1.10668500
C         9.35423200     -4.20368300      3.17345000
H         9.47072400     -5.23785800      2.84424200
H        10.16514300     -3.59861400      2.75015000
H         9.43898000     -4.20360800      4.26169300
