# Supplementary material for: Computational Study of Linker Polarity Effects on Optical Electron Transfer in Imine- and Acylhydrazone-Linked Covalent Organic Frameworks Using Fragment Models
Source: Molecules. 2026 Apr 2;31(7):1179. doi: 10.3390/molecules31071179 (PMC13074386; doi:10.3390/molecules31071179)
Supplement: Supplementary file 1 [file molecules-31-01179-s001.zip › OptimizedGeometries/B05βL01K02-Z.xyz]

53
Converted from B016B001L01K02-Z-opted.gjf
C        -4.08436200      1.36209600     -0.19149000
C        -4.07672500     -1.02705100     -0.52107500
C        -6.16597900      0.17513100     -0.45486700
H        -3.52848200      2.28561100     -0.09468500
H        -3.54964200     -1.95702900     -0.69006900
H        -7.24237900      0.20581900     -0.56334100
C        -3.38488000      0.16071800     -0.30979600
N        -1.97828100      0.21876500     -0.26717900
C        -1.34930200     -0.68178000      0.36756400
H        -1.87767500     -1.46995200      0.91776200
C         0.11736500     -0.72614900      0.42613500
C         0.73312300     -1.73670600      1.18363300
C         0.87583100      0.21636200     -0.25878800
C         2.10844500     -1.82535700      1.27244400
H         0.10933600     -2.45443600      1.70298400
C         2.25398700      0.12190800     -0.16516300
H         0.37679700      0.98405500     -0.83644400
C         2.88716700     -0.89040300      0.59419000
H         2.57402300     -2.60805200      1.85837600
N         3.22822500      0.91500300     -0.73648300
C         4.30874200     -0.68015100      0.45999300
C         4.47340700      0.44573400     -0.37163800
H         3.05431500      1.70461300     -1.33323300
C         5.43667500     -1.33489900      0.96146700
C         5.73459400      0.92404900     -0.70783600
C         6.68889500     -0.86622800      0.63230600
H         5.32578300     -2.20172000      1.60158100
H         5.85863600      1.79033100     -1.34801300
H         7.58490500     -1.34662900      1.00091400
C        -5.46939400     -1.02145000     -0.57444800
N        -6.12042700     -2.25200000     -0.81656700
C        -7.14209100     -2.53831500     -0.12949700
H        -7.49828100     -1.86820700      0.66363100
C        -5.47242800      1.36607700     -0.24462300
N        -6.22755100      2.55719500     -0.15394200
C        -5.93466900      3.38762600      0.75302000
H        -5.13847200      3.17738500      1.47879200
C         6.84076800      0.25893200     -0.19920400
C         8.18420600      0.75478300     -0.54784000
H         8.21089400      1.63828600     -1.20292800
N         9.24239300      0.21068600     -0.12922000
C        -6.65753000      4.68662000      0.89175500
H        -7.11813000      4.76083100      1.87948000
H        -5.95567000      5.51923300      0.80293300
H        -7.42219900      4.77066800      0.12286800
C        -7.90931500     -3.79973400     -0.35123100
H        -7.93131900     -4.39638200      0.56352900
H        -8.94604500     -3.56927400     -0.60777800
H        -7.45427300     -4.37530400     -1.15411200
C        10.50434500      0.78575400     -0.53843000
H        11.08875000      0.02562500     -1.06002900
H        10.39270000      1.66222800     -1.18846900
H        11.07067700      1.06933800      0.35051000
