# Supplementary material for: Computational Study of Linker Polarity Effects on Optical Electron Transfer in Imine- and Acylhydrazone-Linked Covalent Organic Frameworks Using Fragment Models
Source: Molecules. 2026 Apr 2;31(7):1179. doi: 10.3390/molecules31071179 (PMC13074386; doi:10.3390/molecules31071179)
Supplement: Supplementary file 1 [file molecules-31-01179-s001.zip › OptimizedGeometries/B05βL01K03.xyz]

48
Converted from B016B001L01K03-opted.gjf
C         8.85308200     -1.82901200     -0.45572000
C         7.47454600     -1.70408800     -0.48713700
C         7.63130300      0.31484400      0.81594300
C         9.01084700      0.17440900      0.85776100
C         9.62753500     -0.89029600      0.21609100
H         9.32666200     -2.66817900     -0.94967300
H         6.85478800     -2.43243900     -0.99418600
H         7.14684200      1.12723700      1.34377100
H         9.60529600      0.89729700      1.40249600
H        10.70394400     -0.99735000      0.25140700
C         6.85365000     -0.61776400      0.12830800
N         5.44904900     -0.53691800      0.06588300
C         4.90906400      0.59243900     -0.13931000
H         5.51048200      1.49272700     -0.31598800
C         3.45177100      0.77372900     -0.17428900
C         2.93543200      2.05299900     -0.44211500
C         2.60587100     -0.30513400      0.05506400
C         1.57390200      2.27870500     -0.48671200
H         3.62572600      2.86980400     -0.61605400
C         1.24173500     -0.07203500      0.00825800
H         3.02929400     -1.28029400      0.25949800
C         0.70833200      1.21065300     -0.26033500
H         1.18511000      3.26792700     -0.69387600
N         0.19514100     -0.95163900      0.19583200
C        -0.72794900      1.07640300     -0.22812300
C        -1.00026900     -0.27716000      0.05783300
H         0.29242400     -1.92962000      0.40585300
C        -1.78813300      1.96779700     -0.41321800
C        -2.30236300     -0.75052800      0.16185800
C        -3.08103100      1.50575700     -0.31237600
H        -1.59339200      3.01018700     -0.63399900
H        -2.51047600     -1.79132500      0.38293500
H        -3.92649900      2.16590800     -0.44953100
C        -3.34070900      0.15220100     -0.02535700
C        -4.72119600     -0.33701700      0.08290900
N        -5.72665200      0.42457300     -0.04747800
H        -4.83670600     -1.40676300      0.29992900
C        -7.01675500     -0.13461700      0.03055600
C        -7.99528500      0.57410500      0.72677100
C        -7.35628300     -1.33469500     -0.59541700
C        -9.27865300      0.06630300      0.83570400
H        -7.72173800      1.51656400      1.18346500
C        -8.64877300     -1.82908400     -0.49671400
H        -6.61338000     -1.85674100     -1.18608700
C        -9.61110300     -1.13765300      0.22543900
H       -10.02753300      0.61672700      1.39127900
H        -8.90634000     -2.75556500     -0.99469200
H       -10.61868100     -1.52577900      0.29976600
