# Supplementary material for: Computational Study of Linker Polarity Effects on Optical Electron Transfer in Imine- and Acylhydrazone-Linked Covalent Organic Frameworks Using Fragment Models
Source: Molecules. 2026 Apr 2;31(7):1179. doi: 10.3390/molecules31071179 (PMC13074386; doi:10.3390/molecules31071179)
Supplement: Supplementary file 1 [file molecules-31-01179-s001.zip › OptimizedGeometries/B05βL01K04-S.xyz]

81
Converted from B016B001L01K04-S-opted.gjf
C        -1.38666400     -0.09075800     -0.93781000
C         0.61967200      1.24716900     -0.93840300
C         0.77511600     -1.15944100     -0.93935100
H        -2.46587500     -0.13903200     -1.00151100
H         1.11764500      2.20584300     -1.00210100
H         1.35648000     -2.06990000     -1.00404500
C        -0.76840400      1.15911400     -0.92418300
N        -1.59963000      2.29563000     -0.95661100
C        -1.29206100      3.29634100     -0.24064900
H        -0.42282700      3.27474800      0.42906100
C        -2.07486300      4.53811700     -0.23919800
C        -3.20575400      4.67486400     -1.06563000
C        -1.67279700      5.57206400      0.59662700
C        -3.94228500      5.83874000     -1.06391800
H        -3.47471400      3.84021300     -1.69856300
C        -2.42027800      6.74272700      0.59168500
H        -0.79970500      5.45998500      1.22972600
C        -3.55562400      6.89125300     -0.23066600
H        -4.81165700      5.93841900     -1.70234600
N        -2.24228200      7.90497600      1.31484300
C        -4.07671400      8.21536500      0.01922100
C        -3.23201700      8.80704300      0.98163500
H        -1.50118800      8.07271400      1.97229500
C        -5.16136900      8.93650600     -0.47763200
C        -3.44971700     10.09823100      1.45326400
C        -5.38250600     10.21913200     -0.01311000
H        -5.81932900      8.49670100     -1.21726800
C        -4.53240900     10.79050200      0.94311000
H        -2.79619900     10.54492200      2.19202300
H        -6.21971400     10.79191900     -0.38937100
H        -4.72682800     11.79718700      1.29070500
C         1.39285000      0.08668600     -0.92499400
N         2.79273400      0.23843700     -0.95707000
C         3.50538900     -0.52980100     -0.24244600
H         3.05172700     -1.27288600      0.42579300
C         4.97222300     -0.47306300     -0.24026700
C         5.65698700      0.43928100     -1.06444000
C         5.66581500     -1.34016500      0.59418800
C         7.03322200      0.49454800     -1.06196000
H         5.06946700      1.09126200     -1.69631100
C         7.05334800     -1.27882400      0.58999900
H         5.13156800     -2.04115600      1.22573300
C         7.75054900     -0.36874300     -0.23026200
H         7.55493300      1.19870300     -1.69861400
N         7.96993900     -2.01601500      1.31218400
C         9.15757700     -0.58049500      0.02035400
C         9.24640700     -1.60936600      0.98134600
H         7.74356900     -2.74078600      1.97024700
C        10.32534100     -0.00148500     -0.47466100
C        10.47268200     -2.06720800      1.45377100
C        11.54596300     -0.45221500     -0.00921900
H        10.27450700      0.78936900     -1.21316000
C        11.61434700     -1.47535700      0.94561700
H        10.53182900     -2.85765400      2.19138600
H        12.46117400     -0.01296200     -0.38342400
H        12.58293300     -1.81077600      1.29400000
C        -0.61644000     -1.24892800     -0.92446800
N        -1.18577200     -2.53683000     -0.95665000
C        -2.20465800     -2.77027600     -0.23813000
H        -2.61705600     -2.00717800      0.43425900
C        -2.89162100     -4.06741900     -0.23691000
C        -2.45186800     -5.11387300     -1.06881200
C        -3.98516800     -4.23513200      0.60311200
C        -3.09595800     -6.33127300     -1.06861400
H        -1.59657500     -4.93063800     -1.70480500
C        -4.62966200     -5.46543000      0.59667600
H        -4.31884800     -3.42386900      1.24042900
C        -4.19791400     -6.52132500     -0.23142100
H        -2.75358100     -7.13302000     -1.71151900
N        -5.72378000     -5.89131200      1.32281900
C        -5.08693200     -7.63238200      0.01793300
C        -6.01618200     -7.19724800      0.98597100
H        -6.23417900     -5.33429500      1.98523000
C        -5.17551400     -8.92987100     -0.48407900
C        -7.02613300     -8.02998000      1.45844800
C        -6.17624800     -9.76133900     -0.01845100
H        -4.46959100     -9.27909600     -1.22778400
C        -7.09072900     -9.31152800      0.94318700
H        -7.73586800     -7.68811800      2.20126700
H        -6.25865700    -10.77111400     -0.39810000
H        -7.86591100     -9.98225800      1.29140800
