# Supplementary material for: Computational Study of Linker Polarity Effects on Optical Electron Transfer in Imine- and Acylhydrazone-Linked Covalent Organic Frameworks Using Fragment Models
Source: Molecules. 2026 Apr 2;31(7):1179. doi: 10.3390/molecules31071179 (PMC13074386; doi:10.3390/molecules31071179)
Supplement: Supplementary file 1 [file molecules-31-01179-s001.zip › OptimizedGeometries/B05βL01K04-Z.xyz]

81
Converted from B016B001L01K04-Z-opted.gjf
C        -1.31664100      0.42884100     -0.26695500
C         1.04444900      0.91837500     -0.26713700
C         0.28754200     -1.37178500     -0.26686600
H        -2.33605700      0.78667600     -0.32895400
H         1.86473600      1.62148000     -0.32961700
H         0.48712100     -2.43358400     -0.32913300
C        -0.27541500      1.35636900     -0.25354100
N        -0.61913400      2.72196800     -0.28890100
C         0.03372400      3.53476200      0.43456500
H         0.82270000      3.19038500      1.11433600
C        -0.22650300      4.97984800      0.42755300
C         0.52023400      5.80527800      1.28377600
C        -1.19552700      5.51433800     -0.41454300
C         0.31570300      7.17158800      1.31637400
H         1.26665900      5.35355400      1.92626600
C        -1.39536100      6.88340300     -0.37567300
H        -1.75703000      4.85619500     -1.06552800
C        -0.65026100      7.72666200      0.48169400
H         0.89682500      7.79955700      1.98025200
N        -2.27976500      7.66151600     -1.09559700
C        -1.12370100      9.07294200      0.25159100
C        -2.13069200      8.98404300     -0.73206100
H        -2.92972000      7.31524800     -1.77933300
C        -0.78878400     10.31764700      0.78123600
C        -2.80480300     10.11092200     -1.19306300
C        -1.45496200     11.44066700      0.32733500
H        -0.01782800     10.40213100      1.53755700
C        -2.45241100     11.33333800     -0.65042800
H        -3.57651600     10.03441800     -1.94864200
H        -1.20692700     12.41438900      0.72845000
H        -2.95955500     12.22758500     -0.98990000
C         1.32680100     -0.44749500     -0.25341500
N         2.68130700     -0.83256100     -0.28886900
C         3.05848600     -1.80609500      0.43191300
H         2.36556400     -2.31923300      1.10995400
C         4.44043700     -2.30167600      0.42497200
C         4.78284400     -3.36239600      1.27922400
C         5.38767900     -1.72615300     -0.41500100
C         6.06928400     -3.86603200      1.31200400
H         4.01854200     -3.78623500      1.91965500
C         6.67421300     -2.23533000     -0.37616300
H         5.09777700     -0.90981000     -1.06438000
C         7.03272200     -3.30329800      0.47939300
H         6.32368600     -4.68446000      1.97401700
N         7.79088400     -1.85387000     -1.09277600
C         8.43573700     -3.56394100      0.25021600
C         8.86211300     -2.64477900     -0.73096500
H         7.81326600     -1.12320100     -1.78224200
C         9.34681600     -4.47605700      0.77946800
C        10.17545400     -2.62229700     -1.19031700
C        10.65290900     -4.45825900      0.32710100
H         9.03429900     -5.18773500      1.53402500
C        11.05837400     -3.53857300     -0.64850000
H        10.49554400     -1.91391800     -1.94396700
H        11.37237100     -5.16005200      0.72755000
H        12.08659200     -3.54444400     -0.98731600
C        -1.03621500     -0.93343200     -0.25333300
N        -2.04874200     -1.91207300     -0.28926600
C        -3.07666300     -1.75175500      0.43733300
H        -3.16777400     -0.89742400      1.11913500
C        -4.20242500     -2.69493200      0.43188700
C        -5.28679600     -2.45698500      1.29174000
C        -4.18932300     -3.79919100     -0.41356500
C        -6.37284400     -3.31044300      1.32426300
H        -5.26227400     -1.58650000      1.93640600
C        -5.28009900     -4.65033300     -0.37458500
H        -3.34144400     -3.95905600     -1.06748900
C        -6.37955200     -4.42166300      0.48586300
H        -7.20475300     -3.11828500      1.99041200
N        -5.52124600     -5.80175400     -1.09722200
C        -7.31724500     -5.49673700      0.25360500
C        -6.74502100     -6.32547100     -0.73382300
H        -4.90444400     -6.18904200     -1.78961000
C        -8.56472100     -5.82019200      0.78352300
C        -7.39401000     -7.46587300     -1.19778300
C        -9.21436600     -6.95145600      0.32610300
H        -9.01724000     -5.19315300      1.54218900
C        -8.63060400     -7.76305600     -0.65504900
H        -6.94823200     -8.09752800     -1.95579000
H       -10.18362000     -7.21643900      0.72713800
H        -9.15887400     -8.64411700     -0.99682600
