# Supplementary material for: Computational Study of Linker Polarity Effects on Optical Electron Transfer in Imine- and Acylhydrazone-Linked Covalent Organic Frameworks Using Fragment Models
Source: Molecules. 2026 Apr 2;31(7):1179. doi: 10.3390/molecules31071179 (PMC13074386; doi:10.3390/molecules31071179)
Supplement: Supplementary file 1 [file molecules-31-01179-s001.zip › OptimizedGeometries/B05βL02K01-S.xyz]

39
Converted from B016B001L02K01-S-opted.gjf
C        -7.15057400      1.06662400     -0.57198000
C        -5.76793100      0.95011500     -0.58101400
C        -5.94264400     -1.16522000      0.55563600
C        -7.32212900     -1.04204800      0.57253300
C        -7.92759800      0.07570200      0.01126600
H        -7.62081400      1.92761200     -1.02931400
H        -5.17429700      1.71106600     -1.07367100
H        -5.44683800     -2.03363000      0.96956100
H        -7.92796900     -1.81999800      1.01917100
H        -9.00612600      0.16975400      0.01983800
C        -5.15867700     -0.16282200     -0.00698600
C        -3.67183900     -0.37199700      0.01025400
N        -2.94137800      0.78821200     -0.02338600
O        -3.18452800     -1.48135400      0.06261200
N        -1.58885100      0.96963300      0.04945600
H        -3.43755100      1.64866600      0.13640400
C        -0.78863100     -0.01356600     -0.09789800
H        -1.13011200     -1.02699600     -0.27360800
C         0.66018600      0.21544100     -0.02965600
C         1.19681000      1.49624300      0.20489600
C         1.49569300     -0.88004500     -0.20574200
C         2.55882700      1.69195400      0.26393900
H         0.51140400      2.32176100      0.33803300
C         2.86829600     -0.67371700     -0.14478400
H         1.07870400     -1.86455900     -0.38437400
C         3.41599400      0.60302700      0.08865000
H         2.96215900      2.68094800      0.44501700
N         3.90057600     -1.57955800     -0.28404300
C         4.85222700      0.44430100      0.08724800
C         5.10684900     -0.92337900     -0.14770500
H         3.79053300     -2.56253900     -0.46084100
C         5.92243900      1.32043900      0.26062300
C         6.40227700     -1.42730500     -0.21250400
C         7.21156500      0.82552400      0.19740900
H         5.74450100      2.37345800      0.44226000
C         7.44480000     -0.53570800     -0.03722000
H         6.58837200     -2.47855100     -0.39337300
H         8.05248000      1.49328000      0.33028600
H         8.46371100     -0.89883100     -0.08226700
