# Supplementary material for: Computational Study of Linker Polarity Effects on Optical Electron Transfer in Imine- and Acylhydrazone-Linked Covalent Organic Frameworks Using Fragment Models
Source: Molecules. 2026 Apr 2;31(7):1179. doi: 10.3390/molecules31071179 (PMC13074386; doi:10.3390/molecules31071179)
Supplement: Supplementary file 1 [file molecules-31-01179-s001.zip › OptimizedGeometries/B05βL02K01-Z.xyz]

39
Converted from B016B001L02K01-Z-opted.gjf
C         6.92943500     -1.49850500     -0.54147600
C         5.58245700     -1.16742500     -0.57784300
C         6.05442100      0.86872000      0.61726700
C         7.39713900      0.53152300      0.66102200
C         7.83576800     -0.65421100      0.08442500
H         7.27178700     -2.41183700     -1.01075300
H         4.89071300     -1.81512600     -1.10335300
H         5.68896500      1.79437800      1.04258600
H         8.10478800      1.19545800      1.14076800
H         8.88599500     -0.91551200      0.11428400
C         5.13890900      0.01368100      0.01169000
C         3.70245700      0.45131400      0.00316300
N         2.80226300     -0.58023100     -0.08112000
O         3.39118400      1.62069000      0.07824900
N         1.43638300     -0.55044800     -0.04055300
H         3.15525400     -1.51091300      0.06423200
C         0.80060500      0.54805400     -0.17520700
H         1.29629100      1.50129800     -0.31471500
C        -0.66828500      0.54099100     -0.14293700
C        -1.33605000      1.76614000     -0.30816600
C        -1.38461700     -0.63681800      0.04323400
C        -2.71595800      1.83882200     -0.29275600
H        -0.74809000      2.66490200     -0.44908900
C        -2.76678100     -0.55578100      0.05750300
H        -0.85747500     -1.57352500      0.17041900
C        -3.44982700      0.67074800     -0.10875700
H        -3.21771400      2.78998500     -0.42125600
N        -3.70171500     -1.55904800      0.22185700
C        -4.86273700      0.37165800     -0.03813600
C        -4.97092200     -1.01960600      0.16754100
H        -3.48843600     -2.53068300      0.36297800
C        -6.01894200      1.14371400     -0.12926000
C        -6.20658900     -1.64832900      0.28324500
C        -7.25003800      0.52451700     -0.01512700
H        -5.95252100      2.21337800     -0.28724500
C        -7.33811300     -0.85801500      0.18910000
H        -6.28113600     -2.71693200      0.44120200
H        -8.15695500      1.11051800     -0.08381500
H        -8.31345100     -1.31996900      0.27534000
