# Supplementary material for: Computational Study of Linker Polarity Effects on Optical Electron Transfer in Imine- and Acylhydrazone-Linked Covalent Organic Frameworks Using Fragment Models
Source: Molecules. 2026 Apr 2;31(7):1179. doi: 10.3390/molecules31071179 (PMC13074386; doi:10.3390/molecules31071179)
Supplement: Supplementary file 1 [file molecules-31-01179-s001.zip › OptimizedGeometries/B05βL02K02-S.xyz]

69
Converted from B016B001L02K02-S-opted.gjf
C         4.82705800     -1.07519500     -0.20290600
C         4.81387200      1.32438200     -0.07916200
C         6.90082600      0.13794400     -0.17810500
H         4.33997200     -2.03749900     -0.30516600
H         4.22102700      2.23106800     -0.08204100
H         7.97950800      0.20216900     -0.25504900
C         4.12249600      0.11651600     -0.11995700
C         2.61965900      0.20966200     -0.11995900
N         1.97896400     -0.93874400      0.24460300
O         2.05912800      1.24632500     -0.41076900
N         0.64305700     -1.18289000      0.40517100
H         2.53605400     -1.69187700      0.61089500
C        -0.22873300     -0.34091400      0.00467000
H         0.03489600      0.59802600     -0.46794100
C        -1.65530100     -0.63755700      0.18117800
C        -2.09276200     -1.82906900      0.79131900
C        -2.57013000      0.30202900     -0.27750600
C        -3.43586100     -2.09032300      0.94628200
H        -1.34752500     -2.53327500      1.13417100
C        -3.92313900      0.03089200     -0.11744900
H        -2.22817700      1.21792000     -0.74562100
C        -4.37199900     -1.15848200      0.49135700
H        -3.76402800     -3.00942000      1.41632700
N        -5.01988700      0.78523600     -0.47999100
C        -5.81429000     -1.10563400      0.48897700
C        -6.17447500      0.11726500     -0.12329300
H        -4.98604700      1.68072000     -0.93462800
C        -6.81556600     -1.96270000      0.93893900
C        -7.49602900      0.49523500     -0.29267400
C        -8.13555800     -1.59206200      0.77329200
H        -6.56367600     -2.90436100      1.41082100
H        -7.77647900      1.42988600     -0.76087300
H        -8.92840100     -2.24525300      1.11683200
C         6.21904100     -1.06891100     -0.21854700
C         6.89083300     -2.41270800     -0.33231000
N         8.20287200     -2.42543600      0.04168600
O         6.27538100     -3.38481000     -0.71784100
N         9.05811500     -3.49715400      0.17208900
H         8.55517000     -1.62065400      0.53171600
C         8.79928900     -4.59642200     -0.41295000
H         7.91418600     -4.74180400     -1.02109000
C         6.20038000      1.33818300     -0.09459300
C         7.03026200      2.59549200     -0.07726000
N         6.38049400      3.69841600      0.39504400
O         8.18513500      2.58358500     -0.44943400
N         6.87737500      4.95707100      0.65039800
H         5.49958000      3.55663700      0.85958000
C         7.97045600      5.33345800      0.12009000
H         8.55259800      4.69713400     -0.53604000
C        -8.48131600     -0.37377100      0.16291900
C        -9.90969500     -0.05560600      0.02534500
N       -10.25613300      1.04284500     -0.52469200
H       -10.62643600     -0.77557200      0.40175000
N       -11.57359500      1.37312800     -0.66972400
C       -12.70490600      0.69323700     -0.30057400
H       -11.68563100      2.26519400     -1.11952900
O       -12.69908400     -0.38555800      0.24897600
C         9.76007700     -5.72703500     -0.24998500
H         9.25892300     -6.58778600      0.19805100
H        10.13656800     -6.04604700     -1.22441800
H        10.59396400     -5.42525700      0.38039800
C         8.46364400      6.71019200      0.41926900
H         9.45052300      6.66576300      0.88497200
H         8.57028200      7.28220000     -0.50512700
H         7.77197100      7.22206400      1.08516100
C       -13.99534200      1.40903400     -0.63889700
H       -14.54867200      1.56309000      0.28655500
H       -13.85261900      2.36635700     -1.13779100
H       -14.58758300      0.75413700     -1.27652100
