# Supplementary material for: Computational Study of Linker Polarity Effects on Optical Electron Transfer in Imine- and Acylhydrazone-Linked Covalent Organic Frameworks Using Fragment Models
Source: Molecules. 2026 Apr 2;31(7):1179. doi: 10.3390/molecules31071179 (PMC13074386; doi:10.3390/molecules31071179)
Supplement: Supplementary file 1 [file molecules-31-01179-s001.zip › OptimizedGeometries/B05βL02K02-Z.xyz]

69
Converted from B016B001L02K02-Z-opted.gjf
C        -4.51522400      1.11067600     -0.29470600
C        -5.11394500     -1.20494300     -0.06434900
C        -6.81390400      0.49054300      0.02868300
H        -3.81027400      1.90803600     -0.49716500
H        -4.78414600     -2.23638600     -0.09564500
H        -7.87274400      0.71333700      0.08212000
C        -4.14184500     -0.22388200     -0.24099700
C        -2.72768800     -0.71129700     -0.41345900
N        -1.76929800      0.23173100     -0.17744200
O        -2.49762000     -1.86198400     -0.72228600
N        -0.40664000      0.11082600     -0.17550000
H        -2.06094300      1.10533200      0.22683300
C         0.15859000     -0.92950700     -0.65284500
H        -0.39587000     -1.76111600     -1.07107300
C         1.62392900     -1.02326700     -0.64530200
C         2.21110200     -2.17534200     -1.19651600
C         2.41323300     -0.00940900     -0.11268300
C         3.58255300     -2.33590200     -1.22806000
H         1.56649800     -2.94595800     -1.60143000
C         3.78724400     -0.17728500     -0.14745700
H         1.94757800      0.87166400      0.30952800
C         4.39020300     -1.33175600     -0.70022200
H         4.02222200     -3.22832900     -1.65588000
N         4.78411200      0.66221000      0.30676000
C         5.81647400     -1.15975700     -0.56282300
C         6.01454300      0.08615300      0.06462700
H         4.63540400      1.55496500      0.74345100
C         6.92577800     -1.93571600     -0.90868300
C         7.28725000      0.56531800      0.34998500
C         8.19010500     -1.46783300     -0.62922400
H         6.79142000     -2.89588000     -1.39193900
H         7.43589300      1.52420100      0.83301300
H         9.06571200     -2.04780800     -0.88577200
C         8.37690600     -0.22079100     -0.00126900
C         9.71756800      0.29536700      0.30586600
N        10.74269500     -0.39956700     -0.00241000
H         9.78851500      1.26197600      0.79063500
N        12.00381200      0.04899900      0.26819900
C        12.42478400      1.20676000      0.86831200
H        12.70339000     -0.60700300     -0.03361700
O        11.67933600      2.06998100      1.27543700
C        -5.85114500      1.47311200     -0.14663200
C        -6.15750500      2.94512100     -0.24146500
N        -7.36483000      3.30888400      0.28052300
O        -5.36224200      3.71542000     -0.73795400
N        -7.88250600      4.57176300      0.46692700
H        -7.84768000      2.63362200      0.84877100
C        -7.42938900      5.55226400     -0.20436300
H        -6.63254100      5.44584700     -0.93106200
C        -6.44647400     -0.85108200      0.08412200
C        -7.56674900     -1.84342000      0.25739000
N        -7.17302100     -3.07275800      0.70009700
O        -8.71580900     -1.53122100      0.02421000
N        -7.94838200     -4.14605200      1.07987100
H        -6.23626000     -3.16031400      1.05633400
C        -9.15485100     -4.23277300      0.68699300
H        -9.62044800     -3.48453500      0.05630900
C        -8.02634300      6.90129800      0.02308800
H        -7.25845900      7.60429400      0.35306600
H        -8.44087400      7.29249000     -0.90868100
H        -8.81165000      6.84417600      0.77398500
C        -9.95466700     -5.41771000      1.11612900
H       -10.83557100     -5.09682800      1.67632000
H       -10.31216300     -5.96822000      0.24310500
H        -9.35027700     -6.07528100      1.73753100
C        13.92879900      1.33028900      0.98882900
H        14.17579600      1.43480300      2.04452900
H        14.47661400      0.48667900      0.57185700
H        14.23395800      2.24506300      0.48261500
