# Supplementary material for: Computational Study of Linker Polarity Effects on Optical Electron Transfer in Imine- and Acylhydrazone-Linked Covalent Organic Frameworks Using Fragment Models
Source: Molecules. 2026 Apr 2;31(7):1179. doi: 10.3390/molecules31071179 (PMC13074386; doi:10.3390/molecules31071179)
Supplement: Supplementary file 1 [file molecules-31-01179-s001.zip › OptimizedGeometries/B05βL02K03.xyz]

56
Converted from B016B001L02K03-opted.gjf
C        10.64426900     -2.19503400     -0.77463600
C         9.36696700     -1.65314100     -0.76120300
C        10.09178100      0.00667000      0.82536600
C        11.36355000     -0.54203600      0.81798200
C        11.64041000     -1.64559400      0.02021500
H        10.86316400     -3.04083800     -1.41359900
H         8.60814100     -2.06610900     -1.41528000
H         9.85402600      0.87671200      1.42353200
H        12.14254000     -0.10709400      1.43094700
H        12.63577700     -2.07137500      0.01060900
C         9.08406200     -0.55569600      0.04810900
C         7.73370700      0.09818800      0.10850900
N         6.69025300     -0.74008400     -0.19304700
O         7.60222500      1.26442300      0.41245900
N         5.34505600     -0.50108700     -0.16149800
H         6.88893200     -1.72558800     -0.22934000
C         4.89306000      0.69016500     -0.08591700
H         5.53548200      1.56099300     -0.03252900
C         3.44077400      0.91162900     -0.06933300
C         2.97853900      2.23744300     -0.00024900
C         2.54378600     -0.14989000     -0.12073100
C         1.62817000      2.52662700      0.01739200
H         3.70459000      3.04025800      0.04043800
C         1.19133800      0.14734000     -0.10289500
H         2.91342900     -1.16583000     -0.17204800
C         0.71416200      1.47714800     -0.03419100
H         1.28596700      3.55272800      0.07108100
N         0.10637500     -0.70538400     -0.14390800
C        -0.72703600      1.40041100     -0.03422600
C        -1.05892300      0.03252600     -0.10289600
H         0.15901900     -1.70771600     -0.19150900
C        -1.74987500      2.35070300      0.01765000
C        -2.37990500     -0.39746800     -0.12091300
C        -3.06165700      1.93250700      0.00080500
H        -1.51222000      3.40624300      0.07116400
H        -2.63160000     -1.45049500     -0.17297600
H        -3.87236400      2.64667300      0.04077400
C        -3.38230900      0.56270100     -0.06872500
C        -4.77452300      0.09623900     -0.08968600
N        -5.72379400      0.94816000     -0.04486300
H        -4.94648400     -0.97237600     -0.14288200
N        -7.02885300      0.54582900     -0.07726000
C        -7.56392500     -0.70740300      0.07727400
H        -7.65767100      1.32771400     -0.00483700
C        -9.06485100     -0.74238900      0.05494900
O        -6.90481400     -1.71348400      0.23322700
C        -9.84234200      0.19721900     -0.61733300
C        -9.68015000     -1.79855900      0.71969300
C       -11.22571500      0.09029400     -0.60513000
H        -9.37666500      0.99244400     -1.18735700
C       -11.06150900     -1.89777600      0.73891000
H        -9.05313100     -2.53168500      1.21023600
C       -11.83607100     -0.95156400      0.07891400
H       -11.82598100      0.81616600     -1.13837500
H       -11.53652900     -2.71610500      1.26466300
H       -12.91568600     -1.03184200      0.08960500
