# Supplementary material for: Computational Study of Linker Polarity Effects on Optical Electron Transfer in Imine- and Acylhydrazone-Linked Covalent Organic Frameworks Using Fragment Models
Source: Molecules. 2026 Apr 2;31(7):1179. doi: 10.3390/molecules31071179 (PMC13074386; doi:10.3390/molecules31071179)
Supplement: Supplementary file 1 [file molecules-31-01179-s001.zip › OptimizedGeometries/B05βL02K04-S.xyz]

93
Converted from B016B001L02K04-S-opted.gjf
C         1.32615100     -0.39969400     -0.19941100
C        -1.01307400     -0.94805800     -0.20122000
C        -0.31817300      1.35200100     -0.19991700
H         2.37630200     -0.65865100     -0.26019500
H        -1.76231100     -1.72808800     -0.26348700
H        -0.61946800      2.39079600     -0.26117700
C         0.31896200     -1.35290000     -0.19131100
C         0.56325500     -2.83852800     -0.22405700
N         1.80600900     -3.21915600      0.19085100
O        -0.30726800     -3.60512500     -0.58177100
N         2.33418300     -4.47212300      0.34036200
H         2.39560800     -2.52063000      0.61053300
C         1.72982500     -5.49618100     -0.12372500
H         0.78131400     -5.43264200     -0.64419100
C         2.32761600     -6.82629100      0.04228800
C         3.55397800     -7.00762800      0.71016200
C         1.64066400     -7.91227100     -0.48558800
C         4.10024700     -8.26363800      0.85428900
H         4.05570300     -6.13591900      1.10676600
C         2.19880800     -9.17553000     -0.33562300
H         0.69638700     -7.76789400     -0.99797700
C         3.42558200     -9.36863500      0.33005200
H         5.04427400     -8.39381400      1.36936200
N         1.72781700    -10.40131600     -0.76028000
C         3.69576400    -10.78753300      0.29704200
C         2.61823200    -11.38768100     -0.38768600
H         0.87073600    -10.55203400     -1.26266600
C         4.73329800    -11.58568900      0.77650700
C         2.55899000    -12.76161500     -0.60050200
C         4.67991800    -12.95092300      0.56802200
H         5.56805400    -11.14071400      1.30435800
C         3.60147900    -13.52909800     -0.11431700
H         1.72808800    -13.21393700     -1.12719800
H         5.47751000    -13.58383800      0.93394300
H         3.58317600    -14.60102900     -0.26485200
C         1.01090700      0.95644800     -0.19050900
C         2.17602500      1.91019200     -0.22188400
N         1.88382500      3.17837600      0.18715500
O         3.27638700      1.53743200     -0.57390100
N         2.70405200      4.26339200      0.33285700
H         0.98107800      3.34358100      0.59877100
C         3.89698700      4.24703700     -0.12103400
H         4.32013000      3.38875200     -0.62971900
C         4.74956300      5.43063800      0.04079100
C         4.28880300      6.59112300      0.69182300
C         6.03860100      5.37098700     -0.47369200
C         5.10408800      7.69218100      0.83267900
H         3.27902500      6.59573600      1.07817900
C         6.85416000      6.48596600     -0.32711800
H         6.38897400      4.47512700     -0.97339800
C         6.40363700      7.65249400      0.32216200
H         4.74143800      8.58088300      1.33479700
N         8.15572200      6.68419200     -0.74096300
C         7.49966500      8.59332100      0.29096900
C         8.56363500      7.95134200     -0.37683300
H         8.71855600      6.01091800     -1.23045700
C         7.67024500      9.89516100      0.75964400
C         9.78657300      8.58232700     -0.58349200
C         8.88272600     10.52689000      0.55725300
H         6.86338600     10.40247400      1.27448400
C         9.92798200      9.87324400     -0.10830000
H        10.59795300      8.08205200     -1.09709400
H         9.03060400     11.53719700      0.91507300
H        10.86813300     10.38980100     -0.25429400
C        -1.33487900      0.40081800     -0.19179600
C        -2.74345500      0.93237700     -0.22415200
N        -3.69501500      0.04474900      0.18563900
O        -2.97143000      2.07129600     -0.57694100
N        -5.04441500      0.21324000      0.33427000
H        -3.38557700     -0.81764800      0.60067800
C        -5.62834700      1.25166900     -0.12410100
H        -5.09815800      2.04463800     -0.63857400
C        -7.07937200      1.39794100      0.04074300
C        -7.85054500      0.42221700      0.70113600
C        -7.67560400      2.53935200     -0.48049000
C        -9.21159000      0.57631000      0.84448300
H        -7.34713000     -0.45089900      1.09250100
C        -9.04887600      2.68677000     -0.33134600
H        -7.07769600      3.28814400     -0.98730100
C        -9.83039800      1.71667700      0.32707900
H        -9.79709400     -0.17942200      1.35388400
N        -9.87440600      3.71031300     -0.75042400
C       -11.19415200      2.19257900      0.29580900
C       -11.17430900      3.43009300     -0.38110800
H        -9.57587200      4.53075700     -1.24785600
C       -12.40458800      1.69033300      0.77115000
C       -12.33428800      4.16985200     -0.59022400
C       -13.55992100      2.42062400      0.56631400
H       -12.43715000      0.74162900      1.29303000
C       -13.52065600      3.64792500     -0.10826900
H       -12.31001400      5.11893900     -1.11083900
H       -14.50714700      2.04432600      0.92933000
H       -14.43956500      4.20093900     -0.25595100
