# Supplementary material for: Computational Study of Linker Polarity Effects on Optical Electron Transfer in Imine- and Acylhydrazone-Linked Covalent Organic Frameworks Using Fragment Models
Source: Molecules. 2026 Apr 2;31(7):1179. doi: 10.3390/molecules31071179 (PMC13074386; doi:10.3390/molecules31071179)
Supplement: Supplementary file 1 [file molecules-31-01179-s001.zip › OptimizedGeometries/B05βL02K04-Z.xyz]

93
Converted from B016B001L02K04-Z-opted.gjf
C         0.50172800     -1.29386100     -0.56844700
C        -1.36645800      0.21651400     -0.57082800
C         0.87565300      1.07925200     -0.56713900
H         0.94309200     -2.28134700     -0.62865800
H        -2.44219800      0.32802800     -0.63333400
H         1.50998000      1.95541400     -0.62659500
C        -0.86894500     -1.08377800     -0.56162000
C        -1.89365700     -2.18715700     -0.59410900
N        -1.42868000     -3.40708200     -0.19816000
O        -3.03697800     -1.96526100     -0.93571700
N        -2.09558800     -4.59280800     -0.05181200
H        -0.50996300     -3.45046400      0.20869800
C        -3.28013700     -4.73823600     -0.50499900
H        -3.81704800     -3.94639700     -1.01352900
C        -3.96327100     -6.02766300     -0.34143700
C        -5.26258100     -6.15254900     -0.86101300
C        -3.35107600     -7.09695600      0.30465300
C        -5.96908500     -7.33478700     -0.74788900
H        -5.70965800     -5.30018300     -1.35794000
C        -4.06526300     -8.27793700      0.41368300
H        -2.34972300     -6.98648900      0.70028500
C        -5.37349700     -8.41591100     -0.10525000
H        -6.96992800     -7.41797400     -1.15318900
N        -3.69753400     -9.47354200      0.99822100
C        -5.79649500     -9.76635200      0.19056100
C        -4.72780200    -10.38351300      0.87334200
H        -2.81375000     -9.65299700      1.44135700
C        -6.96126200    -10.48948300     -0.05827700
C        -4.80223500    -11.70275000      1.30898600
C        -7.04124700    -11.80082900      0.37227900
H        -7.79077700    -10.02946100     -0.58153000
C        -5.96980300    -12.39731700      1.04871900
H        -3.97733700    -12.16957700      1.83239200
H        -7.93879200    -12.37573200      0.18667900
H        -6.05636300    -13.42568700      1.37591000
C         1.37908200     -0.21290300     -0.55798900
C         2.84703800     -0.54918700     -0.58634700
N         3.67088500      0.46444800     -0.19305000
O         3.22662800     -1.65194000     -0.92261500
N         5.03129400      0.48172300     -0.04853500
H         3.24917700      1.28559600      0.20602100
C         5.74929600     -0.47690500     -0.49039300
H         5.33153900     -1.34437000     -0.98723300
C         7.20771600     -0.42133200     -0.32915200
C         7.96494700     -1.49179500     -0.83368900
C         7.82839300      0.65296100      0.30038700
C         9.34214300     -1.51091300     -0.72163300
H         7.44981400     -2.31243400     -1.31796500
C         9.20837900      0.62653100      0.40839900
H         7.23254600      1.47082400      0.68445000
C         9.98131400     -0.44514900     -0.09548900
H         9.91415600     -2.34205000     -1.11520500
N        10.06075100      1.55123700      0.97837300
C        11.36266100     -0.13198300      0.19391600
C        11.36379300      1.11218100      0.85812600
H         9.77502200      2.41365500      1.40762500
C        12.57082500     -0.78293200     -0.04696600
C        12.54423800      1.71364400      1.28306400
C        13.74717900     -0.19028400      0.37297800
H        12.58631700     -1.73906700     -0.55596400
C        13.72911200      1.04585800      1.03097300
H        12.53696800      2.66915500      1.79226200
H        14.69350700     -0.68299400      0.19339800
H        14.66348800      1.48987200      1.35015900
C        -0.49918500      1.29850200     -0.55988500
C        -0.94257900      2.73766100     -0.58937000
N        -2.23243100      2.94336800     -0.19569800
O        -0.17821600      3.61812400     -0.92655500
N        -2.92842300      4.11225000     -0.05068700
H        -2.73118300      2.16748100      0.20511100
C        -2.45911400      5.21389100     -0.49321500
H        -1.49972500      5.28713500     -0.99134100
C        -3.23823300      6.44792100     -0.33089800
C        -2.69245100      7.64018200     -0.83523600
C        -4.47842800      6.44570100      0.29958300
C        -3.36663000      8.84116100     -0.72199100
H        -1.72448700      7.60640300     -1.32027000
C        -5.14768200      7.65270300      0.40871300
H        -4.88679000      5.51980400      0.68346800
C        -4.60876700      8.85925000     -0.09488300
H        -2.93483300      9.75308700     -1.11545500
N        -6.37481500      7.92569200      0.97965800
C        -5.57253300      9.89692600      0.19586400
C        -6.64882300      9.27321600      0.86051200
H        -6.97679300      7.24568200      1.40960200
C        -5.61599500     11.26883900     -0.04396200
C        -7.76111600      9.99208500      1.28676600
C        -6.71864000     11.98861900      0.37731200
H        -4.79715400     11.76247800     -0.55320500
C        -7.77831100     11.35225000      1.03566400
H        -8.58355400      9.50588800      1.79622300
H        -6.76742900     13.05454800      0.19854500
H        -8.63097700     11.93746100      1.35593000
