# Supplementary material for: Computational Study of Linker Polarity Effects on Optical Electron Transfer in Imine- and Acylhydrazone-Linked Covalent Organic Frameworks Using Fragment Models
Source: Molecules. 2026 Apr 2;31(7):1179. doi: 10.3390/molecules31071179 (PMC13074386; doi:10.3390/molecules31071179)
Supplement: Supplementary file 1 [file molecules-31-01179-s001.zip › OptimizedGeometries/B06αL01K01-S.xyz]

29
Converted from B001B025L01K01-S-opted.gjf
C        -2.45242100      2.33761100      1.11465800
C        -1.06737100      2.37521100      1.17892600
C        -0.95760500      2.60639100     -1.21766900
C        -2.33809800      2.56871500     -1.27927400
C        -3.08884600      2.43435600     -0.11423700
H        -3.03385700      2.23304300      2.02167400
H        -0.56439600      2.29989700      2.13666100
H        -0.35596500      2.71022400     -2.11125000
H        -2.83734800      2.64390700     -2.23699800
H        -4.16983700      2.40528700     -0.16776500
C        -0.31036300      2.50968600      0.01663200
C         1.14999100      2.54755300      0.11387400
H         1.56344100      2.46351300      1.12647400
N         1.89543300      2.67342100     -0.90991500
C         3.26763400      2.70285200     -0.80500600
S         4.17914000      2.50226600      0.68264600
C         4.11152500      2.89138500     -1.86180200
C         5.68143600      2.70510200     -0.16051500
C         5.47812800      2.89651400     -1.49789000
H         3.73227400      3.03149500     -2.86348500
C         6.93647400      2.65462600      0.56283800
H         6.29017100      3.05663500     -2.19380100
C         7.16735400      2.88713200      1.89024900
S         8.41084300      2.25785000     -0.25348100
C         8.53442900      2.75661000      2.24913200
H         6.38215400      3.16488700      2.58000300
C         9.32311600      2.42823400      1.19218400
H         8.91340900      2.90879300      3.24928900
H        10.38909100      2.27160500      1.17630500
