# Supplementary material for: Computational Study of Linker Polarity Effects on Optical Electron Transfer in Imine- and Acylhydrazone-Linked Covalent Organic Frameworks Using Fragment Models
Source: Molecules. 2026 Apr 2;31(7):1179. doi: 10.3390/molecules31071179 (PMC13074386; doi:10.3390/molecules31071179)
Supplement: Supplementary file 1 [file molecules-31-01179-s001.zip › OptimizedGeometries/B06αL01K01-Z.xyz]

29
Converted from B001B025L01K01-Z-opted.gjf
C        -2.41495400      1.90480000      0.96219200
C        -1.02946100      1.90483200      1.03102100
C        -0.91744800      2.97931700     -1.12387800
C        -2.29827600      2.97661500     -1.19129600
C        -3.04982900      2.44023000     -0.14899400
H        -2.99779600      1.48775400      1.77336400
H        -0.52696600      1.48678500      1.89628100
H        -0.31462700      3.39267500     -1.92208000
H        -2.79681400      3.39429000     -2.05677000
H        -4.13107200      2.44180400     -0.20573300
C        -0.27211400      2.44000800     -0.00875200
C         1.18982700      2.42421100      0.08888800
H         1.61089300      1.98907600      1.00266000
N         1.93660400      2.87461000     -0.83794100
C         3.30867500      2.88736000     -0.64633400
S         4.31549200      2.79042800     -2.05493100
C         4.05987600      3.02856100      0.48933000
C         5.75466700      2.87782300     -1.09842800
C         5.45043200      3.01653900      0.22819100
H         3.62663200      3.16818500      1.46956700
C         7.06249500      2.80704500     -1.72127800
H         6.20921500      3.09479000      0.99511800
C         7.40381200      2.26982600     -2.93074700
S         8.45644900      3.45851100     -0.92714900
C         8.79127900      2.37293400     -3.21518200
H         6.68375700      1.79669100     -3.58435900
C         9.48516800      2.98454200     -2.22014700
H         9.25142900      2.00018800     -4.11879200
H        10.54163800      3.18998900     -2.16896700
