# Supplementary material for: Computational Study of Linker Polarity Effects on Optical Electron Transfer in Imine- and Acylhydrazone-Linked Covalent Organic Frameworks Using Fragment Models
Source: Molecules. 2026 Apr 2;31(7):1179. doi: 10.3390/molecules31071179 (PMC13074386; doi:10.3390/molecules31071179)
Supplement: Supplementary file 1 [file molecules-31-01179-s001.zip › OptimizedGeometries/B06αL01K02-S.xyz]

47
Converted from B001B025L01K02-S-opted.gjf
C        -1.06435800      2.36902000      1.26894100
C        -0.91200700      2.61860900     -1.12072800
C        -3.06384300      2.43829200     -0.06345100
H        -0.60798100      2.28404300      2.24857700
H        -0.29238900      2.72950900     -2.00311800
H        -4.14305400      2.41201600     -0.16294100
C        -0.28871300      2.51158800      0.12905100
C         1.17027800      2.54757600      0.25123000
H         1.56646900      2.45072800      1.26884200
N         1.92795300      2.68579600     -0.76208400
C         3.29872600      2.71183700     -0.64153600
S         4.19216600      2.48190800      0.85191500
C         4.15419100      2.91795500     -1.68619700
C         5.70491500      2.69449900      0.02852300
C         5.51585000      2.91167100     -1.30825000
H         3.78605100      3.07677400     -2.68923700
C         6.95002600      2.62619700      0.76171400
H         6.33562900      3.07917200     -1.99312100
C         7.15190400      2.74381400      2.10796200
S         8.44611500      2.35762500     -0.07748100
C         8.51171200      2.62677800      2.48152300
H         6.34557400      2.92644900      2.80493900
H         8.88965000      2.69329400      3.49124500
C        -2.45850900      2.33217300      1.17682400
C        -3.29097700      2.18176700      2.38604300
H        -4.37694000      2.16010400      2.21832200
N        -2.79071300      2.08448400      3.53921300
C        -3.69532400      1.94076500      4.65878100
H        -3.46150400      1.01455700      5.18646900
H        -3.52451800      2.75979000      5.35951000
H        -4.75168700      1.93175300      4.36523100
C        -2.29088900      2.58242800     -1.22088200
C        -2.92945200      2.69579800     -2.54630100
H        -2.24394100      2.80670200     -3.39827100
N        -4.18107600      2.66757700     -2.69542100
C        -4.70432300      2.78677000     -4.03873700
H        -3.92341100      2.89203000     -4.80117200
H        -5.30848200      1.90607800     -4.26321600
H        -5.36933000      3.65087900     -4.08458600
C         9.34952700      2.42578300      1.42494500
N        10.72223800      2.29067400      1.54383900
C        11.46396000      2.16434500      0.52329100
C        12.94156600      2.01162500      0.64822800
H        11.05050700      2.16372300     -0.49324900
H        13.45346600      2.81412700      0.11158500
H        13.22900100      2.03228100      1.69698600
H        13.26505300      1.06974700      0.19834300
