# Supplementary material for: Computational Study of Linker Polarity Effects on Optical Electron Transfer in Imine- and Acylhydrazone-Linked Covalent Organic Frameworks Using Fragment Models
Source: Molecules. 2026 Apr 2;31(7):1179. doi: 10.3390/molecules31071179 (PMC13074386; doi:10.3390/molecules31071179)
Supplement: Supplementary file 1 [file molecules-31-01179-s001.zip › OptimizedGeometries/B06αL01K02-Z.xyz]

47
Converted from B001B025L01K02-Z-opted.gjf
C        -0.97689000      2.38012000      1.24168500
C        -0.96323200      2.55539100     -1.15960500
C        -3.05072900      2.47521500      0.03048400
H        -0.46401300      2.30915000      2.19410500
H        -0.39511200      2.62009900     -2.08051400
H        -4.13433300      2.48062900     -0.00306500
C        -0.26910300      2.46548600      0.05340800
C         1.19634100      2.46189700      0.08772500
H         1.65769800      2.39240300      1.07887200
N         1.89530300      2.54904000     -0.97220800
C         3.27489200      2.47432200     -0.87432100
S         4.21122800      3.28086500     -2.09190300
C         4.08136000      1.81105600      0.01076100
C         5.69576400      2.73653100     -1.38734200
C         5.45650700      1.96507800     -0.28223500
H         3.69634500      1.19702600      0.81258400
C         6.96998700      3.10504100     -1.96863000
H         6.25057800      1.49898700      0.28522400
C         7.23644600      3.51397200     -3.24611300
S         8.41853500      3.06787000     -1.01871100
C         8.60914000      3.77401700     -3.47964300
H         6.46672600      3.61066000     -3.99996400
H         9.01058500      4.14011900     -4.41401500
C        -2.37470100      2.38356200      1.23485500
C        -3.13625400      2.29084600      2.49548300
H        -4.23052400      2.30348700      2.39387900
N        -2.57009300      2.20234800      3.61851900
C        -3.40939200      2.11645900      4.79361000
H        -3.17526100      1.19512400      5.32967300
H        -3.16917000      2.94508200      5.46197300
H        -4.48134600      2.13763000      4.56407300
C        -2.34620900      2.56251200     -1.17536900
C        -3.06139700      2.66057800     -2.46243900
H        -2.42680000      2.72269500     -3.35760900
N        -4.32013800      2.67293900     -2.53344200
C        -4.92185500      2.77281400     -3.84516600
H        -4.18700600      2.82831400     -4.65700500
H        -5.56870700      1.90850200     -4.00513900
H        -5.55851300      3.65868900     -3.87635400
C         9.38217800      3.55028800     -2.37501600
N        10.75030400      3.71356300     -2.17272400
C        11.53804700      3.44857200     -3.13036400
C        13.00831200      3.66604100     -3.01348400
H        11.16101000      3.04234700     -4.07662900
H        13.34470200      4.38062300     -3.76878700
H        13.25133200      4.04347300     -2.02286700
H        13.54556600      2.73243100     -3.19577700
