# Supplementary material for: Computational Study of Linker Polarity Effects on Optical Electron Transfer in Imine- and Acylhydrazone-Linked Covalent Organic Frameworks Using Fragment Models
Source: Molecules. 2026 Apr 2;31(7):1179. doi: 10.3390/molecules31071179 (PMC13074386; doi:10.3390/molecules31071179)
Supplement: Supplementary file 1 [file molecules-31-01179-s001.zip › OptimizedGeometries/B06αL01K03-S.xyz]

63
Converted from B001B025L01K03-S-opted.gjf
C        -1.05234600      2.40201000      1.23212500
C        -0.94915100      2.77094700     -1.14392500
C        -3.08311000      2.61204000     -0.04231500
H        -0.57298600      2.25001700      2.19218600
H        -0.34703500      2.90583900     -2.03491300
H        -4.16456200      2.62892500     -0.11152000
C        -0.30070500      2.57652000      0.08128300
C         1.16226300      2.55531400      0.16569900
H         1.58103800      2.38775300      1.16479300
N         1.89573100      2.72557700     -0.85963500
C         3.26990100      2.69933800     -0.77922600
S         4.19640800      2.34853600      0.66921300
C         4.10165800      2.94364100     -1.83436800
C         5.69054100      2.56747000     -0.18337400
C         5.47296100      2.87341300     -1.49746400
H         3.71129000      3.17637400     -2.81434000
C         6.95444900      2.41347600      0.50898300
H         6.27902900      3.06108200     -2.19332200
C         7.21483800      2.52753500      1.84642500
S         8.39964300      2.03366300     -0.36528400
C         8.58154000      2.31909900      2.16718500
H         6.45174800      2.77547500      2.57148200
H         8.98200500      2.37411100      3.16899700
C        -2.45088200      2.42013400      1.17561400
C        -3.25708000      2.24136900      2.38639900
H        -4.34385000      2.26737100      2.24546500
N        -2.72291300      2.07141900      3.52835800
C        -2.33302800      2.78883000     -1.21087800
C        -2.98972900      2.99263100     -2.50514200
H        -2.32204800      3.12764900     -3.36397800
N        -4.25663400      3.01221700     -2.61837200
C         9.34022500      2.05106900      1.07185300
C        -3.48128100      1.90165700      4.66478700
S        -5.23368900      1.82385300      4.71549900
C        -2.95794300      1.76804700      5.91903000
C        -5.21712600      1.63862000      6.43965700
C        -3.93992900      1.62233100      6.92569400
H        -1.89103600      1.78905100      6.08684500
C        -6.46214300      1.51977700      7.17204300
H        -3.71854200      1.52904700      7.97995900
C        -7.71014400      1.94401500      6.80869700
S        -6.50325100      0.75865000      8.72637600
C        -8.69954500      1.66560400      7.78738600
H        -7.90453300      2.45908400      5.87788400
C        -8.19149700      1.03586600      8.87945200
H        -9.74190000      1.93019700      7.68483700
H        -8.71046800      0.71303400      9.76688800
C        -4.87233300      3.19951400     -3.83548400
S        -4.04867000      3.38547900     -5.37392800
C        -6.22598400      3.26168800     -4.00473200
C        -5.55832600      3.56813000     -6.20735600
C        -6.61602800      3.47289200     -5.34721000
H        -6.90112400      3.16529500     -3.16699500
C        -5.57799000      3.78592800     -7.64021900
H        -7.64234300      3.57422600     -5.67213900
C        -4.59884100      4.31050500     -8.43739700
S        -6.97067700      3.36505900     -8.57845500
C        -4.97395300      4.38423200     -9.80420100
H        -3.64953200      4.65274400     -8.04860000
C        -6.23045000      3.91649200    -10.02704500
H        -4.33805200      4.77565100    -10.58487300
H        -6.76649200      3.85796900    -10.95996600
H        10.39916800      1.85784100      1.02284600
