# Supplementary material for: Computational Study of Linker Polarity Effects on Optical Electron Transfer in Imine- and Acylhydrazone-Linked Covalent Organic Frameworks Using Fragment Models
Source: Molecules. 2026 Apr 2;31(7):1179. doi: 10.3390/molecules31071179 (PMC13074386; doi:10.3390/molecules31071179)
Supplement: Supplementary file 1 [file molecules-31-01179-s001.zip › OptimizedGeometries/B06αL01K03-Z.xyz]

63
Converted from B001B025L01K03-Z-opted.gjf
C        -1.04619600      2.11531600      1.18189900
C        -0.92567200      2.44076300     -1.19949000
C        -3.06643100      2.22512500     -0.12126900
H        -0.57403000      1.99834000      2.15049800
H        -0.31721600      2.57879200     -2.08580000
H        -4.14682300      2.19913400     -0.20445400
C        -0.28688500      2.29597300      0.03752800
C         1.17591500      2.33195300      0.14080500
H         1.59524600      2.20752100      1.14497300
N         1.91493800      2.51220900     -0.87864400
C         3.29149400      2.47136800     -0.72684800
S         4.25127100      3.39328800     -1.83806400
C         4.07983200      1.76560800      0.14185100
C         5.72015300      2.83797200     -1.11223600
C         5.46046100      1.97860300     -0.07935000
H         3.68074500      1.08169600      0.87754100
C         7.00608100      3.28682500     -1.60992400
H         6.24497100      1.49168200      0.48384500
C         7.32965200      3.72648500     -2.86312900
S         8.39159300      3.32139500     -0.57304300
C         8.69817600      4.08108500     -2.99265800
H         6.61135600      3.77090100     -3.67040200
H         9.14430500      4.44282300     -3.90765900
C        -2.44356500      2.08082700      1.10761300
C        -3.25895100      1.89307500      2.31245200
H        -4.34460300      1.88422000      2.16783900
N        -2.73236100      1.76189000      3.46286600
C        -2.30792900      2.40694300     -1.28353800
C        -2.95478600      2.56044100     -2.59111200
H        -2.28861800      2.70032500     -3.44921300
N        -4.22030900      2.54501300     -2.71815700
C         9.39528600      3.90468500     -1.83945000
C        -3.55020300      1.52414100      4.55555900
S        -2.98206200      2.03988800      6.11010800
C        -4.75517400      0.88193500      4.65640000
C        -4.38657300      1.40323200      6.89381400
C        -5.22839000      0.81738500      5.98751800
H        -5.25566600      0.43035200      3.81152700
C        -4.55112100      1.52567100      8.32932200
H        -6.14767700      0.32772600      6.27891700
C        -3.58731900      1.65611900      9.28984900
S        -6.12839100      1.52277500      9.04213900
C        -4.11838800      1.74232900     10.60351400
H        -2.53065000      1.66600400      9.05971400
C        -5.47556500      1.67445600     10.62413800
H        -3.51455000      1.84126300     11.49385300
H        -6.13394300      1.70784000     11.47647400
C        -4.76964300      2.62783600     -3.98740900
S        -6.35223200      3.31998400     -4.13586000
C        -4.30126000      2.19738300     -5.19968100
C        -6.37052700      3.04382300     -5.84350500
C        -5.21377800      2.43800000     -6.25309700
H        -3.35847300      1.68230000     -5.31836900
C        -7.51248000      3.44140500     -6.64401000
H        -5.04106300      2.14772700     -7.28055700
C        -8.81478700      3.59138800     -6.25681900
S        -7.32869600      3.80614200     -8.32606300
C        -9.66903800      3.98942500     -7.31850900
H        -9.15003700      3.39888400     -5.24678600
C        -9.00649100      4.13450500     -8.49617500
H       -10.73168100      4.15132800     -7.21036200
H        -9.40403800      4.41891300     -9.45644900
H        10.44138700      4.08652000     -1.65598400
