# Supplementary material for: Computational Study of Linker Polarity Effects on Optical Electron Transfer in Imine- and Acylhydrazone-Linked Covalent Organic Frameworks Using Fragment Models
Source: Molecules. 2026 Apr 2;31(7):1179. doi: 10.3390/molecules31071179 (PMC13074386; doi:10.3390/molecules31071179)
Supplement: Supplementary file 1 [file molecules-31-01179-s001.zip › OptimizedGeometries/B06αL01K04-S.xyz]

42
Converted from B001B025L01K04-S-opted.gjf
C        -1.07755000      2.30382400      1.04135100
C        -0.83129700      2.67565200     -1.32740000
C        -3.02274900      2.47423100     -0.35490000
H        -0.62993400      2.16278600      2.01892200
H        -0.17943900      2.82255100     -2.17869000
H        -4.09936900      2.46666300     -0.46932800
C        -0.25523200      2.49431600     -0.06759000
C         1.19771000      2.50018700      0.11034100
H         1.55427500      2.35136200      1.13697400
N         1.99963000      2.66885800     -0.86385500
C         3.36375500      2.66757900     -0.68553500
S         4.19041500      2.38933600      0.83860300
C         4.26605100      2.88116900     -1.68866900
C         5.74029100      2.59054200      0.08294600
C         5.61029500      2.84009400     -1.25543500
H         3.94255600      3.06895400     -2.70201400
C         6.95189200      2.48646300      0.86467100
H         6.46043900      3.00707000     -1.90243600
C         7.09615800      2.55645000      2.22284000
S         8.48117200      2.23869700      0.08158000
C         8.43593600      2.42062300      2.65061700
H         6.26095700      2.71980600      2.88989500
H         8.76918800      2.45228400      3.67760400
C        -2.45725600      2.29357700      0.89894500
C        -2.20654500      2.66529200     -1.46679100
H        -3.08976100      2.14460400      1.76462200
H        -2.65051200      2.80624100     -2.44410300
C         9.32080000      2.25021100      1.62394500
N        10.67824600      2.10538900      1.79379100
C        11.46738500      1.98443100      0.80223100
H        11.10494800      1.99445100     -0.23305600
C        12.91281800      1.82613900      0.97094800
C        13.49504800      1.80094900      2.24071200
C        13.72162500      1.69887900     -0.15679100
C        14.86301400      1.65116100      2.37123700
H        12.85371000      1.90085200      3.10666200
C        15.09404000      1.54839700     -0.02327000
H        13.26928200      1.71815200     -1.14214200
C        15.66575100      1.52452600      1.24052300
H        15.31175100      1.63226700      3.35632300
H        15.71599100      1.44998400     -0.90368900
H        16.73671900      1.40737700      1.34800400
