# Supplementary material for: Computational Study of Linker Polarity Effects on Optical Electron Transfer in Imine- and Acylhydrazone-Linked Covalent Organic Frameworks Using Fragment Models
Source: Molecules. 2026 Apr 2;31(7):1179. doi: 10.3390/molecules31071179 (PMC13074386; doi:10.3390/molecules31071179)
Supplement: Supplementary file 1 [file molecules-31-01179-s001.zip › OptimizedGeometries/B06αL01K04-Z.xyz]

42
Converted from B001B025L01K04-Z-opted.gjf
C        -0.91340400      3.03876100      1.26268800
C        -0.92733200      2.36969300     -1.05297100
C        -2.99929200      2.72002100      0.11872300
H        -0.36124100      3.29569600      2.15992200
H        -0.37227200      2.10790800     -1.94446800
H        -4.08200600      2.72644800      0.12209000
C        -0.21786800      2.70107100      0.10363400
C         1.24724400      2.70282800      0.12214100
H         1.72096800      2.96658000      1.07482200
N         1.93942200      2.42954800     -0.91050200
C         3.31888300      2.38590600     -0.79888800
S         4.25324000      2.77190600     -2.20869700
C         4.12655400      2.02775800      0.24678400
C         5.73915400      2.47008600     -1.37223000
C         5.50132800      2.07979800     -0.08200000
H         3.74164500      1.69217400      1.19936600
C         7.01192400      2.63597900     -2.04165400
H         6.29585700      1.80997700      0.60052000
C         7.27130000      2.64245800     -3.38586500
S         8.46685000      2.86836600     -1.13298200
C         8.64154700      2.80684300     -3.69478800
H         6.49563100      2.51932600     -4.12969700
H         9.03418400      2.87483200     -4.69942000
C        -2.30055800      3.04820300      1.27135300
C        -2.30975000      2.38144600     -1.04269300
H        -2.83485200      3.31171900      2.17508500
H        -2.85795300      2.12514400     -1.94038200
C         9.42535300      2.91569600     -2.57740500
N        10.78916600      3.11095800     -2.43429400
C        11.57398000      2.65038900     -3.32412400
H        11.20030700      2.05001600     -4.16169900
C        13.02142700      2.87359200     -3.28047900
C        13.60669400      3.63476100     -2.26614000
C        13.82642400      2.31271200     -4.26967900
C        14.97601800      3.82415600     -2.24715000
H        12.96724400      4.06517600     -1.50640000
C        15.20002600      2.50530100     -4.24964700
H        13.37052600      1.72241100     -5.05684400
C        15.77539300      3.26066300     -3.23830200
H        15.42801200      4.41380200     -1.45970900
H        15.81991000      2.06686000     -5.02109300
H        16.84720200      3.41299200     -3.21983400
