# Supplementary material for: Computational Study of Linker Polarity Effects on Optical Electron Transfer in Imine- and Acylhydrazone-Linked Covalent Organic Frameworks Using Fragment Models
Source: Molecules. 2026 Apr 2;31(7):1179. doi: 10.3390/molecules31071179 (PMC13074386; doi:10.3390/molecules31071179)
Supplement: Supplementary file 1 [file molecules-31-01179-s001.zip › OptimizedGeometries/B06αL02K01-S.xyz]

33
Converted from B001B025L02K01-S-opted.gjf
C        -4.38932300      1.08605200      0.09013600
C        -3.00795300      1.02322100      0.08862900
C        -2.90745200      3.41721300     -0.13572500
C        -4.29399000      3.47863400     -0.13405600
C        -5.03698700      2.31338800     -0.02122300
H        -4.96945200      0.17606300      0.17850400
H        -2.49282800      0.07550500      0.17476200
H        -2.32223800      4.32560600     -0.22331200
H        -4.79252800      4.43565300     -0.22068400
H        -6.11879800      2.35729800     -0.01951200
C        -2.25310900      2.19256600     -0.02518500
C        -0.78313000      2.17860600     -0.03381200
H        -0.26936100      3.12862300     -0.12153800
N        -0.17015600      1.06359800      0.06086400
N         1.19275600      1.00212600      0.04392700
C         2.11701500      2.01396900      0.09722000
H         1.51827300      0.05575800      0.15617700
O         1.83936000      3.19319400      0.14508800
C         3.53121600      1.56295100      0.09934400
S         4.07657200     -0.02982600     -0.29582500
C         4.57855200      2.37915400      0.40575900
C         5.72442700      0.40028500      0.00268900
C         5.82746700      1.71890700      0.35581400
H         4.42561900      3.41659500      0.66625400
C         6.77865400     -0.58367000     -0.15491900
H         6.77327100      2.18655000      0.59202800
C         6.70025200     -1.94265300     -0.02988200
S         8.38869600     -0.09537900     -0.55603200
C         7.94246700     -2.59256200     -0.24884500
H         5.78498200     -2.45464300      0.23434200
C         8.94458500     -1.71944400     -0.53450700
H         8.08415000     -3.66169300     -0.18779900
H         9.98060400     -1.93485400     -0.73819500
