# Supplementary material for: Computational Study of Linker Polarity Effects on Optical Electron Transfer in Imine- and Acylhydrazone-Linked Covalent Organic Frameworks Using Fragment Models
Source: Molecules. 2026 Apr 2;31(7):1179. doi: 10.3390/molecules31071179 (PMC13074386; doi:10.3390/molecules31071179)
Supplement: Supplementary file 1 [file molecules-31-01179-s001.zip › OptimizedGeometries/B06αL02K01-Z.xyz]

33
Converted from B001B025L02K01-Z-opted.gjf
C        -4.38703300      1.16868400      0.25686100
C        -3.00953900      1.05673300      0.21028800
C        -2.83720500      3.42968000     -0.15154200
C        -4.21982800      3.54040600     -0.10461000
C        -4.99679200      2.41027400      0.09959100
H        -4.99376200      0.28623300      0.41681000
H        -2.52363500      0.09749500      0.33162700
H        -2.22540000      4.31046100     -0.31029300
H        -4.68883000      4.50835300     -0.22716800
H        -6.07568100      2.49277900      0.13710800
C        -2.22063900      2.19051800      0.00457200
C        -0.75337000      2.12498400     -0.05417600
H        -0.21247900      3.05077000     -0.21146700
N        -0.17317400      0.99659800      0.08089100
N         1.18615500      0.89130900      0.02059000
C         2.14125000      1.87254700     -0.01679700
H         1.49345800     -0.05367300      0.17603100
O         1.90624900      3.06376800     -0.01743300
C         3.52951800      1.35844000     -0.05237500
S         4.79185000      2.48948200      0.25352100
C         4.02404900      0.11307800     -0.32209500
C         5.99806700      1.27953100      0.01620100
C         5.43541400      0.06539100     -0.28158900
H         3.41063800     -0.73888100     -0.58291000
C         7.40650300      1.60880400      0.13599200
H         6.02043200     -0.81879200     -0.49349300
C         8.01386800      2.82141100     -0.03375000
S         8.56740400      0.39248500      0.54319800
C         9.41926200      2.76980700      0.15581500
H         7.47024100      3.71516400     -0.30826800
C         9.85886600      1.52113800      0.46484100
H        10.07360900      3.62376900      0.05857900
H        10.86825900      1.19612000      0.65632900
