# Supplementary material for: Computational Study of Linker Polarity Effects on Optical Electron Transfer in Imine- and Acylhydrazone-Linked Covalent Organic Frameworks Using Fragment Models
Source: Molecules. 2026 Apr 2;31(7):1179. doi: 10.3390/molecules31071179 (PMC13074386; doi:10.3390/molecules31071179)
Supplement: Supplementary file 1 [file molecules-31-01179-s001.zip › OptimizedGeometries/B06αL02K02-S.xyz]

63
Converted from B001B025L02K02-S-opted.gjf
C        -3.36433800      1.14405700      0.86806900
C        -3.00647800      3.41587800      0.16291000
C        -4.89254700      2.18046700     -0.67210400
H        -3.04698600      0.29243200      1.45770000
H        -2.43360200      4.33510200      0.18639300
H        -5.78335000      2.11284500     -1.28498500
C        -2.60894700      2.32152900      0.91292000
C        -1.39616100      2.43716100      1.73605800
H        -0.86626600      3.38210400      1.72315400
N        -1.01781800      1.43348700      2.42655900
N         0.10753600      1.48787700      3.19636700
C         0.90338100      2.55899400      3.50804000
H         0.24844800      0.62712300      3.69999000
O         0.72805100      3.68675600      3.10017500
C         2.03665100      2.24834000      4.41774800
S         2.61251800      0.66360300      4.79629900
C         2.77102400      3.20545000      5.05191800
C         3.82407600      1.29883400      5.85295800
C         3.78712200      2.66738400      5.87326400
H         2.55861800      4.25665800      4.92083200
C         4.72240700      0.40611900      6.55871500
H         4.45774600      3.26110800      6.47906800
C         4.52006700     -0.89815700      6.92231400
S         6.27734400      0.95737200      7.07405000
C         5.61604100     -1.45396700      7.62040600
H         3.60012500     -1.42686800      6.71392800
H         5.66856400     -2.45979100      8.01140600
C         6.64598900     -0.57599600      7.77977200
C         7.91052000     -0.91812000      8.48535500
O         7.99085400     -1.92927600      9.14899200
N         8.92537600     -0.01580500      8.31247400
N        10.23133000     -0.08287400      8.73865500
H         8.82007500      0.67740300      7.58948800
C        10.57271500     -0.90665300      9.64584400
C        12.00175200     -0.92856700     10.07737100
H         9.87092500     -1.58799400     10.11203300
C        -4.15350500      3.35116600     -0.63627600
C        -4.60341700      4.49418700     -1.44598900
H        -5.50074300      4.37156500     -2.04067100
N        -3.92734800      5.57534600     -1.41841000
N        -4.30281000      6.66323300     -2.15145600
C        -5.35724300      6.83048700     -3.01183900
H        -3.67050700      7.43436100     -2.02291800
C        -5.41690400      8.19758500     -3.65898100
O        -6.17734000      5.97320000     -3.25195400
C        -4.50149700      1.06765100      0.08147500
C        -5.26444000     -0.19022700      0.06571000
H        -4.90133600     -1.01058600      0.67327000
N        -6.31383600     -0.26728300     -0.65507400
N        -7.05599300     -1.41107200     -0.70407100
C        -6.87302000     -2.61318600     -0.07043200
H        -7.84897300     -1.31382900     -1.31457400
C        -7.92681400     -3.65049800     -0.39406700
O        -5.95623400     -2.84752700      0.68438600
H        12.57463100     -0.18862800      9.52217100
H        12.07721900     -0.71977000     11.14687000
H        -7.42805500     -4.51296300     -0.83439200
H        -8.38355000     -3.97064500      0.54132700
H        -4.65781000      8.89012200     -3.29868000
H        -5.30453600      8.06830300     -4.73497100
H        12.43177100     -1.91891200      9.91252200
H        -8.70170700     -3.29673100     -1.07229400
H        -6.40540100      8.61491400     -3.47416700
