# Supplementary material for: Computational Study of Linker Polarity Effects on Optical Electron Transfer in Imine- and Acylhydrazone-Linked Covalent Organic Frameworks Using Fragment Models
Source: Molecules. 2026 Apr 2;31(7):1179. doi: 10.3390/molecules31071179 (PMC13074386; doi:10.3390/molecules31071179)
Supplement: Supplementary file 1 [file molecules-31-01179-s001.zip › OptimizedGeometries/B06αL02K02-Z.xyz]

63
Converted from B001B025L02K02-Z-opted.gjf
C        -3.23192900      1.15675600      0.85844000
C        -2.97076700      3.40710700      0.04985500
C        -4.92951900      2.13976600     -0.53217500
H        -2.84531500      0.32489900      1.43476000
H        -2.40551400      4.32881900     -0.01822900
H        -5.88259900      2.05012200     -1.03946200
C        -2.48421200      2.33759400      0.78304000
C        -1.18786200      2.48115900      1.46190000
H        -0.66949500      3.42791800      1.36587500
N        -0.72730700      1.49744200      2.13088500
N         0.47629100      1.57791700      2.76828800
C         1.29355100      2.65862600      2.96281500
H         0.68536200      0.73510700      3.27605800
O         1.06403100      3.78028500      2.55937000
C         2.52108200      2.35194700      3.73456900
S         3.41908100      3.69086400      4.33738500
C         3.11624000      1.16190000      4.04825600
C         4.60658400      2.64414300      5.02252000
C         4.30854700      1.32688800      4.78703200
H         2.74433900      0.19651400      3.73265500
C         5.74610200      3.18674200      5.73861100
H         4.94139700      0.51171000      5.10967300
C         6.29357100      4.43865500      5.62824100
S         6.59689100      2.22648200      6.89168100
C         7.40660100      4.62303200      6.47833700
H         5.92475900      5.18581800      4.93910100
H         7.99280900      5.53171500      6.49982900
C         7.68919900      3.51388000      7.22531100
C         8.76340500      3.24508900      8.21249000
O         9.00872400      2.11479800      8.58173100
N         9.41643000      4.36786000      8.64097200
N        10.38231700      4.49507600      9.61216100
H         8.99354900      5.25582200      8.42968600
C        11.02405500      3.47455400     10.01817800
C        12.06896600      3.66850600     11.06671000
H        10.84064800      2.47759900      9.63505600
C        -4.19937800      3.31373300     -0.61397400
C        -4.74511700      4.43026600     -1.40146800
H        -5.70153500      4.28595400     -1.88975600
N        -4.07907800      5.51520400     -1.47917100
N        -4.54188000      6.57956900     -2.19662200
C        -5.69480600      6.72276400     -2.92469000
H        -3.90612500      7.35764200     -2.15932800
C        -5.84594200      8.07624800     -3.58540600
O        -6.53241100      5.85693900     -3.04296200
C        -4.44911600      1.05210500      0.20634400
C        -5.20036000     -0.20837100      0.31360100
H        -4.76790800     -1.00739800      0.90394700
N        -6.32123500     -0.31236800     -0.28598200
N        -7.05629400     -1.45977600     -0.21778300
C        -6.80719300     -2.63295700      0.44679900
H        -7.91199500     -1.38467500     -0.74040200
C        -7.89365500     -3.67527500      0.29069000
O        -5.81569100     -2.83736000      1.11036500
H        12.13456200      4.71869300     11.34386000
H        11.83228700      3.07382700     11.95167400
H        -7.42930200     -4.59599400     -0.05858400
H        -8.32159200     -3.86879800      1.27385200
H        -5.01755700      8.75652500     -3.39406900
H        -5.94385600      7.91900800     -4.65870400
H        13.04001400      3.32728600     10.70094100
H        -8.68738200     -3.38599800     -0.39630700
H        -6.77181000      8.52488000     -3.22795300
