# Supplementary material for: Computational Study of Linker Polarity Effects on Optical Electron Transfer in Imine- and Acylhydrazone-Linked Covalent Organic Frameworks Using Fragment Models
Source: Molecules. 2026 Apr 2;31(7):1179. doi: 10.3390/molecules31071179 (PMC13074386; doi:10.3390/molecules31071179)
Supplement: Supplementary file 1 [file molecules-31-01179-s001.zip › OptimizedGeometries/B06αL02K03-S.xyz]

75
Converted from B001B025L02K03-S-opted.gjf
C        -3.31080300      1.19507700      0.86413000
C        -3.06581200      3.47713400      0.14587500
C        -4.92907100      2.16718300     -0.62586900
H        -2.94124200      0.35829900      1.44454700
H        -2.52931400      4.41828100      0.15034700
H        -5.83669100      2.06373700     -1.20824500
C        -2.60091500      2.40116400      0.88354000
C        -1.36796700      2.56558900      1.66819700
H        -0.87293700      3.52872300      1.63544200
N        -0.93395800      1.57934000      2.35096000
N         0.20921200      1.67442100      3.08762600
C         0.98723500      2.77067300      3.36026100
H         0.39273900      0.82211400      3.59172800
O         0.76848000      3.88592900      2.93831800
C         2.15187600      2.50337300      4.24072900
S         2.76155100      0.93862400      4.65336100
C         2.89129000      3.48847500      4.82394400
C         3.99193200      1.62179900      5.65756500
C         3.93661100      2.98948500      5.63399100
H         2.66063800      4.53233100      4.66693100
C         4.91952600      0.76212600      6.36817400
H         4.61587800      3.60970200      6.20223900
C         4.73049600     -0.52072000      6.80071700
S         6.50392100      1.32180200      6.77847700
C         5.86167500     -1.05199900      7.47270100
H         3.80039200     -1.05468500      6.66129400
H         5.90307300     -2.04641100      7.89252400
C         6.89052400     -0.16609200      7.54254100
C        -4.23537200      3.36567200     -0.61495000
C        -4.75607700      4.48839300     -1.40945600
H        -5.67095600      4.33077400     -1.96798300
N        -4.11810400      5.59300800     -1.41028600
N        -4.55085200      6.66138300     -2.13838800
C        -5.72837500      6.83710300     -2.82002700
H        -3.95390400      7.46163000     -2.00581300
O        -6.60247100      6.00113000     -2.90131000
C        -4.46911100      1.07228500      0.11493800
C        -5.18118800     -0.21444300      0.12395800
H        -4.76914700     -1.01617200      0.72503800
N        -6.24574000     -0.33584600     -0.56827700
N        -6.93869400     -1.50930600     -0.60477600
C        -6.76515000     -2.65260800      0.13308000
H        -7.76878500     -1.42781100     -1.16921000
O        -5.89741700     -2.80336600      0.96609100
C        -5.87765400      8.16297800     -3.46995700
S        -4.60583000      9.30824900     -3.71720500
C        -7.05972100      8.62640300     -3.96510600
C        -5.69053200     10.43796800     -4.44924000
C        -6.95698000      9.92271800     -4.51912900
H        -7.96310100      8.03630900     -3.90855900
C        -5.20635600     11.72481900     -4.91168200
H        -7.78789300     10.47409400     -4.93695000
C        -4.13997200     12.44742800     -4.45435900
S        -5.99910300     12.55229400     -6.20738400
C        -3.96583700     13.67581100     -5.14297900
H        -3.51710100     12.11684100     -3.63434900
C        -4.90173700     13.86888600     -6.10997500
H        -3.18347800     14.38695800     -4.92160500
H        -5.01009600     14.70839100     -6.77683500
C        -7.74320700     -3.73145000     -0.15378800
S        -8.80769100     -3.78500800     -1.51540900
C        -7.90274600     -4.82882000      0.63843700
C        -9.50469200     -5.27448200     -0.98208500
C        -8.90761800     -5.70653700      0.17164000
H        -7.30985400     -4.96919500      1.53078000
C       -10.56294300     -5.90430700     -1.74887100
H        -9.20305500     -6.61682100      0.67474100
C       -11.48248100     -5.31677100     -2.57212000
S       -10.79079900     -7.61806000     -1.69693700
C       -12.37937000     -6.24827500     -3.15633700
H       -11.52663200     -4.24811700     -2.73234800
C       -12.12986600     -7.52683000     -2.76731900
H       -13.17939600     -5.97651600     -3.82933800
H       -12.65305500     -8.42541100     -3.05023400
H         7.85859700     -0.30103600      7.99623900
