# Supplementary material for: Computational Study of Linker Polarity Effects on Optical Electron Transfer in Imine- and Acylhydrazone-Linked Covalent Organic Frameworks Using Fragment Models
Source: Molecules. 2026 Apr 2;31(7):1179. doi: 10.3390/molecules31071179 (PMC13074386; doi:10.3390/molecules31071179)
Supplement: Supplementary file 1 [file molecules-31-01179-s001.zip › OptimizedGeometries/B06αL02K03-Z.xyz]

75
Converted from B001B025L02K03-Z-opted.gjf
C         1.11098200      0.83143000      0.24542000
C         0.16870200     -1.38121900      0.24626900
C        -1.27631900      0.54115500      0.24261800
H         1.98673700      1.46913800      0.24526200
H         0.28307500     -2.45850600      0.24674200
H        -2.26644800      0.98077700      0.24022800
C         1.28220300     -0.55772700      0.24723700
C         2.61608600     -1.17688400      0.25126300
H         2.67106100     -2.25898600      0.25004900
N         3.64657500     -0.42495000      0.25548800
N         4.90524000     -0.94859600      0.27141400
C         5.31519100     -2.25080300      0.15661800
H         5.60843600     -0.23043600      0.23413400
O         4.56821200     -3.19799700      0.01949600
C         6.78464200     -2.42489500      0.20739900
S         7.40938800     -3.95554400     -0.27564800
C         7.78057000     -1.57828900      0.60712300
C         9.02524000     -3.45614000      0.06293000
C         9.06270600     -2.16552600      0.52368100
H         7.61112600     -0.58040000      0.98877900
C        10.13696200     -4.36560000     -0.14543900
H         9.97797700     -1.67186900      0.81947200
C        10.12958600     -5.73237700     -0.14350700
S        11.72937000     -3.76075000     -0.44757500
C        11.41131200     -6.29479600     -0.37707800
H         9.23604100     -6.31266300      0.04234900
H        11.60894600     -7.35637700     -0.40623700
C        12.37235300     -5.34929200     -0.55144200
C        -1.11995900     -0.83490900      0.24424300
C        -2.32332800     -1.68012800      0.24479200
H        -3.28772800     -1.18628800      0.24262400
N        -2.18804900     -2.94862900      0.24708700
N        -3.27139100     -3.77621000      0.25955000
C        -4.60425500     -3.47869400      0.15209900
H        -3.00169300     -4.74436600      0.22067200
O        -5.05080100     -2.35705000      0.02319400
C        -0.15890600      1.38403500      0.24340100
C        -0.28960500      2.84879600      0.24324300
H         0.62002400      3.43747900      0.24195000
N        -1.45604400      3.36528100      0.24414500
N        -1.63189900      4.71710100      0.25631600
C        -0.70847700      5.72320600      0.14791000
H        -2.60532000      4.96708400      0.21704700
O         0.48604100      5.54985700      0.01717900
H        13.42371400     -5.49173900     -0.73990200
C        -5.49094300     -4.66346500      0.20002500
C        -5.25518200     -5.95322200      0.58652100
S        -7.13222700     -4.43182300     -0.26805000
C        -6.40708800     -6.76693300      0.50509100
H        -4.30394300     -6.31106100      0.95700000
C        -7.50837800     -6.08290600      0.05926700
H        -6.43684300     -7.80891700      0.79197900
C        -8.85472300     -6.58617200     -0.14212300
C       -10.03301900     -5.89372900     -0.12422800
S        -9.13370600     -8.26438400     -0.45618500
C       -11.16487400     -6.71792300     -0.35508900
H       -10.08472200     -4.83123000      0.07101100
C       -10.83117000     -8.02223200     -0.54335100
H       -12.18239800     -6.35569400     -0.37257700
H       -11.48377100     -8.85834900     -0.73357900
C        -1.29241900      7.08288200      0.19738600
C        -2.52584500      7.52172800      0.59033400
S        -0.27566000      8.38994000     -0.27645500
C        -2.65728100      8.92591800      0.50918400
H        -3.30802700      6.87564700      0.96573400
C        -1.51766100      9.53942600      0.05721500
H        -3.54404900      9.47138600      0.80074000
C        -1.28388000     10.95750800     -0.14470400
C        -0.09610700     11.63367900     -0.13447500
S        -2.60191000     12.03663700     -0.44701200
C        -0.24796100     13.02613900     -0.36176700
H         0.85212800     11.14849100      0.05294300
C        -1.54632800     13.38747800     -0.53968300
H         0.57315200     13.72767400     -0.38395700
H        -1.94718000     14.37041900     -0.72492600
