# Supplementary material for: Computational Study of Linker Polarity Effects on Optical Electron Transfer in Imine- and Acylhydrazone-Linked Covalent Organic Frameworks Using Fragment Models
Source: Molecules. 2026 Apr 2;31(7):1179. doi: 10.3390/molecules31071179 (PMC13074386; doi:10.3390/molecules31071179)
Supplement: Supplementary file 1 [file molecules-31-01179-s001.zip › OptimizedGeometries/B06αL02K04-S.xyz]

50
Converted from B001B025L02K04-S-opted.gjf
C        -3.22191500      1.42515100      0.71425100
C        -2.55161900      3.54060100     -0.21795200
C        -4.55160800      2.46693700     -1.00043600
H        -3.03699900      0.61388800      1.40609200
H        -1.85335300      4.36916300     -0.25270700
H        -5.41914800      2.45460200     -1.64808200
C        -2.32158100      2.49162100      0.66906700
C        -1.13011600      2.54940500      1.52759100
H        -0.48437000      3.41473800      1.43604400
N        -0.89869700      1.59320300      2.34010000
N         0.20424500      1.60295100      3.14497700
C         1.11371500      2.60195300      3.37264400
H         0.22695200      0.79387400      3.74425200
O         1.08715200      3.69093200      2.84107700
C         2.17664800      2.26367800      4.35511200
S         2.54994100      0.67393300      4.91994600
C         3.00189300      3.19342700      4.91394100
C         3.79791600      1.27686100      5.95271000
C         3.92335600      2.63454400      5.82786900
H         2.91979500      4.24143000      4.66437000
C         4.56435400      0.36987600      6.78426900
H         4.64283800      3.20909800      6.39479700
C         4.19667400     -0.85133800      7.28238400
S         6.17971200      0.76739900      7.25311100
C         5.20908400     -1.45988900      8.05785600
H         3.21967300     -1.28178800      7.11101000
H         5.13474300     -2.41919100      8.54931400
C        -3.66200000      3.52934000     -1.05035300
C        -4.32796600      1.41554600     -0.11569000
H        -3.83155500      4.34945800     -1.73628500
H        -5.02295300      0.58617800     -0.07688500
C         6.33630200     -0.69941300      8.15265300
C         7.53720600     -1.11566300      8.92358200
O         7.65001700     -2.25428300      9.32391900
N         8.45896800     -0.12416500      9.13133800
N         9.64437500     -0.16010000      9.80756400
H         8.21276700      0.81789700      8.87438800
C        10.11763100     -1.25838200     10.25259700
H         9.61275000     -2.20968300     10.13252700
C        11.40431400     -1.25093200     10.96287100
C        11.90526200     -2.45909400     11.44198600
C        12.13465900     -0.07870600     11.16917800
C        13.11696000     -2.50165000     12.11720600
H        11.33837800     -3.36934700     11.28261900
C        13.34186800     -0.12282500     11.84206700
H        11.73937000      0.85625300     10.79423500
C        13.83695100     -1.33381700     12.31815900
H        13.49739700     -3.44584300     12.48550400
H        13.90441400      0.78895300     11.99886800
H        14.78278600     -1.36312400     12.84424400
