# Supplementary material for: Computational Study of Linker Polarity Effects on Optical Electron Transfer in Imine- and Acylhydrazone-Linked Covalent Organic Frameworks Using Fragment Models
Source: Molecules. 2026 Apr 2;31(7):1179. doi: 10.3390/molecules31071179 (PMC13074386; doi:10.3390/molecules31071179)
Supplement: Supplementary file 1 [file molecules-31-01179-s001.zip › OptimizedGeometries/B06αL02K04-Z.xyz]

50
Converted from B001B025L02K04-Z-opted.gjf
C        -3.39368300      1.10990100      1.21077800
C        -2.96110000      3.17592000      0.05423500
C        -4.98928600      1.96459300     -0.37574500
H        -3.07838500      0.36118100      1.92560300
H        -2.31696400      4.02802500     -0.13102300
H        -5.93284500      1.86801800     -0.89785200
C        -2.56268500      2.20642900      0.97158300
C        -1.27320100      2.37691000      1.65585600
H        -0.69015600      3.25961900      1.42071900
N        -0.88825100      1.49314300      2.49188100
N         0.30859000      1.60955500      3.13853600
C         1.18751100      2.65784000      3.17356400
H         0.45714300      0.85314500      3.78470600
O         1.03615000      3.70803000      2.58346700
C         2.38090300      2.41457000      4.01859500
S         3.35145500      3.78216000      4.40584500
C         2.89596300      1.26344300      4.54614300
C         4.46125800      2.80115100      5.28970300
C         4.08530700      1.48283400      5.27567400
H         2.46917200      0.28171600      4.39140300
C         5.62299000      3.39116100      5.92818700
H         4.66096200      0.69948000      5.74905800
C         6.23662100      4.57963500      5.62742900
S         6.40814800      2.59094500      7.23911600
C         7.35621300      4.83744200      6.44857700
H         5.90150200      5.23379800      4.83437100
H         7.94850700      5.73937200      6.37418800
C        -4.16952500      3.05642100     -0.61773000
C        -4.59747300      0.99237600      0.54050000
H        -4.46967600      3.81543200     -1.32884300
H        -5.23805600      0.14019700      0.72980100
C         7.58451700      3.84186500      7.35714600
C         8.61608500      3.69376100      8.41150800
O         8.50967300      2.85707500      9.28488100
N         9.66174500      4.56799500      8.29245800
N        10.78050500      4.70535900      9.06246300
H         9.71883000      5.11842800      7.45263700
C        10.91321900      4.05806700     10.15408200
H        10.16532900      3.36664700     10.52434800
C        12.12951700      4.24730500     10.95729100
C        12.25877100      3.53491600     12.14727400
C        13.15158100      5.11469600     10.56602900
C        13.38940200      3.68340300     12.93829800
H        11.46609500      2.86072700     12.45131500
C        14.27729700      5.26161600     11.35533800
H        13.04448600      5.66441300      9.64013200
C        14.40005200      4.54680300     12.54373300
H        13.48007900      3.12510600     13.86131200
H        15.06659900      5.93577900     11.04729600
H        15.28353000      4.66515300     13.15828700
