# Supplementary material for: Computational Study of Linker Polarity Effects on Optical Electron Transfer in Imine- and Acylhydrazone-Linked Covalent Organic Frameworks Using Fragment Models
Source: Molecules. 2026 Apr 2;31(7):1179. doi: 10.3390/molecules31071179 (PMC13074386; doi:10.3390/molecules31071179)
Supplement: Supplementary file 1 [file molecules-31-01179-s001.zip › OptimizedGeometries/B06βL01K01-S.xyz]

29
Converted from B025B001L01K01-S-opted.gjf
C        -6.28247800      1.27886100      0.39636900
C        -4.90109200      1.24018500      0.51725300
C        -4.77155000      3.48165900     -0.35417900
C        -6.14934700      3.50737000     -0.48715400
C        -6.91090700      2.40597300     -0.11388600
H        -6.87060500      0.42623500      0.71221300
H        -4.41412800      0.37406200      0.94862500
H        -4.16293800      4.33406600     -0.62722000
H        -6.63388700      4.39442600     -0.87543000
H        -7.98896100      2.43305600     -0.20561500
C        -4.13357200      2.33838700      0.12617500
N        -2.73046500      2.36631800      0.23733100
C        -2.07304600      1.32631600     -0.07736600
H        -2.56191100      0.43060200     -0.47819600
C        -0.62711700      1.28018600      0.06203700
S         0.26386300     -0.11552200     -0.43406300
C         0.20566300      2.24585000      0.55780600
C         1.75965200      0.59515500      0.05002500
C         1.56094600      1.85703100      0.55137200
H        -0.17225600      3.19197700      0.91738700
C         3.00664600     -0.13023800     -0.09884800
H         2.37098900      2.46898300      0.92409400
C         3.20678400     -1.48155300     -0.15166000
S         4.50861700      0.71738100     -0.24020800
C         4.57331100     -1.83598700     -0.29693400
H         2.39986900     -2.19644000     -0.06525200
C         5.39114500     -0.75162300     -0.35053600
H         4.93095800     -2.85392600     -0.35043400
H         6.46359800     -0.72746000     -0.45245600
