# Supplementary material for: Computational Study of Linker Polarity Effects on Optical Electron Transfer in Imine- and Acylhydrazone-Linked Covalent Organic Frameworks Using Fragment Models
Source: Molecules. 2026 Apr 2;31(7):1179. doi: 10.3390/molecules31071179 (PMC13074386; doi:10.3390/molecules31071179)
Supplement: Supplementary file 1 [file molecules-31-01179-s001.zip › OptimizedGeometries/B06βL01K01-Z.xyz]

29
Converted from B025B001L01K01-Z-opted.gjf
C        -6.23835000      1.36015500      0.62966400
C        -4.85386400      1.27536100      0.62917600
C        -4.73010800      3.45489900     -0.38822400
C        -6.11272700      3.52616400     -0.39878500
C        -6.87305100      2.47890000      0.10851900
H        -6.82336700      0.55104100      1.04888200
H        -4.35847600      0.41804000      1.06848000
H        -4.12099600      4.26558800     -0.76681400
H        -6.60095200      4.40710000     -0.79625900
H        -7.95349600      2.54210700      0.11185000
C        -4.08932100      2.31818300      0.10347200
N        -2.68217700      2.29782700      0.08604600
C        -2.08558200      1.21670400     -0.21220200
H        -2.62498100      0.30767200     -0.50381100
C        -0.64227300      1.11364500     -0.20817600
S         0.35562600      2.44879400      0.24535800
C         0.10682400      0.01705900     -0.53611500
C         1.79151900      1.52541600     -0.03272900
C         1.49636700      0.24971300     -0.43811600
H        -0.33503400     -0.92025600     -0.84640400
C         3.09862200      2.12095200      0.16727200
H         2.25577600     -0.48149200     -0.67826400
C         3.44169400      3.44432600      0.15533100
S         4.48591700      1.13167800      0.47095100
C         4.82534900      3.66239300      0.38217800
H         2.72527300      4.23258100     -0.03170900
C         5.51389300      2.50423200      0.56225800
H         5.28746700      4.63858500      0.40315500
H         6.56735500      2.37476300      0.74826200
