# Supplementary material for: Computational Study of Linker Polarity Effects on Optical Electron Transfer in Imine- and Acylhydrazone-Linked Covalent Organic Frameworks Using Fragment Models
Source: Molecules. 2026 Apr 2;31(7):1179. doi: 10.3390/molecules31071179 (PMC13074386; doi:10.3390/molecules31071179)
Supplement: Supplementary file 1 [file molecules-31-01179-s001.zip › OptimizedGeometries/B06βL01K02-S.xyz]

47
Converted from B025B001L01K02-S-opted.gjf
C        -4.96875300      1.21447700      0.71147000
C        -4.70340200      3.60215300      0.49164000
C        -6.90405000      2.62167100      0.41448000
H        -4.56350500      0.23126500      0.91244900
H        -4.05351000      4.46718200      0.51380600
H        -7.97722600      2.75669100      0.37667200
C        -4.14476100      2.33347200      0.64931600
N        -2.74663200      2.25725900      0.79849600
C        -2.12599000      1.29763200      0.24486600
H        -2.63959800      0.55879100     -0.38089200
C        -0.68929600      1.14450300      0.40377500
S         0.15795100     -0.12493300     -0.40680200
C         0.16511400      1.91160900      1.14818000
C         1.66524500      0.36757000      0.27450300
C         1.50168000      1.47079500      1.07519500
H        -0.18579000      2.75369000      1.72692900
C         2.88408700     -0.35572200     -0.02399000
H         2.32266400      1.92921200      1.60953100
C         3.02448100     -1.64313600     -0.47624300
S         4.42672400      0.39549300      0.17326300
C         4.37044200     -2.02676600     -0.65482000
H         2.17897800     -2.29446400     -0.65168300
H         4.70539600     -2.99588200     -0.99496800
C        -6.07847600      3.74363700      0.35535300
N        -6.69755600      5.00626300      0.21813800
C        -6.20250500      5.83381700     -0.59931200
C        -6.77277900      7.20239100     -0.77366200
H        -5.33500900      5.57011500     -1.21801800
C        -6.34814600      1.35800400      0.57403900
N        -7.14024900      0.19202700      0.67041700
C        -8.07799100      0.03049200     -0.16178300
C        -8.98428200     -1.15437100     -0.10356200
H        -8.25418200      0.75691800     -0.96564900
C         5.25282400     -1.03257600     -0.33741300
C         6.71170500     -1.07034300     -0.39183100
H         7.24007300     -0.15788100     -0.08348400
N         7.32659700     -2.10401100     -0.77561200
C         8.77173800     -2.05470100     -0.79869000
H        -7.07846800      7.35676100     -1.81094900
H        -7.62793600      7.33578900     -0.11499000
H        -6.01543000      7.95683000     -0.54789800
H        -8.70371300     -1.79670700      0.72807200
H       -10.02047100     -0.82979000      0.01744700
H        -8.93267600     -1.71752100     -1.03816600
H         9.11778700     -2.26052700     -1.81318500
H         9.17953700     -1.09193000     -0.46777400
H         9.16407600     -2.84830200     -0.16027000
