# Supplementary material for: Computational Study of Linker Polarity Effects on Optical Electron Transfer in Imine- and Acylhydrazone-Linked Covalent Organic Frameworks Using Fragment Models
Source: Molecules. 2026 Apr 2;31(7):1179. doi: 10.3390/molecules31071179 (PMC13074386; doi:10.3390/molecules31071179)
Supplement: Supplementary file 1 [file molecules-31-01179-s001.zip › OptimizedGeometries/B06βL01K02-Z.xyz]

47
Converted from B025B001L01K02-Z-opted.gjf
C        -4.79460300      1.27527100      0.59101700
C        -4.72471000      3.66429000      0.26399100
C        -6.84254400      2.54668300      0.53948200
H        -4.29960200      0.32775700      0.75979400
H        -4.13796900      4.56828800      0.16565400
H        -7.91650000      2.61327900      0.65583200
C        -4.06517700      2.43999700      0.37529100
N        -2.65859700      2.45549300      0.31863100
C        -2.05754300      1.51051700     -0.28091200
H        -2.59364700      0.70562700     -0.79696000
C        -0.61335500      1.44057000     -0.34003600
S         0.37844500      2.62346600      0.43406000
C         0.14027400      0.48771400     -0.96950300
C         1.81853200      1.83532100     -0.11261000
C         1.52820700      0.71077800     -0.84176300
H        -0.29805300     -0.34033600     -1.50998400
C         3.12365300      2.37424900      0.21187100
H         2.28987500      0.08314500     -1.28335900
C         3.43311500      3.64224200      0.62845400
S         4.53979900      1.38520300      0.09426600
C         4.81805800      3.82169300      0.84642400
H         2.69089700      4.41861700      0.75344700
H         5.26902000      4.74929400      1.17215800
C        -6.11154000      3.71454500      0.32718700
N        -6.82736500      4.93005800      0.24584700
C        -6.51078600      5.75589300     -0.65742500
C        -7.19029500      7.07901000     -0.78492400
H        -5.72486600      5.52395000     -1.38774900
C        -6.18565600      1.32699300      0.65277100
N        -6.87512600      0.11833400      0.89822200
C        -7.91369300     -0.13094800      0.22202400
C        -8.72063400     -1.36630100      0.44873800
H        -8.25613100      0.55354800     -0.56483500
C         5.54740100      2.69413500      0.59400000
C         6.98734700      2.53211800      0.71377300
H         7.53543500      3.42359700      1.04830500
N         7.56222000      1.43888900      0.45082000
C         8.99840000      1.37547300      0.60264400
H        -7.64982800      7.17625400     -1.77113700
H        -7.95021900      7.18278900     -0.01376400
H        -6.46066900      7.88683800     -0.69114100
H        -8.27544500     -1.96073800      1.24333500
H        -9.74539700     -1.10149700      0.71981300
H        -8.77517800     -1.95768600     -0.46807600
H         9.44461400      1.09016200     -0.35162600
H         9.44144600      2.32061500      0.93874700
H         9.24551700      0.58973200      1.31869800
