# Supplementary material for: Computational Study of Linker Polarity Effects on Optical Electron Transfer in Imine- and Acylhydrazone-Linked Covalent Organic Frameworks Using Fragment Models
Source: Molecules. 2026 Apr 2;31(7):1179. doi: 10.3390/molecules31071179 (PMC13074386; doi:10.3390/molecules31071179)
Supplement: Supplementary file 1 [file molecules-31-01179-s001.zip › OptimizedGeometries/B06βL01K03-S.xyz]

42
Converted from B025B001L01K03-S-opted.gjf
C        -4.91255300      1.33583800      0.38348200
C        -4.59461700      3.64894100     -0.20852600
C        -6.80989800      2.70960100     -0.17256100
H        -4.50434800      0.39246100      0.72521000
H        -3.91867000      4.48123300     -0.35661900
H        -7.87875500      2.82493800     -0.29735500
C        -4.05684100      2.41422800      0.15310400
N        -2.66086800      2.32805300      0.31481100
C        -2.06213100      1.28543600     -0.09346700
H        -2.59122500      0.47656300     -0.61060400
C        -0.62924300      1.12346700      0.09193900
S         0.18778300     -0.26915700     -0.52316700
C         0.24204000      1.96933000      0.72300200
C         1.70533100      0.28036900      0.08801400
C         1.56743200      1.49101800      0.72100100
H        -0.08906600      2.89435600      1.17227100
C         2.90669700     -0.50647800     -0.09695600
H         2.39828300      2.00242900      1.18781200
C         3.01506800     -1.84727900     -0.37244800
S         4.46592700      0.22448700      0.01782200
C         4.34957200     -2.28595000     -0.48293100
H         2.15336700     -2.49343700     -0.47095000
H         4.66026800     -3.30013200     -0.68797600
C        -5.96057500      3.78932500     -0.38501500
C        -6.28164600      1.48806000      0.22068900
C         5.25740300     -1.28036300     -0.28919900
C         6.70861200     -1.36277800     -0.31874300
H         7.26293000     -0.43242700     -0.14888100
N         7.29719200     -2.47014700     -0.51758500
H        -6.36707800      4.74832100     -0.68068300
H        -6.93914000      0.64920100      0.41198300
C         8.70347700     -2.48702100     -0.58373300
C         9.36935200     -3.55913500      0.00939800
C         9.44092600     -1.50766900     -1.25099100
C        10.75192400     -3.62392800     -0.02149400
H         8.78008300     -4.32382800      0.49883300
C        10.82511800     -1.58770200     -1.29202900
H         8.92417400     -0.70728700     -1.76644900
C        11.48593600     -2.63813000     -0.67086100
H        11.26047200     -4.45249000      0.45515400
H        11.38876800     -0.82944800     -1.82110600
H        12.56599200     -2.69777300     -0.70596100
