# Supplementary material for: Computational Study of Linker Polarity Effects on Optical Electron Transfer in Imine- and Acylhydrazone-Linked Covalent Organic Frameworks Using Fragment Models
Source: Molecules. 2026 Apr 2;31(7):1179. doi: 10.3390/molecules31071179 (PMC13074386; doi:10.3390/molecules31071179)
Supplement: Supplementary file 1 [file molecules-31-01179-s001.zip › OptimizedGeometries/B06βL01K03-Z.xyz]

42
Converted from B025B001L01K03-Z-opted.gjf
C        -4.67697500      1.14393200      0.71235200
C        -4.74084700      3.25923300     -0.43809800
C        -6.79208100      2.16394600      0.18180900
H        -4.10837200      0.35388800      1.18763100
H        -4.20340300      4.08659200     -0.88324500
H        -7.87378200      2.14934100      0.21433800
C        -4.00576200      2.20434400      0.10147500
N        -2.60161800      2.28378000      0.04281900
C        -1.93530600      1.23114000     -0.20451000
H        -2.41288100      0.26886600     -0.42333900
C        -0.48801900      1.23317800     -0.23388400
S         0.41647100      2.66331000      0.10857000
C         0.33232300      0.17358300     -0.51079900
C         1.91090100      1.82792100     -0.14130700
C         1.70200700      0.51033900     -0.45920200
H        -0.04586500     -0.81113700     -0.74988500
C         3.17540900      2.52163700     -0.00796700
H         2.50796100     -0.17980000     -0.66718500
C         3.40363000      3.87346800     -0.04133800
S         4.64394200      1.63752200      0.22741600
C         4.76814200      4.19899300      0.11521200
H         2.61689400      4.59965700     -0.19225500
H         5.15957300      5.20728900      0.11267900
C        -6.12478600      3.22956900     -0.41086800
C        -6.06338100      1.12856600      0.75014800
C         5.56537500      3.09707500      0.26509200
C         7.00158300      3.07647600      0.44529100
H         7.49208700      4.05679900      0.46261200
N         7.64137700      1.98931500      0.59326800
H        -6.68711800      4.04639800     -0.84551000
H        -6.57585400      0.30736400      1.23550100
C         9.04216600      2.03291900      0.72426800
C         9.63819100      1.15561400      1.62959000
C         9.84688800      2.87829000     -0.04113700
C        11.01196600      1.15905300      1.80156100
H         9.00096100      0.48791000      2.19494100
C        11.22388700      2.86504500      0.12501400
H         9.39274800      3.51652800     -0.78931000
C        11.81058500      2.01439300      1.05147500
H        11.46430000      0.48446400      2.51755400
H        11.84171300      3.51638200     -0.48048200
H        12.88549200      2.00592700      1.17743600
