# Supplementary material for: Computational Study of Linker Polarity Effects on Optical Electron Transfer in Imine- and Acylhydrazone-Linked Covalent Organic Frameworks Using Fragment Models
Source: Molecules. 2026 Apr 2;31(7):1179. doi: 10.3390/molecules31071179 (PMC13074386; doi:10.3390/molecules31071179)
Supplement: Supplementary file 1 [file molecules-31-01179-s001.zip › OptimizedGeometries/B06βL01K04-S.xyz]

63
Converted from B025B001L01K04-S-opted.gjf
C        -4.92646100      1.14872300      1.09597900
C        -4.74712400      3.55394700      1.10085000
C        -6.91947800      2.50668200      1.13085600
H        -4.47724800      0.16569800      1.15089100
H        -4.11905800      4.43330900      1.15899200
H        -7.99364900      2.60954700      1.21277000
C        -4.14234700      2.29757400      1.07308500
N        -2.73525900      2.25658000      1.08393800
C        -2.14685400      1.38834400      0.36752600
H        -2.70087300      0.70773400     -0.28921600
C        -0.69886700      1.26765400      0.37230600
S         0.09594900      0.13176700     -0.65997900
C         0.20554500      1.97081500      1.12048700
C         1.64920300      0.58993000     -0.06530600
C         1.53893300      1.58597100      0.87241800
H        -0.10657800      2.72744500      1.82574900
C         2.85081000     -0.05400700     -0.56018000
H         2.39723000      2.00504000      1.37963200
C         2.98558600     -1.29361200     -1.12063800
S         4.37873000      0.75542100     -0.48907100
C         4.32319300     -1.59644000     -1.48547500
H         2.15363000     -1.97338500     -1.24490500
H         4.63005700     -2.52925600     -1.93564700
C        -6.13423700      3.65902600      1.10847300
N        -6.80130100      4.89774600      1.15651400
C        -6.35734800      5.85501200      0.44952700
H        -5.50437700      5.72782900     -0.22704300
C        -6.31717100      1.25303200      1.10363300
N        -7.05649000      0.05578200      1.14504500
C        -8.11826100     -0.02633400      0.45281300
H        -8.44329000      0.78639700     -0.20697300
C         5.18493700     -0.58580300     -1.19625700
H         6.24925800     -0.54717200     -1.36008300
C        -6.97535900      7.16935200      0.49213100
C        -8.02178000      7.58701900      1.26850700
S        -6.40761100      8.44482600     -0.52669700
C        -8.35837900      8.93904000      1.05302100
H        -8.50807800      6.92502400      1.97036300
C        -7.56812800      9.55003000      0.11184500
H        -9.13958300      9.46381400      1.58584000
C        -7.61789500     10.92235700     -0.35474500
C        -6.61854100     11.67046600     -0.91194900
S        -9.08197500     11.83856500     -0.24757100
C        -7.02949700     12.98730700     -1.24513400
H        -5.61533700     11.29275200     -1.05534000
C        -8.33215200     13.22180400     -0.93561200
H        -6.38043100     13.72881800     -1.68765800
H        -8.89970600     14.12725700     -1.07398900
C        -8.94968800     -1.21734800      0.49084400
C        -8.78404400     -2.34081700      1.25414700
S       -10.34878700     -1.34887200     -0.51555600
C        -9.79187200     -3.30296400      1.03887900
H        -7.96131600     -2.44064100      1.94731700
C       -10.72422600     -2.91174700      0.11089400
H        -9.85329000     -4.24712900      1.56262600
C       -11.89405600     -3.63329600     -0.35201800
C       -13.04375600     -3.13388100     -0.89762700
S       -11.96139500     -5.35983500     -0.25564900
C       -13.98480800     -4.14245900     -1.23104300
H       -13.21527900     -2.07463500     -1.03270800
C       -13.53908200     -5.39154900     -0.93306700
H       -14.95387600     -3.94465100     -1.66547600
H       -14.04402400     -6.33295800     -1.07417400
