# Supplementary material for: Computational Study of Linker Polarity Effects on Optical Electron Transfer in Imine- and Acylhydrazone-Linked Covalent Organic Frameworks Using Fragment Models
Source: Molecules. 2026 Apr 2;31(7):1179. doi: 10.3390/molecules31071179 (PMC13074386; doi:10.3390/molecules31071179)
Supplement: Supplementary file 1 [file molecules-31-01179-s001.zip › OptimizedGeometries/B06βL01K04-Z.xyz]

63
Converted from B025B001L01K04-Z-opted.gjf
C        -4.92347900      1.16647800      0.13125500
C        -4.77947800      3.57377800      0.12616200
C        -6.93626200      2.49476500      0.14625800
H        -4.46076300      0.19028400      0.19491500
H        -4.16461600      4.46234000      0.18553800
H        -8.01219500      2.58307400      0.22153400
C        -4.15601800      2.32688400      0.10882600
N        -2.74885700      2.30690000      0.12996400
C        -2.13688700      1.43303800     -0.56006600
H        -2.66202400      0.72158900     -1.20800500
C        -0.69424300      1.32680000     -0.55279500
S         0.28195800      2.35977100      0.42895200
C         0.07020500      0.44718800     -1.26925900
C         1.73037600      1.61287400     -0.15045400
C         1.45458000      0.60915100     -1.04249900
H        -0.35728000     -0.28412500     -1.94192900
C         3.02748200      2.06606500      0.31336400
H         2.22468400      0.02820500     -1.53085100
C         3.36327300      3.27666300      0.85271600
S         4.41075400      1.02932700      0.22752300
C         4.73824000      3.37345000      1.18957900
H         2.64809600      4.07729600      0.98348900
H         5.19389900      4.25250500      1.62152400
C        -6.16837800      3.65817400      0.12335700
N        -6.85454900      4.88649100      0.15928300
C        -6.41349300      5.85688500     -0.53215800
H        -5.54332100      5.76150800     -1.19203900
C        -6.31519400      1.24974000      0.12856600
N        -7.03505400      0.04096300      0.16864300
C        -8.10759300     -0.05782200     -0.50533100
H        -8.47145700      0.74785500     -1.15357000
C         5.42760600      2.23783600      0.90143300
H         6.47567300      2.03622600      1.04989800
C        -7.04414700      7.15856300     -0.51049200
S        -8.41458600      7.48013700      0.49065000
C        -6.67562900      8.26472400     -1.22602400
C        -8.50233600      9.11062800     -0.07947400
C        -7.50703500      9.38003200     -0.98286400
H        -5.83726300      8.26526100     -1.90953300
C        -9.53983200     10.00248700      0.40153800
H        -7.39697100     10.34003800     -1.46798600
C       -10.74940300      9.68190800      0.95243300
S        -9.33848000     11.71974900      0.32385200
C       -11.51956500     10.82046700      1.30451700
H       -11.08162900      8.66075800      1.08081300
C       -10.88662200     11.98845600      1.01628400
H       -12.50385700     10.77085200      1.74682900
H       -11.23682300     12.99518000      1.17443300
C        -8.91896000     -1.25509900     -0.47858100
S        -8.49474000     -2.61099900      0.50434900
C       -10.07351500     -1.48336600     -1.17591800
C        -9.87277600     -3.49758300     -0.04924400
C       -10.61934900     -2.76300100     -0.93361500
H       -10.50511000     -0.75213000     -1.84604600
C       -10.11903900     -4.84585300      0.42469000
H       -11.51433600     -3.14384400     -1.40579100
C        -9.22885000     -5.73753000      0.95545000
S       -11.70775900     -5.52989300      0.36342100
C        -9.82460500     -6.97682100      1.30565000
H        -8.17671200     -5.51547200      1.07075500
C       -11.15650900     -7.01064600      1.03591500
H        -9.28303700     -7.80787800      1.73342500
H       -11.85096300     -7.81863200      1.19731100
