# Supplementary material for: Computational Study of Linker Polarity Effects on Optical Electron Transfer in Imine- and Acylhydrazone-Linked Covalent Organic Frameworks Using Fragment Models
Source: Molecules. 2026 Apr 2;31(7):1179. doi: 10.3390/molecules31071179 (PMC13074386; doi:10.3390/molecules31071179)
Supplement: Supplementary file 1 [file molecules-31-01179-s001.zip › OptimizedGeometries/B06βL02K01-S.xyz]

33
Converted from B025B001L02K01-S-opted.gjf
C        -6.12414600      2.31381300      0.30159500
C        -4.74378400      2.41008000      0.36175100
C        -4.86687700      4.67432200     -0.44868400
C        -6.24884800      4.57235500     -0.51705700
C        -6.87845800      3.39604400     -0.13490800
H        -6.61394200      1.39277700      0.59049800
H        -4.13169800      1.57670000      0.68123900
H        -4.38518300      5.58380900     -0.78778400
H        -6.83289000      5.40892500     -0.87837200
H        -7.95711200      3.31921000     -0.18674900
C        -4.11008900      3.59542400      0.00175800
C        -2.61221600      3.61844700      0.09091000
O        -1.95157400      2.60332900      0.02690400
N        -2.07638000      4.86919600      0.26318600
N        -0.77516200      5.24494100      0.42525000
H        -2.70856200      5.61957900      0.48478900
C         0.17646100      4.41336900      0.23435800
H         0.01476100      3.38032500     -0.04843600
C         1.54104900      4.88762400      0.40762200
S         2.86471300      3.80873400      0.14176800
C         1.98607800      6.13068900      0.76538600
C         4.01978900      5.03013500      0.53427300
C         3.39307700      6.21113200      0.83799600
H         1.30685900      6.94416800      0.97456100
C         5.44071300      4.74009900      0.51248200
H         3.93637800      7.10075800      1.12643900
C         6.06904700      3.53675900      0.67246200
S         6.59531200      6.00326000      0.25293500
C         7.48333800      3.63272100      0.59615600
H         5.53178700      2.61744300      0.86174800
C         7.91016200      4.90504500      0.38172000
H         8.15234900      2.79152200      0.70528500
H         8.92168200      5.26427000      0.28771500
