# Supplementary material for: Computational Study of Linker Polarity Effects on Optical Electron Transfer in Imine- and Acylhydrazone-Linked Covalent Organic Frameworks Using Fragment Models
Source: Molecules. 2026 Apr 2;31(7):1179. doi: 10.3390/molecules31071179 (PMC13074386; doi:10.3390/molecules31071179)
Supplement: Supplementary file 1 [file molecules-31-01179-s001.zip › OptimizedGeometries/B06βL02K01-Z.xyz]

33
Converted from B025B001L02K01-Z-opted.gjf
C        -6.14956200      2.37822700      0.43687600
C        -4.76566700      2.43130500      0.41484800
C        -4.86591100      4.71322000     -0.34785000
C        -6.25198800      4.65455800     -0.33423900
C        -6.89424800      3.49087300      0.06529200
H        -6.64982800      1.46722400      0.73935500
H        -4.16205300      1.57377800      0.68235000
H        -4.37685700      5.61393400     -0.69959300
H        -6.82996900      5.51525100     -0.64509700
H        -7.97597000      3.44804800      0.07772900
C        -4.11783000      3.60346900      0.03744200
C        -2.61755900      3.57999800      0.03610200
O        -1.99302300      2.54761300     -0.08759700
N        -2.03355600      4.81011300      0.19922000
N        -0.71344700      5.13820800      0.28976900
H        -2.62579300      5.57541300      0.47401100
C         0.19981200      4.28344700      0.02649500
H         0.00045200      3.25986000     -0.26749700
C         1.58532400      4.69377700      0.12522300
S         2.04564400      6.29208100      0.59898200
C         2.68002700      3.91479600     -0.12521900
C         3.72609000      5.90607900      0.43427600
C         3.90229800      4.60486600      0.04897300
H         2.60022400      2.88117200     -0.43313000
C         4.73922600      6.91012600      0.69710600
H         4.87728600      4.17055600     -0.12416500
C         4.62353000      8.27137700      0.64710800
S         6.34662700      6.44925800      1.14425800
C         5.83323700      8.94493700      0.95939900
H         3.70370700      8.76958900      0.37284700
C         6.85039200      8.08852500      1.24105400
H         5.94183200     10.01976700      0.96610300
H         7.86853400      8.32318500      1.50453700
