# Supplementary material for: Computational Study of Linker Polarity Effects on Optical Electron Transfer in Imine- and Acylhydrazone-Linked Covalent Organic Frameworks Using Fragment Models
Source: Molecules. 2026 Apr 2;31(7):1179. doi: 10.3390/molecules31071179 (PMC13074386; doi:10.3390/molecules31071179)
Supplement: Supplementary file 1 [file molecules-31-01179-s001.zip › OptimizedGeometries/B06βL02K02-S.xyz]

63
Converted from B025B001L02K02-S-opted.gjf
C        -4.74818600      2.39548300      0.19683600
C        -4.88218400      4.79413700      0.23629700
C        -6.88990200      3.48083400      0.10843400
H        -4.10961300      1.52150000      0.15335300
H        -4.44529000      5.78530900      0.21638300
H        -7.96097700      3.36826100     -0.00894300
C        -4.11929400      3.63620500      0.26139900
C        -2.61513100      3.61675100      0.30655300
O        -1.99234700      2.62633000     -0.01738800
N        -2.04118700      4.77292000      0.74977200
N        -0.72432100      5.07844200      0.93999800
H        -2.64198700      5.49159400      1.11582400
C         0.19691500      4.27743300      0.56033900
H        -0.00246300      3.32539600      0.08371400
C         1.57807200      4.67281000      0.78295400
S         2.86052900      3.62920000      0.27984100
C         2.06930500      5.81227000      1.36004100
C         4.06151600      4.72211400      0.86631100
C         3.47815800      5.83988100      1.40793600
H         1.42092200      6.58893300      1.73852700
C         5.46966700      4.40597400      0.75048500
H         4.05460400      6.64418000      1.84451500
C         6.05858400      3.17872000      0.58026700
S         6.66346700      5.65210100      0.81835500
C         7.46606100      3.24005600      0.51417000
H         5.48840100      2.26113600      0.52618800
H         8.11870300      2.38826600      0.39068600
C        -6.27075900      4.71992100      0.17405300
C        -7.00654100      6.03413100      0.13152300
O        -6.42842000      7.06071500     -0.15891600
N        -8.32978400      5.95570000      0.45438700
N        -9.23951800      6.97434100      0.63459600
H        -8.65620300      5.10200500      0.87469500
C        -9.02024400      8.12200600      0.13238000
C       -10.03762900      9.19316000      0.34538900
H        -8.12932600      8.34962600     -0.44111800
C        -6.13090000      2.31407600      0.13302600
C        -6.89482900      1.01899700      0.03482900
O        -8.03768600      1.00115300     -0.37233800
N        -6.20249200     -0.08192100      0.44739100
N        -6.64448900     -1.37744800      0.60092400
H        -5.34578500      0.06933000      0.95251500
C        -7.69554800     -1.76908500      0.00139400
C        -8.13151800     -3.18406000      0.19034600
H        -8.28207600     -1.11898100     -0.63715800
C         7.95040100      4.51389100      0.63553400
C         9.32947000      4.97935200      0.62402800
H         9.52654000      6.03780300      0.74320100
N        10.25210400      4.10817800      0.47194700
N        11.56560400      4.47424200      0.45122600
C        12.14179600      5.71014000      0.59422300
H        12.17029800      3.68121200      0.32290300
C        13.65350000      5.70154500      0.52921400
O        11.51362700      6.73152900      0.76206500
H       -10.40685400      9.55934300     -0.61515200
H       -10.87008500      8.81104300      0.93260100
H        -9.58865200     10.04402200      0.86231100
H        -7.44198700     -3.70609700      0.85052400
H        -9.13680900     -3.21635900      0.61594100
H        -8.17380600     -3.69786700     -0.77259000
H        14.03526700      6.07604700      1.47834100
H        14.08118200      4.72006000      0.33069700
H        13.96143800      6.39541700     -0.25148100
