# Supplementary material for: Computational Study of Linker Polarity Effects on Optical Electron Transfer in Imine- and Acylhydrazone-Linked Covalent Organic Frameworks Using Fragment Models
Source: Molecules. 2026 Apr 2;31(7):1179. doi: 10.3390/molecules31071179 (PMC13074386; doi:10.3390/molecules31071179)
Supplement: Supplementary file 1 [file molecules-31-01179-s001.zip › OptimizedGeometries/B06βL02K02-Z.xyz]

63
Converted from B025B001L02K02-Z-opted.gjf
C        -4.68280000      2.45377900      0.09140400
C        -4.95945300      4.84096900      0.10188100
C        -6.88600900      3.40780600      0.18434900
H        -3.99884300      1.61835000      0.00320600
H        -4.58629700      5.85510400      0.02403000
H        -7.95446900      3.22951800      0.16901300
C        -4.12826800      3.73100200      0.07581100
C        -2.62840700      3.80316300     -0.01898000
O        -1.97780400      2.84936800     -0.39402000
N        -2.08819200      4.99700400      0.36299800
N        -0.77867600      5.37319100      0.43970600
H        -2.69325000      5.67846600      0.78880100
C         0.14985100      4.63211800     -0.03297100
H        -0.02605600      3.67476900     -0.50876400
C         1.52084100      5.08442400      0.06815000
S         1.95017300      6.58109400      0.81932200
C         2.62554000      4.42108700     -0.38965500
C         3.63086100      6.31310200      0.49512700
C         3.82937300      5.12001400     -0.14819000
H         2.56412400      3.46405900     -0.88952300
C         4.62253900      7.28925500      0.89512400
H         4.80682200      4.77169600     -0.45205800
C         4.43019500      8.60411900      1.22564400
S         6.29578200      6.85165600      1.00390400
C         5.63309600      9.26660800      1.56043800
H         3.45878300      9.07882200      1.20821600
H         5.69877100     10.30797800      1.84439400
C        -6.34073300      4.68276600      0.17011200
C        -7.15727400      5.94910700      0.17216300
O        -6.67428100      7.00039600     -0.19360000
N        -8.43640300      5.79972700      0.62274400
N        -9.38711300      6.76589300      0.86867300
H        -8.66737800      4.93924700      1.08990900
C        -9.28780200      7.91177300      0.32588800
C       -10.34551800      8.92470300      0.61395500
H        -8.47024400      8.17824300     -0.33365200
C        -6.05789500      2.28895900      0.15870600
C        -6.74667500      0.94891400      0.15545900
O        -7.91790500      0.85296200     -0.14642600
N        -5.95402200     -0.09824200      0.52565700
N        -6.30076000     -1.41320200      0.74500100
H        -5.06734500      0.11663000      0.94953400
C        -7.37470500     -1.88161900      0.25022300
C        -7.70508100     -3.31443300      0.50668700
H        -8.05366800     -1.28396300     -0.34660300
C         6.73044400      8.45518600      1.48175800
C         8.10080400      8.83583700      1.75881200
H         8.28697100      9.85942000      2.06138500
N         9.01772700      7.95389800      1.63575100
N        10.32377100      8.25386500      1.88479300
C        10.89655700      9.43564700      2.27779100
H        10.92219500      7.45794900      1.74522500
C        12.39838100      9.37132600      2.44935900
O        10.27183000     10.45419000      2.47408500
H       -10.82418400      9.24506800     -0.31409500
H       -11.09463200      8.50747100      1.28369000
H        -9.90402900      9.81300000      1.07088900
H        -6.92848400     -3.77797400      1.11153100
H        -8.66413300     -3.39497500      1.02294600
H        -7.80244400     -3.85428200     -0.43783000
H        12.63533700      9.67738900      3.46731800
H        12.82228100      8.38643000      2.25987300
H        12.84795300     10.09453900      1.77009600
