# Supplementary material for: Computational Study of Linker Polarity Effects on Optical Electron Transfer in Imine- and Acylhydrazone-Linked Covalent Organic Frameworks Using Fragment Models
Source: Molecules. 2026 Apr 2;31(7):1179. doi: 10.3390/molecules31071179 (PMC13074386; doi:10.3390/molecules31071179)
Supplement: Supplementary file 1 [file molecules-31-01179-s001.zip › OptimizedGeometries/B06βL02K03-S.xyz]

50
Converted from B025B001L02K03-S-opted.gjf
C        -4.82885400      2.66434500      0.31498500
C        -4.72881500      4.78459200     -0.82241700
C        -6.84930200      3.71332000     -0.45538500
H        -4.30265400      1.84713000      0.79093000
H        -4.15886500      5.59656000     -1.25837200
H        -7.92644100      3.70614400     -0.56419100
C        -4.08505800      3.73464300     -0.17228800
C        -2.59707100      3.66608100      0.00886200
O        -2.01467000      2.60953900      0.13222300
N        -1.97575000      4.88897500      0.03649300
N        -0.66111300      5.19275900      0.23535500
H        -2.55949200      5.70466600      0.11324800
C         0.23300200      4.27959600      0.21811300
H         0.00920700      3.23163500      0.06046700
C         1.61738100      4.67785400      0.42141100
S         2.86739000      3.48527400      0.38020500
C         2.13451600      5.92349200      0.65161900
C         4.08861700      4.66592500      0.69204900
C         3.53634300      5.91658800      0.80592500
H         1.50826700      6.80144600      0.71312600
C         5.48043300      4.28175900      0.79864400
H         4.12792500      6.79737800      1.01602000
C         6.00756600      3.04492300      1.07162300
S         6.73706100      5.44440700      0.57127100
C         7.41745400      3.03487100      1.10666200
H         5.38989200      2.17756900      1.26161600
H         8.02646600      2.16678900      1.31238500
C        -6.10900200      4.77146700     -0.96368400
C        -6.20743000      2.65814400      0.18135900
C         7.96561300      4.26432800      0.86169700
C         9.36609700      4.65570900      0.81891400
H         9.61213900      5.69212200      0.62268700
N        10.24702300      3.75110700      1.01698100
N        11.57735300      4.04945300      0.97667200
C        12.19926000      5.27234200      0.95948000
H        12.14327700      3.24398200      1.18405500
O        11.60768300      6.33073100      0.93765000
H        -6.60477300      5.58367700     -1.47945700
H        -6.78352100      1.82798400      0.56946300
C        13.69788000      5.20234500      0.98750500
C        14.37000500      6.30448300      1.50674100
C        14.42246000      4.11955300      0.49549600
C        15.75388300      6.31160000      1.56249500
H        13.78507200      7.14517000      1.85653500
C        15.80903300      4.13323000      0.54335000
H        13.91588200      3.27933300      0.03545100
C        16.47482500      5.22450100      1.08364100
H        16.27288600      7.16710900      1.97529900
H        16.36929100      3.29500700      0.14964000
H        17.55673700      5.23207300      1.12259300
