# Supplementary material for: Computational Study of Linker Polarity Effects on Optical Electron Transfer in Imine- and Acylhydrazone-Linked Covalent Organic Frameworks Using Fragment Models
Source: Molecules. 2026 Apr 2;31(7):1179. doi: 10.3390/molecules31071179 (PMC13074386; doi:10.3390/molecules31071179)
Supplement: Supplementary file 1 [file molecules-31-01179-s001.zip › OptimizedGeometries/B06βL02K03-Z.xyz]

50
Converted from B025B001L02K03-Z-opted.gjf
C        -4.54420200      2.26339400      0.37307000
C        -4.76757000      4.48748200     -0.52293600
C        -6.72479500      3.15911300     -0.09456000
H        -3.89526800      1.46399600      0.70641100
H        -4.32682500      5.39737300     -0.91284000
H        -7.80137000      3.04555800     -0.10876500
C        -3.96192100      3.45278800     -0.05394500
C        -2.46408000      3.52908300     -0.01254900
O        -1.76979400      2.53586700     -0.06187700
N        -1.96697800      4.80264500      0.09933200
N        -0.67482600      5.22115900      0.21386500
H        -2.61633700      5.53936900      0.31758400
C         0.30012800      4.41736900      0.02041700
H         0.17784200      3.37040400     -0.23004900
C         1.65187300      4.92269400      0.14280800
S         1.99011000      6.56669800      0.55730300
C         2.80293200      4.20728900     -0.03704800
C         3.69779000      6.28540900      0.46832600
C         3.97043700      4.98233300      0.14702300
H         2.80080500      3.15824700     -0.29969200
C         4.63475300      7.36045800      0.71894400
H         4.97663400      4.60425400      0.02933100
C         4.39692900      8.70910200      0.70943900
S         6.29284000      7.01720700      1.08744900
C         5.55305500      9.47165600      0.99115900
H         3.42722700      9.13333100      0.48826000
H         5.57886600     10.55217700      1.02674400
C        -6.14682600      4.33827200     -0.54346000
C        -5.92180000      2.12050500      0.36085000
C         6.66130500      8.70189800      1.21117600
C         7.99203400      9.18385700      1.51829300
H         8.13199400     10.25592300      1.58779000
N         8.92835100      8.33144700      1.69372600
N        10.20156100      8.73048400      1.97284300
C        10.67073000      9.97429100      2.31091500
H        10.81249500      7.94502900      2.12063200
O         9.97174200     10.96312700      2.37924000
H        -6.76905700      5.14023000     -0.91922300
H        -6.37158100      1.19703600      0.70226200
C        12.13988500     10.01987000      2.61200900
C        12.57933600     11.04145700      3.44833300
C        13.05981000      9.12376100      2.07335400
C        13.92263000     11.14829700      3.76832100
H        11.84880700     11.74202800      3.83142300
C        14.40630100      9.23865300      2.38771600
H        12.74197000      8.35862400      1.37498300
C        14.83719900     10.24497900      3.24077900
H        14.25945100     11.93909700      4.42622900
H        15.11977200      8.54738800      1.95804900
H        15.88794200     10.33136200      3.48690600
