# Supplementary material for: Computational Study of Linker Polarity Effects on Optical Electron Transfer in Imine- and Acylhydrazone-Linked Covalent Organic Frameworks Using Fragment Models
Source: Molecules. 2026 Apr 2;31(7):1179. doi: 10.3390/molecules31071179 (PMC13074386; doi:10.3390/molecules31071179)
Supplement: Supplementary file 1 [file molecules-31-01179-s001.zip › OptimizedGeometries/B06βL02K04-S.xyz]

75
Converted from B025B001L02K04-S-opted.gjf
C        -4.71214800      2.40724100      0.37338500
C        -4.92452100      4.79962900      0.43866000
C        -6.88956900      3.41742400      0.47594400
H        -4.04684100      1.55874300      0.26857200
H        -4.52378900      5.80485100      0.38789600
H        -7.96194400      3.26588200      0.45023000
C        -4.12327700      3.66877800      0.39196900
C        -2.62043600      3.69978700      0.30987100
O        -1.99653500      2.73152200     -0.07348400
N        -2.04972200      4.87158000      0.71265900
N        -0.73038200      5.21229800      0.80972600
H        -2.63981000      5.56336400      1.14262400
C         0.17890600      4.45083100      0.33261000
H        -0.03267100      3.50910300     -0.15907400
C         1.56299300      4.87633700      0.46055400
S         2.82655500      3.89078300     -0.18664000
C         2.07050200      6.00457500      1.04494400
C         4.04287100      4.99022300      0.35162000
C         3.47837300      6.06856400      0.98370900
H         1.43560300      6.74660700      1.50670900
C         5.44678900      4.71487800      0.11370500
H         4.06898900      6.86863600      1.40880200
C         6.05806700      3.50785600     -0.08157600
S         6.59983800      6.00356100      0.04293000
C         7.45909100      3.61935700     -0.27951900
H         5.52056900      2.56960400     -0.06023900
H         8.11482700      2.77661700     -0.44325700
C        -6.31028800      4.67718100      0.49428500
C        -7.08971300      5.96468000      0.52176100
O        -6.57728800      7.01198800      0.18401800
N        -8.37441900      5.84526300      0.96552000
N        -9.32333700      6.80842900      1.16054700
H        -8.66008400      4.96418100      1.35770900
C        -9.14155400      8.00097000      0.73755000
H        -8.24500800      8.31696300      0.21814100
C        -6.09164100      2.27742300      0.42852200
C        -6.81935000      0.96005000      0.39212100
O        -7.99548600      0.90501500      0.09655500
N        -6.06057800     -0.12201500      0.73042900
N        -6.41447500     -1.43657700      0.84228700
H        -5.13627400      0.04101000      1.09186800
C        -7.56089600     -1.84211100      0.44805600
H        -8.30803400     -1.18570800      0.01879000
C         7.89290500      4.90647200     -0.22993300
H         8.89818900      5.27800000     -0.34154200
C       -10.19542400      8.97533700      0.96838400
C       -11.39357300      8.81681900      1.60970900
S       -10.01236100     10.59254500      0.38688000
C       -12.15856200     10.00148100      1.64457700
H       -11.69147000      7.87357100      2.04384100
C       -11.54403200     11.06169700      1.02865900
H       -13.12323900     10.08739000      2.12591000
C       -12.02408300     12.42199400      0.87850800
C       -11.29991400     13.56722400      0.69755500
S       -13.71931800     12.76838900      0.91149900
C       -12.11068600     14.72764800      0.59465200
H       -10.21900100     13.57647800      0.66283200
C       -13.43686000     14.44944200      0.70054400
H       -11.72168700     15.72591600      0.45626900
H       -14.26864000     15.13345700      0.66386700
C        -7.86931500     -3.25610700      0.58568100
C        -7.09805700     -4.26317500      1.09842300
S        -9.40005500     -3.85648800      0.05360900
C        -7.74513200     -5.51642200      1.07508700
H        -6.10445900     -4.08563000      1.48335100
C        -9.00840500     -5.46413200      0.54364700
H        -7.31169600     -6.43090900      1.45653400
C        -9.96090800     -6.54380200      0.36869200
C       -11.32392300     -6.47460900      0.29073300
S        -9.42162900     -8.18166300      0.22334500
C       -11.93658500     -7.74394200      0.12322500
H       -11.86801800     -5.54371600      0.37467200
C       -11.03300600     -8.75827000      0.07827400
H       -13.00373600     -7.89430400      0.04838700
H       -11.21772000     -9.81376500     -0.03528700
