# Supplementary material for: Computational Study of Linker Polarity Effects on Optical Electron Transfer in Imine- and Acylhydrazone-Linked Covalent Organic Frameworks Using Fragment Models
Source: Molecules. 2026 Apr 2;31(7):1179. doi: 10.3390/molecules31071179 (PMC13074386; doi:10.3390/molecules31071179)
Supplement: Supplementary file 1 [file molecules-31-01179-s001.zip › OptimizedGeometries/B06βL02K04-Z.xyz]

75
Converted from B025B001L02K04-Z-opted.gjf
C        -4.74244600      2.36505800     -0.25707600
C        -4.93263500      4.76031000     -0.27200600
C        -6.91164200      3.39775500     -0.30116500
H        -4.08267800      1.50692600     -0.30173100
H        -4.51820400      5.75955700     -0.33051400
H        -7.98276800      3.25620300     -0.38087100
C        -4.14218700      3.62129700     -0.24301400
C        -2.63722800      3.63829800     -0.24744900
O        -2.00226200      2.65851100     -0.57999300
N        -2.07789100      4.81331300      0.16165400
N        -0.76190700      5.14369200      0.31345100
H        -2.68163300      5.51816100      0.54955300
C         0.16507000      4.36737600     -0.10223900
H        -0.01771600      3.41414900     -0.58385000
C         1.54337400      4.77088400      0.07557300
S         1.98335800      6.25583200      0.84453100
C         2.64768400      4.06650600     -0.31600700
C         3.66787000      5.92846500      0.61327500
C         3.86065700      4.72570800     -0.01167600
H         2.58086500      3.10924700     -0.81482000
C         4.66800700      6.87719700      1.06341500
H         4.84080700      4.34374600     -0.26165600
C         4.52861300      8.21805600      1.29090900
S         6.28915400      6.36645900      1.39063400
C         5.73102500      8.83770900      1.72017500
H         3.59696700      8.74416400      1.13336000
H         5.82159000      9.89082000      1.94320500
C        -6.32062900      4.65207400     -0.28731200
C        -7.08739100      5.94602200     -0.33933000
O        -6.55090600      6.97682800     -0.69027800
N        -8.39148200      5.85291700      0.05072100
N        -9.33466500      6.83291900      0.16949400
H        -8.70398800      4.98950000      0.46153100
C        -9.12284400      8.00976200     -0.28306200
H        -8.20450500      8.31112500     -0.77281700
C        -6.12425500      2.24978800     -0.27311300
C        -6.86132800      0.93820800     -0.31430200
O        -8.01586900      0.88197700     -0.68511700
N        -6.13701000     -0.13816900      0.10756900
N        -6.51639100     -1.44318600      0.23905800
H        -5.23967200      0.02869200      0.53039100
C        -7.63529500     -1.85402700     -0.22346200
H        -8.34843400     -1.21586200     -0.73153900
C         6.76612400      7.96153800      1.81210800
H         7.78368900      8.15753000      2.10751500
C       -10.15991800      9.00856300     -0.13829600
S       -11.66598500      8.67482500      0.64326700
C       -10.10063900     10.30348700     -0.57266300
C       -12.22266100     10.28950000      0.35897200
C       -11.27694300     11.03554500     -0.29163900
H        -9.23794600     10.70669300     -1.08531900
C       -13.54338800     10.69750500      0.79752100
H       -11.43507700     12.06672100     -0.57582800
C       -14.63566500      9.91550200      1.05147200
S       -13.90885400     12.36682400      1.07229000
C       -15.77177500     10.66180300      1.45922600
H       -14.62719300      8.84117700      0.92758300
C       -15.52849900     11.99819800      1.50861000
H       -16.72934700     10.22230800      1.69773500
H       -16.20551600     12.79133300      1.78009000
C        -7.98472100     -3.24934000     -0.06484500
S        -6.95343000     -4.37808600      0.74294800
C        -9.13161400     -3.84927300     -0.50495900
C        -8.07188700     -5.66955400      0.46164400
C        -9.18273800     -5.23028700     -0.20713200
H        -9.90516200     -3.30908300     -1.03358700
C        -7.77175900     -7.01254900      0.91938200
H        -9.99403000     -5.88555500     -0.49262600
C        -6.55138800     -7.57021700      1.18151400
S        -9.04080300     -8.15321800      1.20938000
C        -6.63691500     -8.92141300      1.60705100
H        -5.62248000     -7.03211200      1.05068300
C        -7.91829600     -9.37161700      1.66172900
H        -5.78081000     -9.53231600      1.85378100
H        -8.27184300    -10.34893400      1.94632600
