# Supplementary material for: Computational Study of Linker Polarity Effects on Optical Electron Transfer in Imine- and Acylhydrazone-Linked Covalent Organic Frameworks Using Fragment Models
Source: Molecules. 2026 Apr 2;31(7):1179. doi: 10.3390/molecules31071179 (PMC13074386; doi:10.3390/molecules31071179)
Supplement: Supplementary file 1 [file molecules-31-01179-s001.zip › OptimizedGeometries/B07αL01K01-S.xyz]

33
Converted from B001B026L01K01-S-opted.gjf
C        -4.54493300      2.76582200      1.08128200
C        -3.15999600      2.79155700      1.15268800
C        -3.04077000      3.20657300     -1.21862400
C        -4.42114000      3.18025000     -1.28736700
C        -5.17655900      2.96013800     -0.13850900
H        -5.13018100      2.59464100      1.97561100
H        -2.66079400      2.64056600      2.10341100
H        -2.43541800      3.37635100     -2.09947300
H        -4.91663200      3.33130600     -2.23803700
H        -6.25747100      2.94061200     -0.19748400
C        -2.39822700      3.01179800      0.00661000
C        -0.93835900      3.03559700      0.11078700
H        -0.52802400      2.86994300      1.11437900
N        -0.18935200      3.23724400     -0.89882400
C         1.18156100      3.25816700     -0.78784000
S         2.08579300      3.00631700      0.69820600
C         2.02912800      3.48241700     -1.83522700
C         3.59624500      3.21244700     -0.13519700
C         3.39285700      3.45722800     -1.46640000
H         1.65281200      3.65830900     -2.83235700
C         4.87560000      3.12870900      0.52862800
H         4.21243400      3.61369400     -2.15427300
C         5.07380400      2.88493200      1.83030600
H         5.73054400      3.28424900     -0.12456000
H         4.21763900      2.72881100      2.48141900
C         6.35542800      2.80181700      2.49538300
C         6.56449700      2.54954000      3.82437700
S         7.86826900      3.01742600      1.67640700
C         7.93661900      2.52857800      4.18606600
H         5.74975700      2.38443200      4.51617500
C         8.75534100      2.76541800      3.12784200
H         8.29742200      2.34587300      5.18783900
H         9.83202900      2.80771400      3.11209300
