# Supplementary material for: Computational Study of Linker Polarity Effects on Optical Electron Transfer in Imine- and Acylhydrazone-Linked Covalent Organic Frameworks Using Fragment Models
Source: Molecules. 2026 Apr 2;31(7):1179. doi: 10.3390/molecules31071179 (PMC13074386; doi:10.3390/molecules31071179)
Supplement: Supplementary file 1 [file molecules-31-01179-s001.zip › OptimizedGeometries/B07αL01K01-Z.xyz]

33
Converted from B001B026L01K01-Z-opted.gjf
C        -4.47338800      2.27989800      0.84178900
C        -3.08846300      2.26856600      0.91984900
C        -2.95950300      3.60253800     -1.08384700
C        -4.33978800      3.61102300     -1.16079800
C        -5.09953100      2.95064300     -0.19868300
H        -5.06239900      1.76603700      1.59054200
H        -2.59261900      1.74507600      1.72979200
H        -2.35058100      4.11079900     -1.82023200
H        -4.83165800      4.13389200     -1.97116100
H        -6.18031900      2.96137400     -0.26258400
C        -2.32290500      2.92743000     -0.03985200
C        -0.86195700      2.89638800      0.06547300
H        -0.44768600      2.34953300      0.92044100
N        -0.10752800      3.45716200     -0.79283100
C         1.26176500      3.44446200     -0.59051700
S         2.28173200      3.48936800     -1.99378000
C         2.00034800      3.46298000      0.56243700
C         3.71498000      3.48933800     -1.01883000
C         3.39185100      3.48428900      0.31299700
H         1.55499400      3.50166800      1.54644200
C         5.04948500      3.49547600     -1.57175400
H         4.14605900      3.50339100      1.08818000
C         5.36190700      3.49895400     -2.87340800
H         5.84406300      3.49586200     -0.82977800
H         4.56651000      3.49782800     -3.61422700
C         6.69775000      3.50281000     -3.42890400
C         7.02368200      3.50694500     -4.75802200
S         8.13288900      3.50319100     -2.45576900
C         8.42298200      3.51037200     -4.99673800
H         6.27318100      3.50751400     -5.53673900
C         9.14541200      3.50860000     -3.84613500
H         8.87052800      3.51382100     -5.98002600
H        10.21665500      3.51034800     -3.72904700
