# Supplementary material for: Computational Study of Linker Polarity Effects on Optical Electron Transfer in Imine- and Acylhydrazone-Linked Covalent Organic Frameworks Using Fragment Models
Source: Molecules. 2026 Apr 2;31(7):1179. doi: 10.3390/molecules31071179 (PMC13074386; doi:10.3390/molecules31071179)
Supplement: Supplementary file 1 [file molecules-31-01179-s001.zip › OptimizedGeometries/B07αL01K02-S.xyz]

51
Converted from B001B026L01K02-S-opted.gjf
C        -3.14525600      2.72782200      1.23077800
C        -3.00422200      3.31969100     -1.09869400
C        -5.15099800      2.98746900     -0.06824400
H        -2.68425500      2.50273700      2.18576400
H        -2.38863300      3.55707000     -1.95865800
H        -6.23068500      2.97547400     -0.16536700
C        -2.37497100      3.03414200      0.11974800
C        -0.91571700      3.05455100      0.23939600
H        -0.51466200      2.81882300      1.23197500
N        -0.16249900      3.33002500     -0.74938700
C         1.20798500      3.34813900     -0.62991100
S         2.10448400      3.00558000      0.84133300
C         2.05977900      3.64051700     -1.65733100
C         3.61860300      3.26675600      0.03041400
C         3.42126100      3.59465200     -1.28440000
H         1.68780100      3.87824600     -2.64321400
C         4.89383400      3.14376900      0.69389200
H         4.24399400      3.79558200     -1.95673300
C         5.08514000      2.82195000      1.98081800
H         5.75270100      3.33799800      0.05667300
H         4.22600000      2.62749300      2.61774800
C         6.35984700      2.69919800      2.64580200
C         6.55624400      2.37011800      3.95914900
S         7.87544300      2.96376500      1.83707500
C         7.91957700      2.32599700      4.33330900
H         5.73349200      2.16704300      4.63090400
H         8.29215700      2.08792300      5.31886400
C         8.76954900      2.62069700      3.30860500
N        10.14789900      2.64093100      3.43378400
C        10.89596000      2.91757000      2.44782400
C        12.38065100      2.94105600      2.57936400
H        10.48278700      3.15075300      1.45844800
C        -4.53976100      2.70326500      1.14076000
C        -5.36657600      2.37823700      2.31912600
H        -6.45342600      2.38412300      2.15587100
N        -4.86099800      2.11065600      3.44266400
C        -5.76082300      1.80555700      4.53337400
C        -4.38354900      3.29761400     -1.19642100
C        -5.02868100      3.60110900     -2.48835300
H        -4.34742300      3.83144400     -3.31955000
N        -6.28115800      3.59711200     -2.63287700
C        -6.81121200      3.90866100     -3.94226600
H        12.76917800      3.92895600      2.31995400
H        12.66652000      2.69292700      3.59900000
H        12.83478800      2.22769100      1.88726400
H        -6.81863200      1.84518200      4.24763300
H        -5.52947400      0.80989000      4.91566700
H        -5.58247100      2.51004100      5.34754500
H        -6.03406900      4.11951500     -4.68643900
H        -7.41996700      3.07096700     -4.28677000
H        -7.47313300      4.77246900     -3.86031200
