# Supplementary material for: Computational Study of Linker Polarity Effects on Optical Electron Transfer in Imine- and Acylhydrazone-Linked Covalent Organic Frameworks Using Fragment Models
Source: Molecules. 2026 Apr 2;31(7):1179. doi: 10.3390/molecules31071179 (PMC13074386; doi:10.3390/molecules31071179)
Supplement: Supplementary file 1 [file molecules-31-01179-s001.zip › OptimizedGeometries/B07αL01K02-Z.xyz]

51
Converted from B001B026L01K02-Z-opted.gjf
C        -3.01380000      2.55122200      1.15135100
C        -2.94485500      3.50384500     -1.05915400
C        -5.05564700      2.94308700     -0.05425300
H        -2.52374700      2.19537200      2.05046400
H        -2.35665000      3.89406600     -1.88181400
H        -6.13651300      2.91101900     -0.13211300
C        -2.28015100      3.05178400      0.08759700
C        -0.81838900      3.09871800      0.18183300
H        -0.38032600      2.72902700      1.11543300
N        -0.09494600      3.53125800     -0.77189000
C         1.27507400      3.61365200     -0.59023700
S         2.28181400      3.47210100     -1.99641700
C         2.01974000      3.85592600      0.53334800
C         3.72009100      3.69945500     -1.05593200
C         3.40630400      3.89932100      0.26368100
H         1.58005500      4.03538200      1.50420200
C         5.04812300      3.67666300     -1.62114400
H         4.16405200      4.08029200      1.01408700
C         5.35144900      3.48507800     -2.91207400
H         5.84734900      3.83237300     -0.90105900
H         4.55267300      3.32886300     -3.63268100
C         6.67868400      3.46092200     -3.47921200
C         6.99050100      3.26593600     -4.79672200
S         8.11527300      3.68686100     -2.52689700
C         8.38037000      3.29492800     -5.05961600
H         6.23146800      3.10674700     -5.55033900
H         8.83811300      3.16287100     -6.02910700
C         9.13547700      3.51185500     -3.94545400
N        10.51793100      3.58073500     -3.95352400
C        11.17467100      3.78454400     -2.88801500
C        12.66363700      3.85872700     -2.89312900
H        10.67571800      3.91435500     -1.91946400
C        -4.40885200      2.49522100      1.08460100
C        -5.19794700      1.96456800      2.21315400
H        -6.28771100      1.95558600      2.07116200
N        -4.65843400      1.54769400      3.27367600
C        -5.52273600      1.04694600      4.32003000
C        -4.32478000      3.45033700     -1.13436400
C        -5.00924500      3.93052200     -2.35037600
H        -4.35537700      4.31061700     -3.14776200
N        -6.26417900      3.90732800     -2.46926600
C        -6.83516400      4.40190900     -3.70299400
H        13.08434300      3.09515900     -2.23423300
H        13.03851000      3.71492300     -3.90395900
H        12.99727400      4.82741400     -2.51296200
H        -6.58734000      1.09006800      4.06147800
H        -5.24886800      0.01408400      4.54178000
H        -5.35048000      1.62565400      5.22909300
H        -6.08306400      4.75156800     -4.42001300
H        -7.42733600      3.60858900     -4.16225800
H        -7.51991500      5.22009300     -3.47345400
