# Supplementary material for: Computational Study of Linker Polarity Effects on Optical Electron Transfer in Imine- and Acylhydrazone-Linked Covalent Organic Frameworks Using Fragment Models
Source: Molecules. 2026 Apr 2;31(7):1179. doi: 10.3390/molecules31071179 (PMC13074386; doi:10.3390/molecules31071179)
Supplement: Supplementary file 1 [file molecules-31-01179-s001.zip › OptimizedGeometries/B07αL01K03-S.xyz]

75
Converted from B001B026L01K03-S-opted.gjf
C        -3.04102100      2.49399700      1.09263000
C        -3.08912500      3.23117900     -1.19807900
C        -5.14699900      2.93741200      0.01496600
H        -2.46028600      2.19042800      1.95585900
H        -2.58812400      3.50383300     -2.11962800
H        -6.22873300      2.96891100      0.07359000
C        -2.36485900      2.84057100     -0.08314300
C        -0.90191200      2.79860900     -0.15241800
H        -0.46006000      3.08578100     -1.11342500
N        -0.19296500      2.45102800      0.84567400
C         1.18083700      2.41558800      0.77966000
S         2.14063400      2.82491800     -0.63316900
C         1.98571900      2.05449600      1.82261000
C         3.61655900      2.49743000      0.22219100
C         3.36199300      2.10102400      1.50766500
H         1.57106000      1.76902200      2.77835600
C         4.92009500      2.63878700     -0.38261400
H         4.15389700      1.85171800      2.20043900
C         5.16589100      3.02130600     -1.64210800
H         5.74977200      2.40385100      0.27924700
H         4.33420700      3.25434000     -2.30197600
C         6.47038800      3.16528800     -2.24937000
C         6.72645000      3.55304400     -3.53695800
S         7.95280300      2.85813600     -1.40465400
C         8.11031900      3.60368000     -3.84642800
H         5.93687700      3.79341300     -4.23585000
H         8.50659000      3.88735400     -4.81055700
C         8.89066300      3.25395600     -2.79026900
C        -4.42487300      2.54098200      1.14677600
C        -5.11083000      2.17521400      2.38880300
H        -4.46525300      1.86946000      3.22005200
N        -6.37882800      2.21353200      2.49037800
C        -4.48737700      3.28132100     -1.15417700
C        -5.26451600      3.69241900     -2.32634600
H        -6.35315700      3.70135000     -2.19964800
N        -4.70408300      4.01810700     -3.42153300
C        -5.43479000      4.40381400     -4.52161200
S        -7.18690700      4.50245300     -4.59379400
C        -4.88077100      4.76507300     -5.71681900
C        -7.13115100      5.03297100     -6.24697700
C        -5.83926400      5.12079500     -6.69157100
H        -3.81026100      4.76551100     -5.86139800
C        -8.31731800      5.33107100     -7.01445200
H        -5.59702100      5.43455100     -7.69759300
C        -9.58020000      5.24172900     -6.57842000
H        -8.12267500      5.65404100     -8.03394100
H        -9.77212200      4.91864100     -5.55853700
C       -10.76901400      5.54008900     -7.34582100
C       -12.06169600      5.45424600     -6.90386600
S       -10.72861000      6.06952000     -8.99627600
C       -13.01941400      5.81296600     -7.88749300
H       -12.30909200      5.14157000     -5.89853600
C       -12.44380100      6.16734300     -9.06635200
H       -14.08743400      5.80738300     -7.72518300
H       -12.92572600      6.48144300     -9.97762300
C        -7.02218600      1.86804800      3.65637100
S        -6.23481200      1.31483500      5.12560000
C        -8.37749500      1.91167100      3.82133900
C        -7.76340200      1.15498600      5.93491000
C        -8.79618700      1.50970200      5.10912100
H        -9.02998700      2.22884800      3.02100400
C        -7.88322700      0.70176900      7.30056000
H        -9.82782000      1.47694500      5.43137900
C        -6.87214200      0.35049600      8.10515000
H        -8.90449400      0.65542200      7.66993200
H        -5.85190100      0.39695500      7.73321300
C        -6.99108300     -0.10472800      9.47254600
C        -5.96168800     -0.46964100     10.29774600
S        -8.50923200     -0.26134100     10.29476500
C        -6.38968200     -0.87516000     11.58841000
H        -4.92866000     -0.44483400      9.97856000
C        -7.73983100     -0.81366800     11.72972400
H        -5.72338700     -1.19778500     12.37518000
H        -8.33317100     -1.06018700     12.59487800
H         9.96604600      3.20435500     -2.74135100
