# Supplementary material for: Computational Study of Linker Polarity Effects on Optical Electron Transfer in Imine- and Acylhydrazone-Linked Covalent Organic Frameworks Using Fragment Models
Source: Molecules. 2026 Apr 2;31(7):1179. doi: 10.3390/molecules31071179 (PMC13074386; doi:10.3390/molecules31071179)
Supplement: Supplementary file 1 [file molecules-31-01179-s001.zip › OptimizedGeometries/B07αL01K03-Z.xyz]

75
Converted from B001B026L01K03-Z-opted.gjf
C        -3.12297100      3.21842900      1.34734300
C        -3.02391800      3.93825400     -0.94693500
C        -5.15603900      3.61230800      0.12091600
H        -2.64196200      2.92659100      2.27378300
H        -2.42324000      4.20715000     -1.80815800
H        -6.23772200      3.63851000      0.05656700
C        -2.37359900      3.56385600      0.23468700
C        -0.90926300      3.53106900      0.31208500
H        -0.47923900      3.24001100      1.27647400
N        -0.17975000      3.81076400     -0.69191700
C         1.19655000      3.82805400     -0.53987300
S         2.16288100      3.47273700     -1.93626300
C         1.97703400      4.14496500      0.53954300
C         3.63086900      3.71102100     -1.04683500
C         3.35792300      4.07360400      0.24668300
H         1.56960400      4.45597100      1.49110900
C         4.94388800      3.54095200     -1.62518500
H         4.14064100      4.28832600      0.96163400
C         5.20607500      3.17454100     -2.88570600
H         5.76575400      3.73550200     -0.94076400
H         4.38283400      2.97684100     -3.56748000
C         6.51924300      3.00127500     -3.46737100
C         6.79267400      2.61571500     -4.75176500
S         7.99097300      3.26641500     -2.59013600
C         8.18135100      2.53185800     -5.03267600
H         6.01219400      2.39945300     -5.46852700
H         8.59035200      2.24409600     -5.99028800
C         8.94803500      2.85506000     -3.95853100
C        -4.52165600      3.23878500      1.29448800
C        -5.32598900      2.86793000      2.46359500
H        -6.41333500      2.91568900      2.34100100
N        -4.78785400      2.49507900      3.55440200
C        -4.40761600      3.96337500     -1.00869600
C        -5.06596400      4.35740900     -2.25860500
H        -4.40665800      4.61380600     -3.09477900
N        -6.33311000      4.38482300     -2.36888800
C        -6.89563700      4.82771700     -3.55425700
S        -8.46511400      4.21860600     -3.97373300
C        -6.45261200      5.74001100     -4.47434400
C        -8.50537500      5.16809900     -5.42259300
C        -7.36849500      5.92609800     -5.53434600
H        -5.52350800      6.28193900     -4.36839500
C        -9.60424600      5.13800200     -6.36004900
H        -7.20782900      6.60434500     -6.36143300
C       -10.71439600      4.39868700     -6.24702900
H        -9.47768700      5.78769700     -7.22236100
H       -10.83933200      3.74939600     -5.38424300
C       -11.81391600      4.36359900     -7.18647400
C       -12.95167600      3.61107700     -7.07550700
S       -11.85081300      5.30275400     -8.64338700
C       -13.85311200      3.78738700     -8.15751900
H       -13.12867600      2.95157800     -6.23682700
C       -13.39018900      4.67191800     -9.07916700
H       -14.80214300      3.27876900     -8.24555400
H       -13.86191700      4.99338900     -9.99316900
H        10.02303600      2.87734900     -3.88678800
C        -5.59522500      2.21728000      4.64448600
S        -5.00046600      1.07949900      5.81142600
C        -6.80421500      2.73579800      5.02475700
C        -6.41216700      1.27158300      6.79756600
C        -7.26443700      2.19273000      6.24565800
H        -7.31852800      3.50531800      4.46663200
C        -6.62541000      0.54246000      8.02651400
H        -8.19629000      2.47086700      6.71915500
C        -5.79424700     -0.36266300      8.55733100
H        -7.55757300      0.77792500      8.53375400
H        -4.86381500     -0.59831500      8.04709300
C        -6.00476700     -1.09684400      9.78582800
C        -5.15967500     -2.02609200     10.32931600
S        -7.40822900     -0.89969700     10.78459700
C        -5.63655900     -2.58010300     11.54582000
H        -4.22334000     -2.29872200      9.86176000
C        -6.83914600     -2.06556600     11.91351200
H        -5.10853900     -3.32727900     12.12029600
H        -7.42947900     -2.30132700     12.78369100
