# Supplementary material for: Computational Study of Linker Polarity Effects on Optical Electron Transfer in Imine- and Acylhydrazone-Linked Covalent Organic Frameworks Using Fragment Models
Source: Molecules. 2026 Apr 2;31(7):1179. doi: 10.3390/molecules31071179 (PMC13074386; doi:10.3390/molecules31071179)
Supplement: Supplementary file 1 [file molecules-31-01179-s001.zip › OptimizedGeometries/B07αL01K04-S.xyz]

46
Converted from B001B026L01K04-S-opted.gjf
C        -4.51061100      2.84464700      0.88144000
C        -3.13088100      2.85506800      1.02333400
C        -2.88475700      3.19337500     -1.35048100
C        -4.26003500      3.18257000     -1.48939200
C        -5.07619400      3.00824300     -0.37472100
H        -5.14308900      2.70886800      1.74931000
H        -2.68313800      2.72744700      2.00268500
H        -2.23288300      3.32758300     -2.20385100
H        -4.70411200      3.31019200     -2.46848600
H        -6.15285600      3.00043200     -0.48877500
C        -2.30852300      3.02897200     -0.08837500
C        -0.85574300      3.03545900      0.08917900
H        -0.49879500      2.89863200      1.11720500
N        -0.05380100      3.19026100     -0.88772300
C         1.30977800      3.19399300     -0.70851700
S         2.13426300      2.99015800      0.82998800
C         2.21231200      3.35919900     -1.72099000
C         3.68804800      3.13411300      0.06533700
C         3.55490200      3.32554500     -1.28406400
H         1.88870400      3.49898300     -2.74203100
C         4.93011700      3.05616800      0.79403700
H         4.41031700      3.43809400     -1.93595000
C         5.05943700      2.86900400      2.11529300
H         5.81974800      3.16387400      0.17887400
H         4.16979500      2.76131600      2.73044300
C         6.30150000      2.79103900      2.84399300
C         6.43463700      2.59979500      4.19342100
S         7.85529900      2.93461900      2.07930100
C         7.77722900      2.56609600      4.63034000
H         5.57921000      2.48744900      4.84532900
H         8.10085200      2.42645900      5.65139700
C         8.67976500      2.73104000      3.61783600
N        10.04334400      2.73468300      3.79702800
C        10.84529100      2.88971000      2.82016400
H        10.48836700      3.02694800      1.79218800
C        12.29806700      2.89610400      2.99775400
C        13.12044500      3.07094200      1.88620000
C        12.87429900      2.73066200      4.25972900
C        14.50017100      3.08129600      2.02812200
H        12.67270900      3.19936000      0.90694900
C        14.24957000      2.74138100      4.39866700
H        12.22241600      2.59571800      5.11297900
C        15.06574200      2.91666700      3.28415300
H        15.13265700      3.21782000      1.16037600
H        14.69363400      2.61292400      5.37765700
H        16.14240300      2.92440200      3.39822800
