# Supplementary material for: Computational Study of Linker Polarity Effects on Optical Electron Transfer in Imine- and Acylhydrazone-Linked Covalent Organic Frameworks Using Fragment Models
Source: Molecules. 2026 Apr 2;31(7):1179. doi: 10.3390/molecules31071179 (PMC13074386; doi:10.3390/molecules31071179)
Supplement: Supplementary file 1 [file molecules-31-01179-s001.zip › OptimizedGeometries/B07αL01K04-Z.xyz]

46
Converted from B001B026L01K04-Z-opted.gjf
C        -4.28257400      2.33131800      1.17632400
C        -2.89610600      2.37417700      1.17012200
C        -2.93462300      3.48011300     -0.97145800
C        -4.31634800      3.43493500     -0.96400500
C        -4.99316500      2.86126500      0.10920700
H        -4.80713000      1.88508200      2.01138800
H        -2.33438700      1.96082400      2.00050200
H        -2.38922000      3.92280200     -1.79483000
H        -4.87408900      3.84809900     -1.79482700
H        -6.07543700      2.82956200      0.11091200
C        -2.21322700      2.94662800      0.09901900
C        -0.74858200      2.97502500      0.11787500
H        -0.26554600      2.54365000      1.00233300
N        -0.06606900      3.45761200     -0.84219900
C         1.31176800      3.51287400     -0.72158300
S         2.25152400      3.42585100     -2.17804900
C         2.11082800      3.69010000      0.37634000
C         3.73491900      3.58556200     -1.29487800
C         3.48460300      3.72659500      0.04555000
H         1.71834000      3.83017500      1.37355900
C         5.03548300      3.56841700     -1.92114800
H         4.27854300      3.86047600      0.76790700
C         5.27723500      3.42886100     -3.23156500
H         5.86867700      3.68171500     -1.23215200
H         4.44403900      3.31565000     -3.92057400
C         6.57780000      3.41167200     -3.85783500
C         6.82807800      3.27145200     -5.19835000
S         8.06124600      3.57023800     -2.97452500
C         8.20187300      3.30776200     -5.52910700
H         6.03411000      3.13831600     -5.92081400
H         8.59433800      3.16826600     -6.52641800
C         9.00098300      3.48399800     -4.43106800
N        10.37883200      3.53875000     -4.31042700
C        11.06149600      4.02186300     -5.27012500
H        10.57859700      4.45406700     -6.15425500
C        12.52615100      4.04978000     -5.25124100
C        13.20922000      4.62275300     -6.32194300
C        13.24736400      3.51531300     -4.18113500
C        14.59570200      4.66515200     -6.32811500
H        12.64763900      5.03687400     -7.15203500
C        14.62910600      3.56003600     -4.18855500
H        12.70181200      3.07223200     -3.35807300
C        15.30611500      4.13422300     -5.26136700
H        15.12040800      5.11179200     -7.16286800
H        15.18670600      3.14611300     -3.35801600
H        16.38839700      4.16556600     -5.26304600
