# Supplementary material for: Computational Study of Linker Polarity Effects on Optical Electron Transfer in Imine- and Acylhydrazone-Linked Covalent Organic Frameworks Using Fragment Models
Source: Molecules. 2026 Apr 2;31(7):1179. doi: 10.3390/molecules31071179 (PMC13074386; doi:10.3390/molecules31071179)
Supplement: Supplementary file 1 [file molecules-31-01179-s001.zip › OptimizedGeometries/B07αL02K01-S.xyz]

37
Converted from B001B026L02K01-S-opted.gjf
C        -6.93602200      1.68613000      0.26185300
C        -5.55524800      1.61371300      0.24086200
C        -5.44877700      3.95744200     -0.29468500
C        -6.83465000      4.02850400     -0.27342300
C        -7.58034700      2.89311100      0.00475200
H        -7.51835900      0.79958900      0.47957800
H        -5.04273200      0.68156800      0.43934800
H        -4.86127400      4.84250700     -0.51110000
H        -7.33045100      4.96977900     -0.47374400
H        -8.66168800      2.94460500      0.02251700
C        -4.79770500      2.75292400     -0.03909800
C        -3.32831300      2.72835100     -0.07525900
H        -2.81299200      3.65630000     -0.29301100
N        -2.71756200      1.63047300      0.14779300
N        -1.35560400      1.55912300      0.11287500
C        -0.42700400      2.56387600      0.01822800
H        -1.03136100      0.63232800      0.33665400
O        -0.70029400      3.74104200     -0.08284900
C         0.98555500      2.11001000      0.05644200
S         1.51698400      0.47160500     -0.11675200
C         2.03985500      2.95590500      0.22691400
C         3.17700200      0.93099200      0.06775300
C         3.28449600      2.28716300      0.23704400
H         1.89415300      4.02050900      0.34033200
C         4.26709500     -0.01873900      0.02515600
H         4.23956700      2.77804700      0.36308600
H         5.25282500      0.42309100      0.14289200
C         4.14819200     -1.34110500     -0.14153400
H         3.16016600     -1.77903300     -0.25982000
C         5.23305100     -2.29629000     -0.18509700
C         5.11398100     -3.64822900     -0.36348200
S         6.89915700     -1.85264600     -0.01046300
C         6.35888800     -4.32845300     -0.36085600
H         4.15563900     -4.13257800     -0.49269800
C         7.40920700     -3.48500000     -0.18003000
H         6.46791700     -5.39565700     -0.48761000
H         8.45880800     -3.72534500     -0.13542400
