# Supplementary material for: Computational Study of Linker Polarity Effects on Optical Electron Transfer in Imine- and Acylhydrazone-Linked Covalent Organic Frameworks Using Fragment Models
Source: Molecules. 2026 Apr 2;31(7):1179. doi: 10.3390/molecules31071179 (PMC13074386; doi:10.3390/molecules31071179)
Supplement: Supplementary file 1 [file molecules-31-01179-s001.zip › OptimizedGeometries/B07αL02K01-Z.xyz]

37
Converted from B001B026L02K01-Z-opted.gjf
C        -6.89527100      1.79935300      0.33819000
C        -5.52055700      1.66496200      0.27213100
C        -5.32146600      4.01723000     -0.19555900
C        -6.70128700      4.15049000     -0.12904400
C        -7.49027400      3.04191900      0.13786100
H        -7.51140100      0.93374400      0.54695300
H        -5.04608100      0.70472900      0.42653500
H        -4.70024100      4.88112900     -0.40311500
H        -7.15867900      5.11914600     -0.28538600
H        -8.56703800      3.14202600      0.19083100
C        -4.71961100      2.77694200      0.00336000
C        -3.25477500      2.68731600     -0.07866900
H        -2.70408100      3.59755500     -0.28493000
N        -2.68784600      1.55718200      0.09349900
N        -1.33158600      1.42991400      0.01328000
C        -0.36383100      2.39594500     -0.07544100
H        -1.03430400      0.48754600      0.20075500
O        -0.58373100      3.58934900     -0.11603800
C         1.01641700      1.86134900     -0.11553100
S         2.29970200      2.98787300      0.11983600
C         1.48750300      0.59976700     -0.34873200
C         3.48832200      1.74830000     -0.07200300
C         2.89799600      0.53433100     -0.32158500
H         0.85706900     -0.25229200     -0.56478800
C         4.91175000      1.99485300      0.02031100
H         3.46944200     -0.36891600     -0.48473200
H         5.53453400      1.11951400     -0.14349800
C         5.48346700      3.17556300      0.28388200
H         4.85664900      4.04800700      0.45046900
C         6.90321200      3.43418700      0.37775500
C         7.48872900      4.64037100      0.65299000
S         8.11131600      2.21311000      0.14667800
C         8.90615000      4.58565200      0.67925800
H         6.91006600      5.53670400      0.83021700
C         9.38092800      3.33820200      0.42334100
H         9.54280300      5.43515000      0.87907700
H        10.40638700      3.00966900      0.37977900
