# Supplementary material for: Computational Study of Linker Polarity Effects on Optical Electron Transfer in Imine- and Acylhydrazone-Linked Covalent Organic Frameworks Using Fragment Models
Source: Molecules. 2026 Apr 2;31(7):1179. doi: 10.3390/molecules31071179 (PMC13074386; doi:10.3390/molecules31071179)
Supplement: Supplementary file 1 [file molecules-31-01179-s001.zip › OptimizedGeometries/B07αL02K02-S.xyz]

67
Converted from B001B026L02K02-S-opted.gjf
C        -5.57222900      1.51471300      0.21385300
C        -5.40647100      3.91182900      0.10448800
C        -7.56649700      2.85633500      0.14321300
H        -5.08198800      0.54977900      0.26042300
H        -4.81533500      4.81888300      0.06570000
H        -8.64832100      2.91395600      0.13570600
C        -4.78888500      2.67360000      0.16403300
C        -3.31945600      2.62043700      0.17191700
H        -2.77991700      3.55899800      0.12876500
N        -2.74161000      1.48446300      0.22879500
N        -1.38177900      1.37974900      0.22728800
C        -0.42694600      2.36037200      0.28966200
H        -1.08809600      0.41979800      0.30728500
O        -0.66631000      3.54757000      0.34695000
C         0.97465700      1.86786200      0.29036500
S         1.47080000      0.25225700     -0.07976500
C         2.04456200      2.66112300      0.57839500
C         3.13721400      0.64600700      0.17846800
C         3.27353200      1.96732300      0.51784200
H         1.92025700      3.70622000      0.82258500
C         4.20710600     -0.31462700      0.02921800
H         4.23754700      2.41542900      0.71525500
H         5.20037000      0.09007000      0.20472400
C         4.06467500     -1.60570400     -0.29325100
H         3.07128200     -2.01100200     -0.46691100
C         5.13514500     -2.56566500     -0.44287700
C         4.99833300     -3.89070700     -0.76657400
S         6.80311100     -2.16574500     -0.20281300
C         6.22849400     -4.58308800     -0.82912700
H         4.03358100     -4.34304000     -0.95049500
H         6.35264400     -5.63087600     -1.06164200
C        -6.80250600      4.01042300      0.09400900
C        -7.49057600      5.30938200      0.03230700
H        -8.57406400      5.30890700      0.02827100
N        -6.79355900      6.37655800     -0.01317700
N        -7.38426400      7.60529000     -0.07071100
C        -8.71108500      7.95071300     -0.07647700
H        -6.70294100      8.34412100     -0.10060100
C        -8.96218300      9.44245000     -0.13163400
O        -9.61884600      7.15089100     -0.03793300
C        -6.95444100      1.59899500      0.20338200
C        -7.73690500      0.35416700      0.25577600
H        -7.19531700     -0.58315400      0.30144000
N        -9.01037800      0.42392900      0.24546600
N        -9.78088400     -0.70118100      0.29218100
C        -9.41706300     -2.02213600      0.34224400
H       -10.76178900     -0.48076200      0.27783300
C       -10.58445200     -2.98518300      0.37365500
O        -8.26983000     -2.40791500      0.35926700
C         7.29877300     -3.78414200     -0.56041100
C         8.70463100     -4.26859900     -0.56743100
O         8.94840300     -5.45604800     -0.58445500
N         9.65082900     -3.27842400     -0.55636700
N        11.01781800     -3.38241000     -0.66664900
H         9.34619700     -2.33802800     -0.74926400
C        11.59779900     -4.49599300     -0.46261900
C        13.08477200     -4.55025300     -0.58487400
H        11.05689400     -5.39922700     -0.20641600
H        -8.05569400     10.04043700     -0.21117500
H        -9.60559800      9.64456000     -0.98654900
H        -9.50426800      9.72787600      0.76921000
H       -10.48870000     -3.60234100      1.26583400
H       -11.55871700     -2.49894800      0.37325900
H       -10.50687900     -3.63868600     -0.49434800
H        13.47773100     -3.56898000     -0.84305900
H        13.52979800     -4.88468900      0.35495500
H        13.37567400     -5.27104100     -1.35214300
