# Supplementary material for: Computational Study of Linker Polarity Effects on Optical Electron Transfer in Imine- and Acylhydrazone-Linked Covalent Organic Frameworks Using Fragment Models
Source: Molecules. 2026 Apr 2;31(7):1179. doi: 10.3390/molecules31071179 (PMC13074386; doi:10.3390/molecules31071179)
Supplement: Supplementary file 1 [file molecules-31-01179-s001.zip › OptimizedGeometries/B07αL02K02-Z.xyz]

67
Converted from B001B026L02K02-Z-opted.gjf
C        -5.45652300      1.50116400      0.10288900
C        -5.38773900      3.90463300      0.03989800
C        -7.50071500      2.76511400      0.17641800
H        -4.92838100      0.55530700      0.09937700
H        -4.83464100      4.83477400     -0.01153300
H        -8.58257900      2.78071400      0.23145100
C        -4.72151800      2.69043700      0.03512600
C        -3.25324300      2.69300200     -0.04350800
H        -2.75128100      3.65247900     -0.08238800
N        -2.63267200      1.57860900     -0.06372200
N        -1.27227900      1.52853700     -0.14957900
C        -0.35126900      2.53824300     -0.05921300
H        -0.93249100      0.58205500     -0.12585300
O        -0.62509700      3.70903600      0.10687500
C         1.05301100      2.08067800     -0.17862400
S         2.28237700      3.19832900      0.27692100
C         1.57995200      0.90441100     -0.63369700
C         3.52519700      2.06660500     -0.12366600
C         2.99155800      0.89511500     -0.60010700
H         0.98845400      0.08136400     -1.01138000
C         4.93554100      2.34987500      0.03118100
H         3.60358600      0.06288100     -0.91927500
H         5.59496600      1.54275400     -0.27674300
C         5.45773300      3.48567200      0.50862600
H         4.79822600      4.29124700      0.82054100
C         6.86820000      3.76820500      0.66392000
C         7.40183000      4.92709500      1.17007700
S         8.11152200      2.65460800      0.21667400
C         8.81364100      4.91511500      1.20716200
H         6.79014600      5.75669600      1.49681000
H         9.40818000      5.75379600      1.54327600
C        -6.78483600      3.94880600      0.11027500
C        -7.52374800      5.22098300      0.11569100
H        -8.60495200      5.17868400      0.17174500
N        -6.87107600      6.31506900      0.05439300
N        -7.50996200      7.52082700      0.05615700
C        -8.84841600      7.81389900      0.10432700
H        -6.85975500      8.28601100      0.00423300
C        -9.15922500      9.29512400      0.07672600
O        -9.72255500      6.97859400      0.16282800
C        -6.83916500      1.53163800      0.17326900
C        -7.56964900      0.25641100      0.24213400
H        -6.99114400     -0.65964600      0.23468000
N        -8.84324800      0.27648200      0.30712700
N        -9.56659200     -0.87862000      0.37204000
C        -9.15035800     -2.18492600      0.38411600
H       -10.55429800     -0.69641900      0.41950100
C       -10.27643400     -3.19264500      0.47226200
O        -7.99012600     -2.52613300      0.33211100
C         9.33994000      3.74629700      0.73335500
C        10.74588800      3.30475600      0.56540100
O        11.02073461      2.13817256      0.37170969
N        11.65986761      4.31974159      0.64998375
N        13.03379767      4.25428430      0.64448227
H        11.33899970      5.19796740      1.02097693
C        13.62600568      3.21302678      0.21640267
C        15.11889758      3.19648325      0.22275003
H        13.09103589      2.34409607     -0.14830554
H        -8.27632200      9.93136200      0.04069100
H        -9.78294000      9.49342500     -0.79399000
H        -9.74117300      9.53446200      0.96561100
H       -10.13673500     -3.77752100      1.38057700
H       -11.26945400     -2.74604400      0.48029500
H       -10.19078600     -3.86909900     -0.37684600
H        15.50468367      4.13700438      0.61084059
H        15.48580871      2.37240240      0.83850516
H        15.50005053      3.03622073     -0.78828907
