# Supplementary material for: Computational Study of Linker Polarity Effects on Optical Electron Transfer in Imine- and Acylhydrazone-Linked Covalent Organic Frameworks Using Fragment Models
Source: Molecules. 2026 Apr 2;31(7):1179. doi: 10.3390/molecules31071179 (PMC13074386; doi:10.3390/molecules31071179)
Supplement: Supplementary file 1 [file molecules-31-01179-s001.zip › OptimizedGeometries/B07αL02K03-S.xyz]

87
Converted from B001B026L02K03-S-opted.gjf
C        -5.54607200      1.53338700      0.27510600
C        -5.46152900      3.93675000      0.26421700
C        -7.58505900      2.80823300      0.24624100
H        -5.02320600      0.58464900      0.28626200
H        -4.90141700      4.86405200      0.26656000
H        -8.66813400      2.82956700      0.23479700
C        -4.80214000      2.71895400      0.27724300
C        -3.33154600      2.71444700      0.29211300
H        -2.82322800      3.67112200      0.29681900
N        -2.71732400      1.59637200      0.29880100
N        -1.35579500      1.53389700      0.30120000
C        -0.43155900      2.54051700      0.41582200
H        -1.03213600      0.58095300      0.33693800
O        -0.71128000      3.71521800      0.52670600
C         0.98299700      2.09187300      0.40343900
S         1.52983500      0.50741400     -0.02929400
C         2.02805100      2.90269800      0.73039600
C         3.18312000      0.93827500      0.25562700
C         3.27746800      2.24800800      0.64956100
H         1.87209900      3.93269800      1.01713600
C         4.28060600      0.01365800      0.07462100
H         4.22669600      2.71569200      0.87146300
H         5.26186300      0.43607800      0.27334800
C         4.17246200     -1.26574300     -0.30230000
H         3.18847900     -1.68467000     -0.49800200
C         5.26381800     -2.19631800     -0.48678500
C         5.15364400     -3.50643300     -0.86761000
S         6.92688700     -1.77392800     -0.24330800
C         6.40272600     -4.17206200     -0.96362900
H         4.19854300     -3.97130000     -1.07104700
H         6.51846300     -5.20737200     -1.24930700
C        -6.86017400      3.98821400      0.24832800
C        -7.59132000      5.26411300      0.23306600
H        -8.67403400      5.22623500      0.22739100
N        -6.93006500      6.35503500      0.22745600
N        -7.55708100      7.56512200      0.20224100
C        -8.89090400      7.86368400      0.31562300
H        -6.89409800      8.32260000      0.23234500
O        -9.76774800      7.03601900      0.44381800
C        -6.93039200      1.57115600      0.25916600
C        -7.66986700      0.29996600      0.25529800
H        -7.09597900     -0.61876500      0.27225600
N        -8.94505100      0.32740700      0.23215400
N        -9.67997000     -0.82037000      0.21545400
C        -9.27369300     -2.12394600      0.34365800
H       -10.66761800     -0.62412200      0.22919500
O        -8.12004200     -2.46904400      0.48645700
C         7.44740100     -3.35938800     -0.65465900
C        -9.20963600      9.31263900      0.27896700
S        -8.11551400     10.56888500     -0.19169400
C       -10.42982100      9.81940600      0.61182300
C        -9.31043000     11.79155700      0.08640900
C       -10.48732200     11.22713400      0.50573900
H       -11.24067200      9.17569400      0.92101700
C        -9.05995600     13.20054000     -0.12365900
H       -11.36351600     11.82040100      0.72784700
C        -7.90300700     13.73901800     -0.52630500
H        -9.91337200     13.84319800      0.07496000
H        -7.05141100     13.09247900     -0.72321200
C        -7.64507300     15.14591900     -0.73893800
C        -6.46335200     15.69767200     -1.15453800
S        -8.83543200     16.38039700     -0.48915700
C        -6.51230100     17.11051300     -1.27305800
H        -5.58846200     15.09849900     -1.36730100
C        -7.73096000     17.61549300     -0.94567200
H        -5.67957200     17.72254600     -1.58747100
H        -8.04904600     18.64515800     -0.94495400
C       -10.36925300     -3.12421100      0.30369300
S       -11.99970700     -2.80737000     -0.18409700
C       -10.20122800     -4.43239000      0.64544500
C       -12.46379300     -4.45216000      0.09850600
C       -11.39050600     -5.18672500      0.53212700
H        -9.24120700     -4.81090900      0.96565700
C       -13.80689800     -4.94130000     -0.12242500
H       -11.46814100     -6.24095800      0.75922600
C       -14.84825100     -4.21114700     -0.53835800
H       -13.93813200     -6.00091800      0.07933700
H       -14.71335000     -3.15089800     -0.73744900
C       -16.19269600     -4.69386800     -0.76320200
C       -17.25964700     -3.94820900     -1.18657300
S       -16.66468200     -6.34380000     -0.52088300
C       -18.45588800     -4.69968300     -1.31659000
H       -17.17909800     -2.89036200     -1.39674400
C       -18.28345800     -6.00776900     -0.99041000
H       -19.40065700     -4.28622800     -1.63806800
H       -19.01403700     -6.80000000     -0.99758400
H         8.49840800     -3.59745600     -0.64393600
