# Supplementary material for: Computational Study of Linker Polarity Effects on Optical Electron Transfer in Imine- and Acylhydrazone-Linked Covalent Organic Frameworks Using Fragment Models
Source: Molecules. 2026 Apr 2;31(7):1179. doi: 10.3390/molecules31071179 (PMC13074386; doi:10.3390/molecules31071179)
Supplement: Supplementary file 1 [file molecules-31-01179-s001.zip › OptimizedGeometries/B07αL02K03-Z.xyz]

87
Converted from B001B026L02K03-Z-opted.gjf
C        -5.58243400      1.53059100     -0.02976800
C        -5.41764100      3.92981000     -0.03294200
C        -7.57705600      2.87297200      0.02524900
H        -5.09188800      0.56477200     -0.04269600
H        -4.82674100      4.83768000     -0.04764300
H        -8.65841900      2.93071200      0.05576300
C        -4.79948200      2.69060000     -0.05076600
C        -3.33046200      2.63716100     -0.09136400
H        -2.79074300      3.57656400     -0.10497200
N        -2.75334400      1.49954700     -0.10764300
N        -1.39499700      1.39529400     -0.15559100
C        -0.43654600      2.37018200     -0.06313000
H        -1.09341800      0.43631900     -0.12482700
O        -0.67065000      3.55336500      0.07581200
C         0.95075800      1.85917800     -0.14206400
S         2.21223500      2.95045300      0.29324900
C         1.44460000      0.64805100     -0.53874800
C         3.42159100      1.76159300     -0.03868300
C         2.85425000      0.59099800     -0.47715900
H         0.83259700     -0.17046600     -0.89313600
C         4.83855700      2.00387200      0.13092600
H         3.44138900     -0.27494900     -0.74995300
H         5.47519900      1.15938100     -0.11898600
C         5.38963700      3.14642100      0.55675600
H         4.74937600      3.98891600      0.80589000
C         6.80296600      3.39876300      0.73074800
C         7.36833200      4.56666700      1.16633400
S         8.02858500      2.21806400      0.40251900
C         8.78439400      4.51515600      1.23691500
H         6.77641400      5.43362200      1.42652000
H         9.40645800      5.33788400      1.55796500
C        -6.81334800      4.02811800      0.00511900
C        -7.50161600      5.32750600      0.02520600
H        -8.58478100      5.32540600      0.05088700
N        -6.80514700      6.39629900      0.01370600
N        -7.39387400      7.62570200      0.02169800
C        -8.71402200      7.96598600      0.15807800
H        -6.71265400      8.36494900      0.05152300
O        -9.61888400      7.16823200      0.29582300
C        -6.96428700      1.61467900      0.00798800
C        -7.74530900      0.36885700      0.02910200
H        -7.20220600     -0.56857400      0.01442200
N        -9.01864100      0.43807300      0.06500400
N        -9.78895500     -0.68655500      0.07559400
C        -9.41990000     -2.00159100      0.18626800
H       -10.76816400     -0.46711000      0.14319000
O        -8.27349600     -2.38770400      0.28911100
C         9.27833800      3.30825200      0.85405500
H        10.30739400      2.99132900      0.80942800
C        -8.96555300      9.42475400      0.12984600
S       -10.53160100      9.95721600      0.61529000
C        -8.17154000     10.47029300     -0.25034100
C       -10.11286200     11.60877900      0.32729700
C        -8.82483700     11.71689100     -0.13513500
H        -7.16399800     10.36141200     -0.62864400
C       -11.02668000     12.70865100      0.55195600
H        -8.37369000     12.66665600     -0.38697100
H       -10.61899900     13.68977100      0.32360600
C       -12.28186500     12.60077700      1.00282000
H       -12.68612100     11.61744500      1.22964800
C       -13.20247600     13.69209200      1.23279500
C       -14.48829400     13.58275600      1.68904600
S       -12.79728300     15.35439400      0.95615900
C       -15.14913800     14.83170000      1.81627200
H       -14.93905400     12.62814800      1.92401400
C       -14.35715500     15.87564300      1.45544500
H       -16.16647700     14.94792400      2.16040100
H       -14.59703400     16.92628700      1.45274200
C       -10.55853000     -2.94793500      0.17612000
S       -10.23041800     -4.57321000      0.64762600
C       -11.86707300     -2.77921800     -0.18052700
C       -11.87584200     -5.03251100      0.38635700
C       -12.61970900     -3.96780700     -0.05807300
H       -12.28065300     -1.84986300     -0.54843500
C       -12.36988000     -6.37403300      0.61301700
H       -13.67205800     -4.04942200     -0.29241400
H       -13.42626000     -6.50969000      0.39728300
C       -11.64483500     -7.40945800      1.05178100
H       -10.58850400     -7.26986400      1.26727500
C       -12.12896100     -8.75262300      1.28189800
C       -11.38876300     -9.81388700      1.72823500
S       -13.77389700     -9.23040700      1.01663900
C       -12.14018400    -11.01036300      1.85750100
H       -10.33468700     -9.72889400      1.95489400
C       -13.44290600    -10.84394300      1.50780700
H       -11.73037300    -11.95108400      2.19516500
H       -14.23375800    -11.57604400      1.50905600
