# Supplementary material for: Computational Study of Linker Polarity Effects on Optical Electron Transfer in Imine- and Acylhydrazone-Linked Covalent Organic Frameworks Using Fragment Models
Source: Molecules. 2026 Apr 2;31(7):1179. doi: 10.3390/molecules31071179 (PMC13074386; doi:10.3390/molecules31071179)
Supplement: Supplementary file 1 [file molecules-31-01179-s001.zip › OptimizedGeometries/B07αL02K04-S.xyz]

54
Converted from B001B026L02K04-S-opted.gjf
C        -6.83577900      1.99305600      0.45405600
C        -5.46467200      1.82928200      0.38047800
C        -5.22133200      4.16822800     -0.13234900
C        -6.59758100      4.33094500     -0.05813100
C        -7.40671900      3.24377700      0.23510300
H        -7.46783600      1.14422800      0.68298600
H        -5.00879300      0.86244300      0.54898800
H        -4.58432700      5.01525600     -0.36059600
H        -7.03641400      5.30566600     -0.22912000
H        -8.48079100      3.36682100      0.29397800
C        -4.64360200      2.91965400      0.08536200
C        -3.18163300      2.79850800     -0.00548500
H        -2.61425900      3.69239600     -0.23631200
N        -2.63676000      1.66096900      0.18800100
N        -1.28391200      1.50186100      0.10183700
C        -0.29767300      2.44198000     -0.04114900
H        -1.01282700      0.55421900      0.30826000
O        -0.49460200      3.63439300     -0.13856200
C         1.08460600      1.89725800     -0.06369300
S         1.50170800      0.22823800     -0.24666600
C         2.19666300      2.67689700      0.04736000
C         3.19383500      0.58360200     -0.14888400
C         3.39561500      1.93114200      0.00232700
H         2.12324700      3.74920100      0.15723900
C         4.21933300     -0.43139400     -0.23642600
H         4.38478500      2.36138700      0.07673600
H         5.23480200     -0.04899500     -0.17517600
C         4.01329400     -1.74590100     -0.38037700
H         2.99782500     -2.12829500     -0.44166900
C         5.03878900     -2.76090000     -0.46790000
C         4.83701700     -4.10840200     -0.61944500
S         6.73090200     -2.40559400     -0.36965300
C         6.03596300     -4.85417100     -0.66438600
H         3.84785500     -4.53861000     -0.69417300
H         6.10938400     -5.92645100     -0.77449900
C         7.14801400     -4.07458300     -0.55290500
C         8.53027700     -4.61935700     -0.57525000
O         8.72711200     -5.81182500     -0.47829400
N         9.51661600     -3.67924200     -0.71750000
N        10.86947900     -3.83839400     -0.80327900
H         9.24567400     -2.73145700     -0.92345100
C        11.41420700     -4.97606700     -0.61015800
H        10.84668700     -5.87002300     -0.37994900
C        12.87619600     -5.09727400     -0.70058300
C        13.69743500     -4.00683400     -0.99497500
C        13.45377000     -6.34598100     -0.48321900
C        15.06855400     -4.17067100     -1.06818600
H        13.24167500     -3.03989300     -1.16322500
C        14.83003200     -6.50876100     -0.55706600
H        12.81663500     -7.19306100     -0.25553100
C        15.63933800     -5.42152300     -0.84958100
H        15.70074200     -3.32179100     -1.29656200
H        15.26874400     -7.48358300     -0.38634900
H        16.71342000     -5.54461700     -0.90816800
