# Supplementary material for: Computational Study of Linker Polarity Effects on Optical Electron Transfer in Imine- and Acylhydrazone-Linked Covalent Organic Frameworks Using Fragment Models
Source: Molecules. 2026 Apr 2;31(7):1179. doi: 10.3390/molecules31071179 (PMC13074386; doi:10.3390/molecules31071179)
Supplement: Supplementary file 1 [file molecules-31-01179-s001.zip › OptimizedGeometries/B07αL02K04-Z.xyz]

54
Converted from B001B026L02K04-Z-opted.gjf
C        -6.74174800      1.35664700      0.40833300
C        -5.36193700      1.33208700      0.32146000
C        -5.35377000      3.70343300     -0.08957200
C        -6.73866700      3.72641100     -0.00206200
C        -7.43464300      2.55333100      0.24686600
H        -7.28532100      0.44067500      0.60310900
H        -4.81199000      0.40840400      0.44533200
H        -4.80505200      4.61808700     -0.28355300
H        -7.27251800      4.65972300     -0.12791000
H        -8.51504200      2.56734500      0.31593800
C        -4.65435500      2.50952000      0.07046600
C        -3.18840400      2.53582200     -0.03275000
H        -2.71253600      3.49023300     -0.22555800
N        -2.53390300      1.44925600      0.10629600
N        -1.17294400      1.42820300      0.00560000
C        -0.28415100      2.46519500     -0.08883400
H        -0.80198600      0.50766100      0.16859600
O        -0.59262400      3.63923000     -0.11129300
C         1.13296800      2.03749300     -0.15980600
S         2.32848900      3.25731000      0.06587500
C         1.69465900      0.81745500     -0.41373200
C         3.60454200      2.11437400     -0.15953900
C         3.10602400      0.86039200     -0.41088400
H         1.12779800     -0.07861000     -0.62736500
C         5.00592800      2.46720600     -0.09072300
H         3.74248400      0.00547400     -0.59283100
H         5.68931000      1.64010700     -0.26402900
C         5.49375700      3.68757200      0.16111000
H         4.81037200      4.51467300      0.33439500
C         6.89513800      4.04042400      0.22991300
C         7.39363600      5.29445200      0.48106000
S         8.17121400      2.89747400      0.00469900
C         8.80500000      5.33741500      0.48390800
H         6.75716000      6.14939200      0.66284800
H         9.37182900      6.23353400      0.69740400
C         9.36671600      4.11734600      0.23018900
C        10.78385000      3.68966400      0.15926100
O        11.09233500      2.51563300      0.18158500
N        11.67264700      4.72668000      0.06503000
N        13.03360200      4.70559400     -0.03578900
H        11.30170400      5.64723100     -0.09794400
C        13.68807500      3.61901200      0.10324800
H        13.21219500      2.66462700      0.29616500
C        15.15401600      3.64524600     -0.00013600
C        15.86160000      4.82261300     -0.25142500
C        15.85341200      2.45133900      0.16002200
C        17.24140000      4.79799600     -0.33846400
H        15.31166600      5.74628900     -0.37539700
C        17.23829900      2.42830500      0.07234700
H        15.30469200      1.53673600      0.35423800
C        17.93427900      3.60132100     -0.17687100
H        17.78497400      5.71391600     -0.53348500
H        17.77213700      1.49499800      0.19828900
H        19.01466800      3.58726100     -0.24607700
