# Supplementary material for: Computational Study of Linker Polarity Effects on Optical Electron Transfer in Imine- and Acylhydrazone-Linked Covalent Organic Frameworks Using Fragment Models
Source: Molecules. 2026 Apr 2;31(7):1179. doi: 10.3390/molecules31071179 (PMC13074386; doi:10.3390/molecules31071179)
Supplement: Supplementary file 1 [file molecules-31-01179-s001.zip › OptimizedGeometries/B07βL01K01-S.xyz]

33
Converted from B026B001L01K01-S-opted.gjf
C        -7.10551500      3.31506100      0.46850000
C        -5.72336300      3.28484500      0.58192500
C        -5.60033400      5.45400500     -0.45762300
C        -6.97905900      5.47030200     -0.58217000
C        -7.73779500      4.40064300     -0.12117300
H        -7.69148700      2.48915500      0.85214600
H        -5.23330700      2.45361800      1.07412000
H        -4.99374900      6.28289500     -0.79904700
H        -7.46635800      6.32577500     -1.03287900
H        -8.81649700      4.42104500     -0.20693300
C        -4.95855700      4.35000900      0.10311900
N        -3.55491100      4.38591000      0.20076900
C        -2.89948000      3.32367400     -0.03552900
H        -3.39136100      2.39919100     -0.35993000
C        -1.45302000      3.28804600      0.09588800
S        -0.56995300      1.84844000     -0.27965400
C        -0.61569900      4.29210900      0.49916400
C         0.93723900      2.60111900      0.10757400
C         0.73824200      3.90165700      0.50498000
H        -0.98981600      5.26720800      0.77569400
C         2.21060200      1.92340700      0.01351600
H         1.55763100      4.54676200      0.79147200
C         2.39987800      0.65883000     -0.38241700
H         3.06576300      2.53087400      0.29777400
H         1.54304800      0.05373200     -0.66793200
C         3.67149000     -0.02319600     -0.47845500
C         3.86881900     -1.31468000     -0.88683300
S         5.18421300      0.72184100     -0.07666500
C         5.23234600     -1.70699700     -0.87780100
H         3.05193900     -1.95814100     -1.18407400
C         6.05577300     -0.70884900     -0.46246500
H         5.58397600     -2.68656200     -1.16726600
H         7.12829400     -0.72688200     -0.35890700
