# Supplementary material for: Computational Study of Linker Polarity Effects on Optical Electron Transfer in Imine- and Acylhydrazone-Linked Covalent Organic Frameworks Using Fragment Models
Source: Molecules. 2026 Apr 2;31(7):1179. doi: 10.3390/molecules31071179 (PMC13074386; doi:10.3390/molecules31071179)
Supplement: Supplementary file 1 [file molecules-31-01179-s001.zip › OptimizedGeometries/B07βL01K01-Z.xyz]

33
Converted from B026B001L01K01-Z-opted.gjf
C        -7.03918300      3.45432700      0.70969200
C        -5.65518400      3.36302700      0.69471100
C        -5.53972300      5.45222100     -0.49805700
C        -6.92205600      5.52895000     -0.49323000
C        -7.67807700      4.53002000      0.10902300
H        -7.62025700      2.68484600      1.20255800
H        -5.15611500      2.54180400      1.19460400
H        -4.93365200      6.22659500     -0.95034700
H        -7.41324100      6.37710700     -0.95341500
H        -8.75810800      4.59840100      0.12379500
C        -4.89515100      4.35590500      0.07430400
N        -3.48879500      4.32745400      0.03678200
C        -2.90099500      3.22215800     -0.18058900
H        -3.44892900      2.29534000     -0.38825400
C        -1.45876600      3.11138300     -0.19212500
S        -0.44623400      4.47729200      0.11971500
C        -0.72276000      1.98442800     -0.43718700
C         0.98320700      3.51960700     -0.08347400
C         0.66826600      2.21582300     -0.37575800
H        -1.17633400      1.02667200     -0.65408800
C         2.31910300      4.05792400      0.04505600
H         1.42271300      1.45871700     -0.53913700
C         2.62521100      5.32779700      0.33785500
H         3.11573700      3.33658400     -0.11697700
H         1.82602700      6.04623400      0.50130300
C         3.95727700      5.87541700      0.46732300
C         4.27350300      7.17182600      0.77230900
S         5.39809600      4.93725000      0.24651500
C         5.67046500      7.41299100      0.82956600
H         3.51737300      7.92461100      0.94908000
C         6.39997000      6.29674900      0.56692300
H         6.11203900      8.37262700      1.05556200
H         7.47204300      6.18984200      0.54200200
