# Supplementary material for: Computational Study of Linker Polarity Effects on Optical Electron Transfer in Imine- and Acylhydrazone-Linked Covalent Organic Frameworks Using Fragment Models
Source: Molecules. 2026 Apr 2;31(7):1179. doi: 10.3390/molecules31071179 (PMC13074386; doi:10.3390/molecules31071179)
Supplement: Supplementary file 1 [file molecules-31-01179-s001.zip › OptimizedGeometries/B07βL01K02-S.xyz]

51
Converted from B026B001L01K02-S-opted.gjf
C        -5.78761100      3.23800000      0.76110500
C        -5.51976100      5.61539100      0.45093900
C        -7.71741800      4.62885500      0.36689400
H        -5.38581100      2.26439200      1.01002700
H        -4.87120200      6.48170500      0.45207500
H        -8.78965900      4.76051700      0.30113400
C        -4.96331500      4.35499800      0.67141200
N        -3.56881600      4.28721500      0.85285500
C        -2.93591700      3.30682300      0.35113400
H        -3.43611800      2.54310800     -0.25531300
C        -1.50329000      3.16156300      0.54601400
S        -0.64258500      1.85301700     -0.18817500
C        -0.66409000      3.96197000      1.27235800
C         0.85795600      2.38485300      0.48536000
C         0.67352400      3.52121800      1.23663200
H        -1.02594100      4.83036700      1.80351400
C         2.11259800      1.70281600      0.26695600
H         1.49154100      4.01312000      1.74509900
C         2.28894300      0.59421500     -0.46359700
H         2.96632700      2.16363200      0.75693900
H         1.43464200      0.13354400     -0.95300500
C         3.54291700     -0.08803600     -0.68421400
C         3.72718100     -1.22399500     -1.43387100
S         5.04600300      0.44568600     -0.01486200
C         5.06686400     -1.66392700     -1.47134800
H         2.90869200     -1.71841000     -1.93932000
H         5.42865800     -2.53315400     -2.00108500
C        -6.89174300      5.74885800      0.27980200
N        -7.50879800      7.00386200      0.07804700
C        -6.99687900      7.79820800     -0.76165100
C        -7.56435300      9.15760000     -1.00408200
H        -6.11606500      7.51091100     -1.35026500
C        -7.16386500      3.37351000      0.58905800
N        -7.95669900      2.21086800      0.71564600
C        -8.87813400      2.01532500     -0.12739100
C        -9.78437200      0.83220400     -0.03993100
H        -9.03977500      2.70948200     -0.96223300
H        -7.84834700      9.26849900     -2.05304700
H        -8.43326600      9.31666200     -0.36955500
H        -6.81247800      9.92193500     -0.79388300
H        -9.51766400      0.22236000      0.82023900
H       -10.82274900      1.15964500      0.05101700
H        -9.71632000      0.23407400     -0.95145000
C         5.90551300     -0.86228000     -0.74920200
C         7.34629000     -1.00384100     -0.55979600
H         7.83804900     -0.24540500      0.06448300
N         7.98740500     -1.95342600     -1.09064800
C         9.41199700     -2.01715100     -0.85060800
H         9.78265700     -1.20552600     -0.21291200
H         9.65116800     -2.97538600     -0.38590100
H         9.93495400     -1.98734900     -1.80822800
