# Supplementary material for: Computational Study of Linker Polarity Effects on Optical Electron Transfer in Imine- and Acylhydrazone-Linked Covalent Organic Frameworks Using Fragment Models
Source: Molecules. 2026 Apr 2;31(7):1179. doi: 10.3390/molecules31071179 (PMC13074386; doi:10.3390/molecules31071179)
Supplement: Supplementary file 1 [file molecules-31-01179-s001.zip › OptimizedGeometries/B07βL01K02-Z.xyz]

51
Converted from B026B001L01K02-Z-opted.gjf
C        -5.59000500      3.33110900      0.59077400
C        -5.52627800      5.69685100      0.12305500
C        -7.63354500      4.61029800      0.55780700
H        -5.09123100      2.39187800      0.79171200
H        -4.94111200      6.58986400     -0.05375500
H        -8.70089200      4.69026900      0.71824400
C        -4.86669200      4.47692800      0.27562900
N        -3.46426600      4.48079600      0.15625500
C        -2.89336000      3.50046000     -0.41587100
H        -3.45498600      2.67166700     -0.86238800
C        -1.45385000      3.41916700     -0.53575100
S        -0.42420400      4.64224600      0.12091800
C        -0.73408100      2.42838600     -1.14616300
C         0.99055000      3.81065100     -0.43474700
C         0.65841900      2.65038400     -1.08941000
H        -1.20040300      1.57322600     -1.61650500
C         2.33184300      4.30307000     -0.21888600
H         1.40202600      1.98838200     -1.51117800
C         2.65712900      5.43210800      0.42417900
H         3.11747700      3.67345200     -0.62811700
H         1.87088100      6.06018400      0.83496200
C         3.99740900      5.92642100      0.64146300
C         4.32785900      7.07981000      1.30632900
S         5.41454100      5.10425800      0.07477500
C         5.72185200      7.30477900      1.36220200
H         3.58390200      7.73577300      1.73705100
H         6.18633600      8.15611500      1.84123300
C        -6.90860200      5.75931100      0.24514400
N        -7.62296200      6.97251300      0.12498600
C        -7.34481000      7.74170400     -0.83893700
C        -8.02485500      9.05912800     -1.01379100
H        -6.59385000      7.46214200     -1.58910600
C        -6.97664500      3.39515000      0.71208000
N        -7.65877800      2.20698100      1.05803100
C        -8.72778500      1.92563400      0.44481700
C        -9.52798200      0.71030200      0.77863500
H        -9.10299000      2.56572500     -0.36417000
H        -8.53007300      9.09980600     -1.98145500
H        -8.74722300      9.21373100     -0.21553100
H        -7.28888400      9.86653800     -1.00322800
H        -9.04925100      0.15997200      1.58541400
H       -10.53852400      0.99639400      1.07974500
H        -9.62581000      0.06744500     -0.09910400
C         6.44128900      6.32340200      0.74063200
C         7.88699300      6.24300000      0.61225900
H         8.44689300      7.06949700      1.07122900
N         8.45527300      5.28696100      0.01363900
C         9.89881500      5.29765100     -0.06040600
H        10.20106600      5.27810900     -1.10897500
H        10.35226400      6.16833500      0.42843500
H        10.28515300      4.38683600      0.40048400
