# Supplementary material for: Computational Study of Linker Polarity Effects on Optical Electron Transfer in Imine- and Acylhydrazone-Linked Covalent Organic Frameworks Using Fragment Models
Source: Molecules. 2026 Apr 2;31(7):1179. doi: 10.3390/molecules31071179 (PMC13074386; doi:10.3390/molecules31071179)
Supplement: Supplementary file 1 [file molecules-31-01179-s001.zip › OptimizedGeometries/B07βL01K03-S.xyz]

46
Converted from B026B001L01K03-S-opted.gjf
C        -5.69357600      3.31875400      0.49045400
C        -5.43218800      5.60721700     -0.21424100
C        -7.62764300      4.62971000     -0.09047300
H        -5.26075200      2.40005100      0.86724600
H        -4.77545800      6.44408600     -0.41400100
H        -8.70073100      4.71921500     -0.19909300
C        -4.86340300      4.40086100      0.19321400
N        -3.46331100      4.34893100      0.32972800
C        -2.85198400      3.29830400     -0.03845100
H        -3.37521400      2.45437700     -0.50284600
C        -1.41301300      3.17288600      0.12315500
S        -0.58562200      1.75708100     -0.42632500
C        -0.54447700      4.07028100      0.68254100
C         0.94089900      2.37416500      0.10000800
C         0.78912900      3.61671600      0.66823100
H        -0.88299800      5.01542500      1.08160000
C         2.18362100      1.65429100     -0.05250200
H         1.62744700      4.17527500      1.06180500
C         2.32932200      0.44382400     -0.60732800
H         3.05600500      2.17712900      0.33079200
H         1.45694000     -0.07896600     -0.99069700
C         3.57202400     -0.27606600     -0.75982300
C         3.72387700     -1.51837300     -1.32857000
S         5.09845100      0.34073300     -0.23286800
C         5.05744800     -1.97203100     -1.34267000
H         2.88563600     -2.07667900     -1.72266900
H         5.39604600     -2.91701400     -1.74204300
C        -6.80371300      5.71394800     -0.36959600
C        -7.06820900      3.43788300      0.34831500
H        -7.23442100      6.65038900     -0.70114200
H        -7.70552600      2.59681000      0.59124000
C         5.92586100     -1.07493900     -0.78258000
C         7.36474700     -1.20054400     -0.62055200
H         7.88796500     -0.35661200     -0.15614100
N         7.97604500     -2.25126300     -0.98848900
C         9.37609500     -2.30321500     -0.85172200
C         9.94478300     -3.50961200     -0.44429400
C        10.20634300     -1.22110600     -1.14879500
C        11.31628400     -3.61638800     -0.28876000
H         9.28799800     -4.34648000     -0.24469900
C        11.58094500     -1.34027800     -1.00648300
H         9.77358500     -0.30239700     -1.52564900
C        12.14027900     -2.53215600     -0.56768400
H        11.74690500     -4.55287600      0.04276800
H        12.21833500     -0.49922600     -1.24929300
H        13.21335300     -2.62168000     -0.45892200
