# Supplementary material for: Computational Study of Linker Polarity Effects on Optical Electron Transfer in Imine- and Acylhydrazone-Linked Covalent Organic Frameworks Using Fragment Models
Source: Molecules. 2026 Apr 2;31(7):1179. doi: 10.3390/molecules31071179 (PMC13074386; doi:10.3390/molecules31071179)
Supplement: Supplementary file 1 [file molecules-31-01179-s001.zip › OptimizedGeometries/B07βL01K03-Z.xyz]

46
Converted from B026B001L01K03-Z-opted.gjf
C        -5.50222200      3.40053300      0.80014700
C        -5.44685300      5.13977500     -0.86530200
C        -7.55786600      4.28517500     -0.08739800
H        -4.98115300      2.75239300      1.49424000
H        -4.86369400      5.81043600     -1.48310900
H        -8.63986100      4.30005800     -0.10819600
C        -4.77052600      4.25017200     -0.03121600
N        -3.36361600      4.28493700     -0.03572900
C        -2.72074500      3.19145500      0.03448700
H        -3.21934300      2.21510300      0.04935400
C        -1.27472200      3.15620100      0.07845100
S        -0.33750100      4.60795500      0.07111100
C        -0.48078700      2.04285500      0.12884800
C         1.13991400      3.70511900      0.13488300
C         0.89513700      2.35434400      0.16086800
H        -0.88304600      1.03886900      0.14118300
C         2.44435300      4.32567900      0.15692900
H         1.68863900      1.62098000      0.20106400
C         2.68541500      5.64320500      0.13328200
H         3.27726300      3.62864500      0.19629700
H         1.85250100      6.34023800      0.09395200
C         3.98984900      6.26377400      0.15528300
C         4.23460000      7.61455800      0.12955900
S         5.46729100      5.36094300      0.21858700
C         5.61052500      7.92606100      0.16142300
H         3.44107900      8.34791800      0.08965800
H         6.01276700      8.93005500      0.14924300
C        -6.83085300      5.14456100     -0.90294400
C        -6.88870900      3.42204700      0.76892400
H        -7.34650000      5.82878400     -1.56499800
H        -7.44846800      2.76716500      1.42498200
C         6.40448700      6.81271700      0.21142600
C         7.85051800      6.77750900      0.25506100
H         8.34907000      7.75388700      0.24031600
N         8.49346000      5.68404100      0.32485100
C         9.90036500      5.71888900      0.31994700
C        10.63176400      6.56878500     -0.51140600
C        10.57699800      4.82911100      1.15359600
C        12.01826100      6.54734700     -0.48060400
H        10.11046100      7.21708100     -1.20518000
C        11.96100600      4.82438800      1.19082000
H         9.99407100      4.15825300      1.77140700
C        12.68772500      5.68402900      0.37528300
H        12.57779000      7.20243900     -1.13664800
H        12.47688700      4.14001500      1.85253500
H        13.76972700      5.66919700      0.39574900
