# Supplementary material for: Computational Study of Linker Polarity Effects on Optical Electron Transfer in Imine- and Acylhydrazone-Linked Covalent Organic Frameworks Using Fragment Models
Source: Molecules. 2026 Apr 2;31(7):1179. doi: 10.3390/molecules31071179 (PMC13074386; doi:10.3390/molecules31071179)
Supplement: Supplementary file 1 [file molecules-31-01179-s001.zip › OptimizedGeometries/B07βL01K04-S.xyz]

75
Converted from B026B001L01K04-S-opted.gjf
C        -5.75041300      3.12062000      1.57148900
C        -5.52454900      5.52107600      1.62886600
C        -7.71640800      4.51494600      1.65728400
H        -5.32046200      2.12793900      1.60040600
H        -4.87926100      6.38684100      1.70095100
H        -8.78732500      4.63744500      1.75327900
C        -4.94407600      4.25449600      1.56808500
N        -3.53823700      4.18738400      1.56847800
C        -2.96918600      3.31702600      0.83853800
H        -3.53840200      2.65414400      0.17676100
C        -1.52405900      3.17038100      0.83555800
S        -0.75727100      2.01326100     -0.19696700
C        -0.60401200      3.85801300      1.57913300
C         0.81273100      2.45634100      0.37431200
C         0.71960800      3.45301000      1.31626700
H        -0.89941400      4.62257700      2.28300100
C         2.03271000      1.84029600     -0.09663500
H         1.59249900      3.87134500      1.79862900
C         2.11968200      0.87062500     -1.01521700
H         2.93844000      2.22822200      0.36190000
H         1.21256100      0.48401100     -1.47287500
C         3.33832300      0.25155200     -1.48770300
C         3.43181400     -0.74073300     -2.42589900
S         4.91362200      0.69096800     -0.91299800
C         4.76604900     -1.14875400     -2.68414100
H         2.56166200     -1.16069700     -2.91185000
H         5.03937900     -1.91794900     -3.39167800
C        -6.90944100      5.65230200      1.65220600
N        -7.55245800      6.90175600      1.73311900
C        -7.09605300      7.86596900      1.04310700
H        -6.25081500      7.73761400      0.35715700
C        -7.13878200      3.25072100      1.59457000
N        -7.89782200      2.06550100      1.61422900
C        -8.98074200      2.02462700      0.95101900
H        -9.31315300      2.86566700      0.33175700
C         5.67127100     -0.46173700     -1.93890900
H         6.74411700     -0.56318400     -1.93005100
C        -7.68934300      9.18970400      1.11802500
S        -7.09382500     10.47819900      0.12929900
C        -8.72761200      9.60759500      1.90513800
C        -8.24918000     11.58832500      0.77742400
C        -9.04408900     10.96680700      1.71080200
H        -9.22658500      8.93769500      2.59037300
C        -8.33645500     12.97222100      0.36885400
H        -9.83129400     11.49074200      2.23559300
H        -9.11555100     13.54096800      0.86952600
C        -7.56021400     13.57250400     -0.54154200
H        -6.78139100     13.00141700     -1.04068500
C        -7.64456900     14.95567200     -0.95516800
C        -6.85140700     15.57247500     -1.88477600
S        -8.80422600     16.07254400     -0.31292100
C        -7.17308700     16.94026600     -2.08208200
H        -6.06137400     15.05095600     -2.40778000
C        -8.20736200     17.34708200     -1.30004500
H        -6.65875100     17.59119400     -2.77399400
H        -8.65804900     18.32433500     -1.24343000
C        -9.82761300      0.84475600      0.96861200
S       -11.28246700      0.79212100      0.03391200
C        -9.63931200     -0.32156300      1.65890700
C       -11.64191300     -0.80964400      0.57470400
C       -10.66741500     -1.25842800      1.43393000
H        -8.78142800     -0.47144500      2.29830700
C       -12.81648500     -1.54299300      0.15961300
H       -10.70664200     -2.24057700      1.88499300
H       -12.89561700     -2.54174400      0.58074500
C       -13.76926900     -1.09634400     -0.66768600
H       -13.68910900     -0.09593400     -1.08550600
C       -14.94614600     -1.82561700     -1.08544900
C       -15.92719900     -1.36821600     -1.92328300
S       -15.29851100     -3.44174200     -0.56706000
C       -16.96181100     -2.31265800     -2.14882600
H       -15.89940800     -0.37940500     -2.36049700
C       -16.75477600     -3.47743700     -1.48004300
H       -17.82033100     -2.13330000     -2.77950300
H       -17.37283100     -4.36017100     -1.46827500
