# Supplementary material for: Computational Study of Linker Polarity Effects on Optical Electron Transfer in Imine- and Acylhydrazone-Linked Covalent Organic Frameworks Using Fragment Models
Source: Molecules. 2026 Apr 2;31(7):1179. doi: 10.3390/molecules31071179 (PMC13074386; doi:10.3390/molecules31071179)
Supplement: Supplementary file 1 [file molecules-31-01179-s001.zip › OptimizedGeometries/B07βL01K04-Z.xyz]

75
Converted from B026B001L01K04-Z-opted.gjf
C        -5.73152800      3.18743200     -0.34031600
C        -5.65300200      5.59775600     -0.35109000
C        -7.77968300      4.46077400     -0.33010800
H        -5.24278100      2.22421600     -0.27366300
H        -5.06234100      6.50265900     -0.29298800
H        -8.85768200      4.51990800     -0.25585600
C        -4.99575500      4.36823300     -0.36501000
N        -3.58881900      4.38740000     -0.34238900
C        -2.95140700      3.52546300     -1.02486600
H        -3.45553300      2.79471500     -1.66796000
C        -1.50670000      3.46080500     -1.01652200
S        -0.56045100      4.54165200     -0.05466100
C        -0.71863700      2.59288900     -1.72190200
C         0.91179800      3.81678800     -0.61009600
C         0.65909500      2.79475200     -1.49119200
H        -1.12639700      1.83821900     -2.38089000
C         2.22001800      4.25726900     -0.17961200
H         1.44810800      2.21556400     -1.95061700
C         2.46509200      5.25082000      0.68342300
H         3.04969800      3.70814900     -0.61698500
H         1.63283800      5.79682400      1.12021200
C         3.76881600      5.69884900      1.11977700
C         4.02216400      6.71239000      2.00424200
S         5.25256600      4.99316800      0.56707400
C         5.40544100      6.92334000      2.23890400
H         3.23100100      7.28497500      2.46885400
H         5.80009500      7.67712100      2.90452000
C        -7.04373800      5.64461800     -0.35493900
N        -7.76244000      6.85405100     -0.32137100
C        -7.34644400      7.83451600     -1.01463300
H        -6.47423100      7.75984700     -1.67450400
C        -7.12502900      3.23290000     -0.34448500
N        -7.81205100      2.00545800     -0.30189600
C        -8.88143600      1.87671300     -0.97635100
H        -9.26533700      2.67104600     -1.62702300
C         6.18756200      6.06743100      1.52983200
H         7.26313900      6.00213900      1.51454300
C        -8.00940700      9.11966500     -0.99666100
S        -9.39532200      9.40728800     -0.00422400
C        -7.66439000     10.23191600     -1.71476100
C        -9.51076700     11.04295700     -0.56355100
C        -8.51903500     11.32790800     -1.46912500
H        -6.82213200     10.25041200     -2.39322500
C       -10.53216400     11.96160800     -0.11236500
H        -8.41935800     12.29843500     -1.93517800
C       -11.49157100     11.68717900      0.77996000
H       -10.48097800     12.95108900     -0.55898100
H       -11.53849500     10.69755700      1.22716100
C       -12.51578100     12.59977600      1.23729400
C       -13.49341300     12.32567900      2.15534800
S       -12.65856300     14.23182900      0.67050100
C       -14.35640900     13.42382600      2.40488000
H       -13.58223100     11.35992600      2.63398300
C       -14.02477600     14.51996100      1.67310600
H       -15.18545600     13.39921300      3.09701800
H       -14.50312700     15.48558200      1.66203500
C        -9.66135300      0.65920600     -0.94788300
S        -9.19625300     -0.68847900      0.03007500
C       -10.81136200      0.40356800     -1.64361100
C       -10.56497100     -1.60559700     -0.50571600
C       -11.32688500     -0.88611300     -1.39254600
H       -11.26311300      1.12588700     -2.31012500
C       -10.83865300     -2.95204600     -0.05515700
H       -12.22630000     -1.28409800     -1.84168700
C       -10.09775400     -3.65126700      0.81330100
H       -11.73280400     -3.39940700     -0.48125900
H        -9.20472300     -3.20036100      1.23843600
C       -10.36357100     -4.99707800      1.27053100
C        -9.60831800     -5.71404400      2.15890400
S       -11.72541700     -5.93076800      0.74260600
C       -10.12114700     -7.01159200      2.41654700
H        -8.71121400     -5.31262300      2.61025600
C       -11.26059200     -7.26586100      1.72075700
H        -9.66341100     -7.72255100      3.08885000
H       -11.85938400     -8.16186300      1.72348300
