# Supplementary material for: Computational Study of Linker Polarity Effects on Optical Electron Transfer in Imine- and Acylhydrazone-Linked Covalent Organic Frameworks Using Fragment Models
Source: Molecules. 2026 Apr 2;31(7):1179. doi: 10.3390/molecules31071179 (PMC13074386; doi:10.3390/molecules31071179)
Supplement: Supplementary file 1 [file molecules-31-01179-s001.zip › OptimizedGeometries/B07βL02K01-S.xyz]

37
Converted from B026B001L02K01-S-opted.gjf
C        -6.89454600      2.90692900      0.27247300
C        -5.51447100      3.01445200      0.31875500
C        -5.66941900      5.30656800     -0.40303400
C        -7.05113900      5.19353100     -0.45808900
C        -7.66460100      3.99736200     -0.11316000
H        -7.37187100      1.97084800      0.53241600
H        -4.89046200      2.17554500      0.59821500
H        -5.20047700      6.23297900     -0.71298000
H        -7.64757200      6.03735400     -0.78016300
H        -8.74305700      3.91179100     -0.15443700
C        -4.89678600      4.21885500     -0.00372100
C        -3.39820500      4.25361300      0.06662100
O        -2.72830800      3.24931400     -0.04934700
N        -2.87289200      5.50176800      0.28530800
N        -1.57395000      5.88528200      0.44431700
H        -3.51004700      6.23526100      0.54595800
C        -0.61590500      5.07309800      0.20569500
H        -0.77034100      4.05087500     -0.11748500
C         0.74524800      5.55534100      0.37909800
S         2.07542300      4.49687700      0.05944200
C         1.18150800      6.78955300      0.77661300
C         3.22803200      5.72188400      0.46166200
C         2.58788300      6.88204000      0.82244200
H         0.49646800      7.58781200      1.02215400
C         4.65746500      5.51467200      0.41201400
H         3.13038400      7.77201300      1.11148200
C         5.27675300      4.37968400      0.06563700
H         5.24759900      6.38463400      0.68836800
H         4.68565700      3.50969900     -0.20895100
C         6.70733300      4.17147400      0.01368300
C         7.34581200      3.01215800     -0.33485400
S         7.86297400      5.40543100      0.39804700
C         8.76088500      3.11253500     -0.29342800
H         6.80671700      2.11649200     -0.61202100
C         9.18209600      4.34739600      0.08596800
H         9.43388900      2.30268500     -0.53486700
H        10.19287200      4.70255600      0.20209200
