# Supplementary material for: Computational Study of Linker Polarity Effects on Optical Electron Transfer in Imine- and Acylhydrazone-Linked Covalent Organic Frameworks Using Fragment Models
Source: Molecules. 2026 Apr 2;31(7):1179. doi: 10.3390/molecules31071179 (PMC13074386; doi:10.3390/molecules31071179)
Supplement: Supplementary file 1 [file molecules-31-01179-s001.zip › OptimizedGeometries/B07βL02K01-Z.xyz]

37
Converted from B026B001L02K01-Z-opted.gjf
C        -6.96278500      3.06619600      0.52136300
C        -5.57871000      3.11354400      0.50285500
C        -5.66751800      5.33893400     -0.41295900
C        -7.05393200      5.28544500     -0.40242600
C        -7.70195600      4.15351800      0.07163000
H        -7.46766800      2.17933700      0.88227100
H        -4.97920600      2.27448000      0.83121700
H        -5.17373700      6.21231900     -0.82235300
H        -7.62752100      6.12489600     -0.77368000
H        -8.78386200      4.11479900      0.08161700
C        -4.92513500      4.25555700      0.05032400
C        -3.42495700      4.22777700      0.05939200
O        -2.80302500      3.18769000      0.00941900
N        -2.83821700      5.46468600      0.14350300
N        -1.51808000      5.79410500      0.22711700
H        -3.43023600      6.24722200      0.36526300
C        -0.60533800      4.92177200      0.02562400
H        -0.80603500      3.88294800     -0.20773400
C         0.78043300      5.33178800      0.11355800
S         1.24259800      6.95838100      0.48264300
C         1.87300900      4.53164900     -0.07239400
C         2.92633000      6.55178300      0.38403200
C         3.09474300      5.22559000      0.08112400
H         1.79003900      3.47999600     -0.31048800
C         3.98372600      7.51320600      0.60092200
H         4.07151500      4.77395700     -0.02488100
C         3.81738600      8.80835900      0.89574200
H         4.98832100      7.10873700      0.50766500
H         2.81189000      9.21084900      0.98737400
C         4.87117600      9.77447300      1.11593800
C         4.70602600     11.10072500      1.41114100
S         6.55712600      9.37866700      1.03643900
C         5.93043200     11.79979500      1.57276700
H         3.72870500     11.55370700      1.50753200
C         7.01261700     10.99659000      1.39905700
H         6.00214900     12.85181300      1.80772100
H         8.05613400     11.25804100      1.46258500
