# Supplementary material for: Computational Study of Linker Polarity Effects on Optical Electron Transfer in Imine- and Acylhydrazone-Linked Covalent Organic Frameworks Using Fragment Models
Source: Molecules. 2026 Apr 2;31(7):1179. doi: 10.3390/molecules31071179 (PMC13074386; doi:10.3390/molecules31071179)
Supplement: Supplementary file 1 [file molecules-31-01179-s001.zip › OptimizedGeometries/B07βL02K02-S.xyz]

67
Converted from B026B001L02K02-S-opted.gjf
C        -5.51227900      3.05572200      0.18061800
C        -5.67528500      5.45262500      0.21922900
C        -7.66880000      4.11429300      0.13649900
H        -4.86411000      2.18952900      0.12489000
H        -5.25100000      6.44898800      0.18853200
H        -8.74066500      3.98814500      0.04242500
C        -4.89767400      4.30427200      0.22982700
C        -3.39279000      4.30361400      0.24336600
O        -2.76461200      3.32143500     -0.09476500
N        -2.82448300      5.46656400      0.67635500
N        -1.50830300      5.78819500      0.84204600
H        -3.42706800      6.17674000      1.05587500
C        -0.58439800      4.99879300      0.44401500
H        -0.78112500      4.04500300     -0.03016200
C         0.79546700      5.40980800      0.64235200
S         2.08005200      4.37204100      0.12753600
C         1.28309900      6.55736200      1.20632700
C         3.28278100      5.48774600      0.67386100
C         2.69179300      6.59990200      1.22305200
H         0.63231500      7.33018000      1.58853500
C         4.70182700      5.24806700      0.55191600
H         3.27165200      7.41980300      1.62463600
C         5.27357500      4.16030500      0.01858400
H         5.32797700      6.04712300      0.94027900
H         4.64683800      3.36122600     -0.36914100
C         6.69205800      3.91940600     -0.10389800
C         7.28182600      2.80468400     -0.64825700
S         7.89655200      5.03701300      0.43592300
C         8.69098800      2.84652100     -0.63265700
H         6.70118800      1.98328900     -1.04588300
H         9.34128700      2.07189200     -1.01187200
C        -7.06387300      5.36108700      0.18677800
C        -7.81657500      6.66606600      0.15795500
O        -7.25771400      7.69894500     -0.14763500
N        -9.13103600      6.57230200      0.51085700
N       -10.05036900      7.57913100      0.70710500
H        -9.43842900      5.71478700      0.93762000
C        -9.85461500      8.73008600      0.20262200
C       -10.88229900      9.78751000      0.43408400
H        -8.97649800      8.96996200     -0.38537200
C        -6.89494200      2.95708500      0.14669600
C        -7.64466400      1.65247300      0.06736600
O        -8.79551500      1.61954100     -0.31558400
N        -6.93016400      0.56115200      0.46769300
N        -7.35387700     -0.73879300      0.63527300
H        -6.06561400      0.72447900      0.95544900
C        -8.41105600     -1.14534800      0.05683300
C        -8.82727000     -2.56425800      0.26014600
H        -9.01657100     -0.50510300     -0.57392300
C         9.17988100      3.99630500     -0.07485400
C        10.56129500      4.40949000      0.12033900
H        10.76087000      5.36658400      0.58666000
N        11.48370300      3.61614100     -0.27195100
N        12.79920800      3.94162900     -0.12015000
C        13.37747700      5.05715800      0.42862200
H        13.40357600      3.22130500     -0.47640200
C        14.89051400      5.04197400      0.41602800
O        12.75033100      5.98449300      0.88984000
H       -11.27224600     10.15000800     -0.51964000
H       -11.69982900      9.39384400      1.03449500
H       -10.43595300     10.64357600      0.94467200
H        -8.11995000     -3.07531000      0.91001400
H        -9.82419900     -2.60590600      0.70419900
H        -8.88125200     -3.08309800     -0.69950000
H        15.23803200      5.11853100      1.44552700
H        15.31960500      4.15355500     -0.04464500
H        15.23240400      5.92731500     -0.11819500
