# Supplementary material for: Computational Study of Linker Polarity Effects on Optical Electron Transfer in Imine- and Acylhydrazone-Linked Covalent Organic Frameworks Using Fragment Models
Source: Molecules. 2026 Apr 2;31(7):1179. doi: 10.3390/molecules31071179 (PMC13074386; doi:10.3390/molecules31071179)
Supplement: Supplementary file 1 [file molecules-31-01179-s001.zip › OptimizedGeometries/B07βL02K02-Z.xyz]

67
Converted from B026B001L02K02-Z-opted.gjf
C        -5.48363000      3.09395400      0.08627600
C        -5.75126100      5.48079800      0.00616700
C        -7.68014900      4.06133100      0.19808400
H        -4.80537200      2.25236000      0.01410700
H        -5.37645200      6.48903200     -0.12329500
H        -8.74926700      3.88752700      0.21831900
C        -4.92511600      4.36677100      0.00357600
C        -3.42826000      4.42798900     -0.13553900
O        -2.79214900      3.45733500     -0.49172400
N        -2.87313600      5.63303900      0.18509400
N        -1.56097000      6.00685700      0.20818300
H        -3.46351400      6.33281100      0.60176600
C        -0.64954300      5.24481400     -0.26512800
H        -0.84350700      4.27117100     -0.69911600
C         0.72492900      5.69510800     -0.22614400
S         1.18201300      7.22370100      0.44354800
C         1.81089300      5.00835600     -0.69445200
C         2.85422100      6.93131400      0.08680500
C         3.02294600      5.71152300     -0.51716600
H         1.72914800      4.03090600     -1.14995600
C         3.90362500      7.87318800      0.39984000
H         3.99355000      5.34325900     -0.81954900
C         3.73869600      9.06372400      0.99181900
H         4.90128100      7.55044000      0.11411600
H         2.74084600      9.38596800      1.27790400
C         4.78722700     10.00611400      1.30493500
C         4.61865200     11.22285600      1.91397400
S         6.45925100      9.71852800      0.94106100
C         5.83066400     11.92750800      2.09052900
H         3.64841200     11.58853100      2.22095000
H         5.91244300     12.90301200      2.55003500
C        -7.13086000      5.33201000      0.11708000
C        -7.94230900      6.60131600      0.08793500
O        -7.46475500      7.63432700     -0.33299000
N        -9.20999000      6.47696700      0.57667200
N       -10.15167000      7.45619400      0.80447200
H        -9.43313900      5.63700200      1.08324200
C       -10.06051300      8.57937300      0.21480600
C       -11.10862200      9.60701700      0.48541200
H        -9.25652100      8.81642700     -0.47206300
C        -6.85702500      2.93848600      0.19667400
C        -7.55029400      1.60262300      0.26677300
O        -8.72946900      1.49952600      0.00028800
N        -6.75144200      0.56798400      0.65843600
N        -7.09690300     -0.73512600      0.94122500
H        -5.85354200      0.79644500      1.05038500
C        -8.18416800     -1.21919900      0.49284100
C        -8.51267900     -2.63873200      0.81681500
H        -8.87567000     -0.64418600     -0.11178100
C         6.91601500     11.24512800      1.61557800
C         8.29194200     11.69684500      1.64869800
H         8.49188000     12.66640200      2.08910500
N         9.19832000     10.93814200      1.16165800
N        10.50895800     11.31215800      1.16646000
C        11.09736200     12.45602400      1.64031000
H        11.09779200     10.61151000      0.74996100
C        12.59913800     12.50184700      1.46215100
O        10.48560800     13.36281500      2.15970400
H       -11.60638200      9.89245000     -0.44399700
H       -11.84429200      9.21951600      1.18715400
H       -10.65462500     10.51092500      0.89724400
H        -7.72369000     -3.07932400      1.42277800
H        -9.45991000     -2.69399800      1.35761500
H        -8.63303700     -3.21738300     -0.10172700
H        13.05249000     12.62386400      2.44495200
H        13.01368900     11.61774200      0.98037600
H        12.84256900     13.38338900      0.87060100
