# Supplementary material for: Computational Study of Linker Polarity Effects on Optical Electron Transfer in Imine- and Acylhydrazone-Linked Covalent Organic Frameworks Using Fragment Models
Source: Molecules. 2026 Apr 2;31(7):1179. doi: 10.3390/molecules31071179 (PMC13074386; doi:10.3390/molecules31071179)
Supplement: Supplementary file 1 [file molecules-31-01179-s001.zip › OptimizedGeometries/B07βL02K03-S.xyz]

54
Converted from B026B001L02K03-S-opted.gjf
C        -5.53259100      3.31072400      0.54945100
C        -5.56147100      5.48867200     -0.47759600
C        -7.62660300      4.35629700      0.00399600
H        -4.95539200      2.48102300      0.93638800
H        -5.04283000      6.33376900     -0.91470800
H        -8.70879100      4.33267100     -0.01655100
C        -4.84919800      4.41987900      0.06076600
C        -3.35042200      4.37238300      0.11607600
O        -2.74300500      3.32294800      0.13332000
N        -2.74872100      5.60468700      0.16079000
N        -1.42776900      5.92454300      0.27178200
H        -3.33777000      6.40279100      0.32837300
C        -0.52287000      5.03205700      0.13399500
H        -0.74153000      3.98974300     -0.06342000
C         0.86619600      5.44662100      0.25130400
S         2.12682700      4.27753600      0.06302200
C         1.37935100      6.68977600      0.50313800
C         3.35447700      5.46767400      0.32357700
C         2.78853400      6.69990300      0.54338600
H         0.74583300      7.55194600      0.65173300
C         4.76709100      5.16831800      0.30556200
H         3.38631500      7.58210000      0.72850700
C         5.31489800      3.96474700      0.09105900
H         5.41076100      6.02519900      0.48718100
H         4.67122700      3.10786600     -0.09055600
C         6.72751000      3.66538700      0.07305200
C         7.29344900      2.43314900     -0.14671500
S         7.95516400      4.85552900      0.33357500
C         8.70263200      2.44327000     -0.10645200
H         6.69566500      1.55094900     -0.33181100
H         9.33614600      1.58109100     -0.25501000
C        -6.94821800      5.45432700     -0.50606100
C        -6.91719600      3.28301600      0.52900500
C         9.21579100      3.68643000      0.14534800
C        10.60485800      4.10098700      0.26267300
H        10.82352300      5.14330800      0.46004200
N        11.50975200      3.20848200      0.12496000
N        12.83069800      3.52832400      0.23598700
C        13.43240600      4.76063000      0.28065800
H        13.41974400      2.73021400      0.06842000
O        12.82499300      5.81006600      0.26333400
H        -7.49817400      6.28169200     -0.93563100
H        -7.44552100      2.42218500      0.91823900
C        14.93118000      4.71312500      0.33602400
C        15.61460900      5.82222100     -0.15274500
C        15.64341400      3.64437500      0.87452300
C        16.99921400      5.84991000     -0.13224400
H        15.03744100      6.65189200     -0.53979000
C        17.03016100      3.67870400      0.90304400
H        15.12474100      2.79932700      1.31169000
C        17.70858400      4.77667300      0.39290500
H        17.52756800      6.71069300     -0.52154300
H        17.58008600      2.85137400      1.33272200
H        18.79077100      4.80028600      0.41349700
