# Supplementary material for: Computational Study of Linker Polarity Effects on Optical Electron Transfer in Imine- and Acylhydrazone-Linked Covalent Organic Frameworks Using Fragment Models
Source: Molecules. 2026 Apr 2;31(7):1179. doi: 10.3390/molecules31071179 (PMC13074386; doi:10.3390/molecules31071179)
Supplement: Supplementary file 1 [file molecules-31-01179-s001.zip › OptimizedGeometries/B07βL02K03-Z.xyz]

54
Converted from B026B001L02K03-Z-opted.gjf
C        -5.38319700      3.04870000      0.61646200
C        -5.48407400      5.08095700     -0.67157300
C        -7.50250300      3.88418000     -0.14921400
H        -4.78036900      2.31034400      1.12899200
H        -4.99296200      5.89908600     -1.18504900
H        -8.57880900      3.78854000     -0.21630000
C        -4.74043700      4.13263300      0.02644000
C        -3.24668300      4.18846700      0.15521000
O        -2.58062200      3.19004700      0.32964100
N        -2.72003700      5.45258600      0.07361300
N        -1.42627700      5.86158300      0.20315200
H        -3.36001900      6.22766000      0.11626700
C        -0.46526900      5.01840600      0.21636200
H        -0.60326800      3.94649600      0.13999100
C         0.89057700      5.51069900      0.34155600
S         1.25407000      7.19679500      0.48064600
C         2.02649900      4.75007300      0.36638500
C         2.95559600      6.86964100      0.57216900
C         3.20207800      5.52285200      0.49714500
H         2.00581900      3.67134300      0.29283200
C         3.95171400      7.90628700      0.70963300
H         4.20203000      5.11313400      0.53605500
C         3.71090500      9.22224400      0.78297200
H         4.97619500      7.54605600      0.75407800
H         2.68642300      9.58247500      0.73854500
C         4.70702600     10.25888600      0.92042900
C         4.46054500     11.60566700      0.99558900
S         6.40856300      9.93173400      1.01176100
C         5.63613100     12.37844100      1.12631400
H         3.46058800     12.01538300      0.95680700
H         5.65681200     13.45716400      1.19996000
C        -6.86296500      4.95428800     -0.75909600
C        -6.76073000      2.92973800      0.53614900
C         6.77205900     11.61781900      1.15096900
C         8.12791800     12.11010700      1.27606400
H         8.26592100     13.18200800      1.35254300
N         9.08892900     11.26693000      1.28906000
N        10.38270900     11.67591200      1.41847500
C        10.90934000     12.94005500      1.33716000
H        11.02269000     10.90084400      1.37568800
O        10.24325300     13.93851400      1.16305000
H        -7.43633400      5.68710800     -1.31202400
H        -7.25796400      2.08979600      1.00403800
C        12.40310800     12.99587200      1.46579700
C        13.04578600     14.08001900      0.87608000
C        13.14683700     12.04732400      2.16340600
C        14.42332400     14.19898400      0.95629500
H        12.44288900     14.81853800      0.36386500
C        14.52573500     12.17399000      2.25082800
H        12.65580300     11.22900600      2.67665400
C        15.16518700     13.24432100      1.64125200
H        14.92049400     15.03909900      0.48864900
H        15.09917600     11.44098600      2.80343700
H        16.24149900     13.33996000      1.70826000
