# Supplementary material for: Computational Study of Linker Polarity Effects on Optical Electron Transfer in Imine- and Acylhydrazone-Linked Covalent Organic Frameworks Using Fragment Models
Source: Molecules. 2026 Apr 2;31(7):1179. doi: 10.3390/molecules31071179 (PMC13074386; doi:10.3390/molecules31071179)
Supplement: Supplementary file 1 [file molecules-31-01179-s001.zip › OptimizedGeometries/B07βL02K04-S.xyz]

87
Converted from B026B001L02K04-S-opted.gjf
C        -0.67249400      1.20616000     -0.17613800
C         1.39341700     -0.02013300     -0.17945500
C        -0.70166800     -1.19617400     -0.18107500
H        -1.15085700      2.17608100     -0.11315600
H         2.47269300     -0.09131700     -0.11908900
H        -1.30246900     -2.09567800     -0.12169300
C         0.71973000      1.19187400     -0.18557200
C         1.39654700      2.53617200     -0.15105500
O         0.78939400      3.53158800      0.18709600
N         2.70382000      2.52864300     -0.54069500
N         3.58802300      3.56289200     -0.65718400
H         3.07932900      1.67935900     -0.92704800
C         3.28640100      4.73313600     -0.23913900
H         2.33255800      4.97447500      0.21383400
C         4.27770700      5.78598300     -0.38193500
S         3.91055800      7.38584700      0.16421000
C         5.53813800      5.72148700     -0.91043800
C         5.46254000      7.97378400     -0.32034700
C         6.20768000      6.96155100     -0.87445600
H         5.94874100      4.80348300     -1.30487300
C         5.88018900      9.34689900     -0.14931400
H         7.21199500      7.12198300     -1.24234100
C         5.14779500     10.32987100      0.38835300
H         6.88607900      9.55850200     -0.50239100
H         4.14171100     10.11635100      0.74046600
C         5.56212500     11.70473800      0.56135000
C         4.81569100     12.71279200      1.10908000
S         7.11985400     12.29688800      0.08370700
C         5.49194300     13.95979300      1.14566400
H         3.80970800     12.55464800      1.47331200
H         5.06539400     14.87007100      1.54122400
C         0.68483200     -1.21855700     -0.19071500
C         1.51015100     -2.47718900     -0.16134000
O         2.67511500     -2.45151500      0.17921000
N         0.84998700     -3.60299500     -0.55851000
N         1.30250800     -4.88569900     -0.68001300
H        -0.07187400     -3.50046100     -0.94741700
C         2.46412200     -5.21360700     -0.25774800
H         3.14877700     -4.51188100      0.20288600
C        -1.38520500      0.01675400     -0.18695700
C        -2.88783000     -0.06842400     -0.15330700
O        -3.44740800     -1.09122600      0.18504600
N        -3.53359500      1.06804700     -0.54377400
N        -4.87096400      1.31815400     -0.66055700
H        -2.98494800      1.81603000     -0.93244600
C        -5.73493800      0.47509300     -0.23871100
H        -5.46871500     -0.47046700      0.21775000
C         6.74499400     13.88517700      0.62523600
H         7.47567600     14.67109700      0.52651300
C         2.87832100     -6.59862900     -0.40542300
S         4.43947200     -7.08908100      0.15551800
C         2.19447700     -7.65265700     -0.94723000
C         4.17228500     -8.72355600     -0.34056500
C         2.92891900     -8.85539500     -0.90934400
H         1.19881800     -7.54355900     -1.35178300
C         5.14650600     -9.77641200     -0.16286300
H         2.56641400     -9.80217800     -1.28607000
H         4.82636100    -10.75087400     -0.52232000
C         6.35858300     -9.64048900      0.38865700
H         6.67709800     -8.66483200      0.74703600
C         7.33538200    -10.69157800      0.57023300
C         8.57520100    -10.55638300      1.13406500
S         7.06788900    -12.33403100      0.08455600
C         9.31078100    -11.76915800      1.17697600
H         8.94092900     -9.60876800      1.50547700
C         8.62136400    -12.81237600      0.64505100
H        10.30692600    -11.86066400      1.58483200
H         8.93321700    -13.83929100      0.54751400
C        -7.14166700      0.81051300     -0.38158400
S        -8.34716100     -0.29998200      0.17157200
C        -7.71232800      1.93420000     -0.91428700
C        -9.62891900      0.75291900     -0.31617300
C        -9.12110200      1.89987600     -0.87616300
H        -7.11983800      2.74471000     -1.31294400
C       -11.02798200      0.43469400     -0.14152600
H        -9.75951300      2.69036600     -1.24667300
H       -11.71130900      1.20227600     -0.49525900
C       -11.51735800     -0.68716900      0.40035000
H       -10.83245200     -1.45411800      0.75312700
C       -12.91653700     -1.00822300      0.57703500
C       -13.42134600     -2.15382600      1.13040500
S       -14.20362600      0.04928700      0.09688000
C       -14.83953600     -2.18401900      1.16960300
H       -12.78497600     -2.94778800      1.49691500
C       -15.39643600     -1.06080000      0.64549100
H       -15.41831100     -3.00386700      1.56947500
H       -16.44134800     -0.81602100      0.54767100
