# Supplementary material for: Computational Study of Linker Polarity Effects on Optical Electron Transfer in Imine- and Acylhydrazone-Linked Covalent Organic Frameworks Using Fragment Models
Source: Molecules. 2026 Apr 2;31(7):1179. doi: 10.3390/molecules31071179 (PMC13074386; doi:10.3390/molecules31071179)
Supplement: Supplementary file 1 [file molecules-31-01179-s001.zip › OptimizedGeometries/B07βL02K04-Z.xyz]

87
Converted from B026B001L02K04-Z-opted.gjf
C        -5.54770100      3.00205800     -0.61263200
C        -5.76741400      5.39464600     -0.63926800
C        -7.72982400      4.00788600     -0.64760200
H        -4.87817200      2.15149000     -0.65692800
H        -5.36574200      6.39858800     -0.70577300
H        -8.79969800      3.85300400     -0.71920600
C        -4.96279500      4.26560400     -0.60967700
C        -3.45820000      4.30092100     -0.62375100
O        -2.81343600      3.32700200     -0.95454100
N        -2.91079100      5.48502900     -0.22429700
N        -1.59838800      5.83147800     -0.07898100
H        -3.52116900      6.18402600      0.16383800
C        -0.66420300      5.06472600     -0.49715200
H        -0.83861000      4.10859300     -0.97603500
C         0.71005000      5.48337400     -0.32756900
S         1.13795600      6.98195400      0.42476100
C         1.81851200      4.78560600     -0.72002800
C         2.82846100      6.66152000      0.20605100
C         3.02462200      5.45572600     -0.41667900
H         1.75727300      3.82321800     -1.20960700
C         3.86566800      7.57109300      0.63791600
H         4.01019300      5.07345000     -0.64391000
C         3.67225200      8.74934900      1.24320900
H         4.87790500      7.23125600      0.43492400
H         2.65892300      9.08724300      1.44445600
C         4.70518600      9.66332800      1.67828000
C         4.51220900     10.86894300      2.29704800
S         6.39830000      9.35380500      1.47191000
C         5.72124700     11.54443000      2.60584600
H         3.52592900     11.25247600      2.52024900
H         5.77114800     12.50687600      3.09393000
C        -7.15408200      5.26939200     -0.64428000
C        -7.93657800      6.55389900     -0.69574800
O        -7.41481800      7.58956900     -1.05438200
N        -9.23653400      6.44701400     -0.29489900
N       -10.18797400      7.41757700     -0.16576000
H        -9.53456700      5.58178400      0.12286900
C        -9.99406700      8.59487000     -0.62591600
H        -9.08597100      8.90239600     -1.13065200
C        -6.92809300      2.86989000     -0.61856300
C        -7.64854800      1.54886900     -0.64644300
O        -8.80323900      1.47443000     -1.01327700
N        -6.90887500      0.48584000     -0.21651700
N        -7.27295600     -0.82131000     -0.06580000
H        -6.01469500      0.66981000      0.20604200
C        -8.38421600     -1.25282800     -0.52867500
H        -9.10103000     -0.63127700     -1.05195100
C         6.81948300     10.84429000      2.21795900
H         7.85700600     11.11510100      2.32548800
C       -11.03680100      9.58529200     -0.47003900
S       -12.53459600      9.23925800      0.32501500
C       -10.98960900     10.87994600     -0.90741000
C       -13.10021500     10.85772600      0.06286800
C       -12.16394300     11.60461800     -0.60473700
H       -10.13380300     11.28759900     -1.42803000
C       -14.39534400     11.32180300      0.50648100
H       -12.32619600     12.64173100     -0.86393500
H       -14.60741000     12.36172000      0.27219200
C       -15.30885800     10.59094900      1.15716000
H       -15.09480100      9.55093300      1.38968300
C       -16.60503000     11.04980300      1.60535500
C       -17.54253300     10.30594400      2.26963300
S       -17.17974600     12.66652600      1.35861500
C       -18.72141300     11.03173700      2.58092600
H       -17.38172100      9.26706400      2.52365800
C       -18.66626200     12.31925800      2.14952300
H       -19.57103600     10.61478500      3.10180400
H       -19.41312300     13.08977000      2.24867000
C        -8.71876800     -2.64891000     -0.35057600
S        -7.67475100     -3.75526000      0.47454600
C        -9.85743000     -3.26650800     -0.78823900
C        -8.78700000     -5.06246400      0.22446800
C        -9.89669000     -4.64040500     -0.46158800
H       -10.63464700     -2.74081300     -1.32602000
C        -8.54110200     -6.40749300      0.69353700
H       -10.70913700     -5.30654500     -0.71712200
H        -9.33137500     -7.11759200      0.46441600
C        -7.45561700     -6.81830400      1.36060500
H        -6.66637400     -6.10634100      1.58798000
C        -7.20412700     -8.16155400      1.83384200
C        -6.09659800     -8.58556100      2.51737200
S        -8.30867900     -9.47655000      1.59711100
C        -6.13334700     -9.96410700      2.85148600
H        -5.28282300     -7.91916000      2.76903500
C        -7.26871900    -10.57215300      2.41791100
H        -5.35104900    -10.47938500      3.38955100
H        -7.55930600    -11.60372000      2.53097600
