# Supplementary material for: Computational Study of Linker Polarity Effects on Optical Electron Transfer in Imine- and Acylhydrazone-Linked Covalent Organic Frameworks Using Fragment Models
Source: Molecules. 2026 Apr 2;31(7):1179. doi: 10.3390/molecules31071179 (PMC13074386; doi:10.3390/molecules31071179)
Supplement: Supplementary file 1 [file molecules-31-01179-s001.zip › OptimizedGeometries/B08αL01K01-S.xyz]

29
Converted from B001B028L01K01-S-opted.gjf
C        -7.00153000      2.92553400     -0.20188500
C        -5.61967000      2.95210100     -0.19168500
C        -5.67873400      5.32870600      0.22774400
C        -7.06507700      5.29886000      0.21651600
C        -7.72548900      4.09766300      0.00154000
H        -7.52229000      1.99127200     -0.36799600
H        -5.03487500      2.05440500     -0.34563300
H        -5.15426700      6.26292400      0.39486900
H        -7.62863200      6.20909000      0.37496000
H        -8.80789600      4.07130400     -0.00760000
C        -4.94981800      4.15892800      0.02339000
C        -3.48841200      4.21779700      0.03727200
H        -3.05039400      5.20636300      0.22320200
N        -2.76854100      3.18422600     -0.14099700
C        -1.39148300      3.28842000     -0.14767600
N        -0.63171500      2.27026900      0.03339200
S        -0.54708100      4.83649400     -0.44895400
C         0.70127000      2.62159600     -0.01582800
C         0.96243700      3.99081300     -0.27487500
C         1.74664100      1.72454400      0.16247200
C         2.24472100      4.49211100     -0.36945400
C         3.03261900      2.22766500      0.07152500
H         1.53288400      0.68360300      0.36249900
C         3.29170000      3.59269800     -0.19207000
H         2.45759100      5.53329800     -0.56961700
S         4.54667000      1.38854800      0.24097000
N         4.63294500      3.93644600     -0.25346800
C         5.36681700      2.90667900     -0.05082100
H         6.44822400      2.93320200     -0.05185800
