# Supplementary material for: Computational Study of Linker Polarity Effects on Optical Electron Transfer in Imine- and Acylhydrazone-Linked Covalent Organic Frameworks Using Fragment Models
Source: Molecules. 2026 Apr 2;31(7):1179. doi: 10.3390/molecules31071179 (PMC13074386; doi:10.3390/molecules31071179)
Supplement: Supplementary file 1 [file molecules-31-01179-s001.zip › OptimizedGeometries/B08αL01K01-Z.xyz]

29
Converted from B001B028L01K01-Z-opted.gjf
C        -7.02569400      2.96608200     -0.11829200
C        -5.64361800      2.96222700     -0.11075400
C        -5.64748100      5.36310500      0.13526100
C        -7.03418900      5.36441100      0.12658600
C        -7.72244100      4.16621100      0.00008400
H        -7.56820800      2.03454900     -0.21659000
H        -5.08124100      2.04202500     -0.20161300
H        -5.10012800      6.29378500      0.23343400
H        -7.57652600      6.29648500      0.21830900
H        -8.80521400      4.16389100     -0.00670700
C        -4.94467000      4.16528900      0.01671100
C        -3.48353600      4.19774900      0.02856500
H        -3.00619000      5.17630400      0.12916500
N        -2.78363100      3.13532200     -0.07431300
C        -1.40264800      3.28944300     -0.07668400
N        -0.73482300      4.38241300     -0.20576200
S        -0.46389400      1.81413600      0.09384800
C         0.62143600      4.13509200     -0.16665600
C         0.98329100      2.77215500     -0.00136900
C         1.59907800      5.11695500     -0.27730600
C         2.30098600      2.36260000      0.05987000
C         2.91784200      4.70436300     -0.21570200
H         1.31166200      6.15163900     -0.40416100
C         3.27773200      3.34606100     -0.04923600
H         2.59034100      1.32820800      0.18597000
S         4.36589000      5.66326800     -0.31677500
N         4.64145200      3.09924400     -0.00704600
C         5.29691100      4.19164800     -0.13175400
H         6.37730700      4.24528500     -0.12816300
