# Supplementary material for: Computational Study of Linker Polarity Effects on Optical Electron Transfer in Imine- and Acylhydrazone-Linked Covalent Organic Frameworks Using Fragment Models
Source: Molecules. 2026 Apr 2;31(7):1179. doi: 10.3390/molecules31071179 (PMC13074386; doi:10.3390/molecules31071179)
Supplement: Supplementary file 1 [file molecules-31-01179-s001.zip › OptimizedGeometries/B08αL01K02-S.xyz]

47
Converted from B001B028L01K02-S-opted.gjf
C        -5.57574900      3.03347300     -0.05320000
C        -5.67914100      5.44250900     -0.02963200
C        -7.70410400      4.15026600     -0.05874500
H        -4.97149700      2.13349200     -0.05788000
H        -5.20167500      6.41573400     -0.01587800
H        -8.78574800      4.07576800     -0.06808500
C        -4.93023400      4.27649300     -0.03529600
C        -3.46953600      4.36291500     -0.02192200
H        -3.05408100      5.37771700     -0.01479100
N        -2.73711100      3.32308100     -0.02236200
C        -1.36010300      3.43518700     -0.00204800
N        -0.60313400      2.40099600     -0.08240000
S        -0.50569300      5.00092800      0.14618700
C         0.73071800      2.74662700     -0.04238700
C         0.99825400      4.13092300      0.08217400
C         1.77371700      1.82912500     -0.11492600
C         2.28403100      4.63203700      0.14125400
C         3.05993000      2.33044400     -0.06179700
H         1.55537800      0.77443800     -0.21125900
C         3.32764900      3.71497600      0.07014500
H         2.50178600      5.68673500      0.23848200
S         4.56692000      1.46383900     -0.12075100
N         4.66281400      4.05955600      0.13111900
C         5.41294100      3.02601700      0.02306700
N         6.79889500      3.10296900      0.05835500
C         7.49041500      2.26673500     -0.59599100
C         8.97869800      2.29228100     -0.56182400
H         7.01812600      1.49946000     -1.22222200
C        -7.07530500      5.38339300     -0.04090000
C        -7.88279800      6.61889500     -0.03375900
H        -8.97254700      6.47794400     -0.04364200
N        -7.35548600      7.76371700     -0.01710700
C        -8.23346800      8.91338400     -0.01105400
C        -6.95667700      2.96692200     -0.06522900
C        -7.62584800      1.65139000     -0.08477900
H        -6.96043400      0.77699300     -0.08817000
N        -8.88130600      1.53823200     -0.09692100
C        -9.43961800      0.20370100     -0.11592000
H        -8.67858600     -0.58530700     -0.11726100
H       -10.08579900      0.07814700      0.75444300
H       -10.06976500      0.09656400     -1.00039500
H        -8.00926000      9.53434200     -0.87995000
H        -9.29695900      8.64742500     -0.02213200
H        -8.02263800      9.51482000      0.87475400
H         9.32521100      3.09512600      0.08422200
H         9.35968200      1.33420400     -0.20020900
H         9.37320600      2.43183000     -1.57090500
