# Supplementary material for: Computational Study of Linker Polarity Effects on Optical Electron Transfer in Imine- and Acylhydrazone-Linked Covalent Organic Frameworks Using Fragment Models
Source: Molecules. 2026 Apr 2;31(7):1179. doi: 10.3390/molecules31071179 (PMC13074386; doi:10.3390/molecules31071179)
Supplement: Supplementary file 1 [file molecules-31-01179-s001.zip › OptimizedGeometries/B08αL01K02-Z.xyz]

47
Converted from B001B028L01K02-Z-opted.gjf
C        -5.69141800      2.98632800     -0.06939400
C        -5.64834000      5.39579000     -0.01443300
C        -7.74770500      4.22784200      0.00814800
H        -5.14494500      2.05092500     -0.10427000
H        -5.11132700      6.33731900     -0.00515700
H        -8.83162400      4.21855100      0.03371500
C        -4.97051500      4.18732000     -0.05840700
C        -3.50821200      4.19160600     -0.09192200
H        -3.01076200      5.16460700     -0.08018400
N        -2.83757600      3.10669100     -0.13251600
C        -1.45149500      3.21909800     -0.16172800
N        -0.74764400      4.29648000     -0.16598600
S        -0.56163300      1.70536800     -0.19728900
C         0.59888200      4.00243400     -0.19766600
C         0.91564100      2.61981800     -0.21915800
C         1.61018400      4.95801200     -0.20950300
C         2.22001200      2.16290300     -0.25187100
C         2.91305100      4.50037300     -0.24233700
H         1.35755700      6.00941700     -0.19461000
C         3.22959100      3.11797000     -0.26047600
H         2.47284300      1.11154900     -0.26801700
S         4.39150500      5.41698700     -0.27511900
N         4.57945600      2.82319700     -0.28470300
C         5.27915900      3.90155200     -0.28125400
N         6.67006200      3.99944400     -0.31892600
C         7.32370600      3.00985800      0.13674400
C         8.81082200      2.98282200      0.10025600
H         6.80191900      2.14854900      0.56393900
C        -7.04534100      5.42062100      0.01893100
C        -7.77716100      6.70158400      0.06561900
H        -8.87321900      6.62521600      0.08893800
N        -7.18285800      7.81311900      0.07809500
C        -7.99068300      9.01210100      0.12494400
C        -7.07352500      3.00206000     -0.03609100
C        -7.82101100      1.72958700     -0.04706000
H        -7.20999300      0.81694100     -0.08463200
N        -9.08064500      1.69073800     -0.01517900
C        -9.71775200      0.39204000     -0.02931800
H        -9.00560000     -0.44060200     -0.06748900
H       -10.33867100      0.29280600      0.86259900
H       -10.38447000      0.33429100     -0.89131800
H        -7.75680300      9.63049000     -0.74324800
H        -9.06797600      8.80938000      0.14406200
H        -7.71767800      9.58811500      1.01068100
H         9.19603400      3.89787100     -0.34318900
H         9.20874200      2.86252100      1.11059500
H         9.15016800      2.12028000     -0.47861200
