# Supplementary material for: Computational Study of Linker Polarity Effects on Optical Electron Transfer in Imine- and Acylhydrazone-Linked Covalent Organic Frameworks Using Fragment Models
Source: Molecules. 2026 Apr 2;31(7):1179. doi: 10.3390/molecules31071179 (PMC13074386; doi:10.3390/molecules31071179)
Supplement: Supplementary file 1 [file molecules-31-01179-s001.zip › OptimizedGeometries/B08αL01K03-S.xyz]

63
Converted from B001B028L01K03-S-opted.gjf
C        -5.67414400      3.00936800     -0.09697900
C        -5.78684400      5.41506300     -0.09350400
C        -7.81400300      4.11453500     -0.08524600
H        -5.06582400      2.11196200     -0.10064500
H        -5.31385600      6.39062200     -0.09367600
H        -8.89534400      4.03646900     -0.07979600
C        -5.03259100      4.25378100     -0.09790200
C        -3.56921100      4.34045800     -0.10233000
H        -3.15089200      5.35362000     -0.10218200
N        -2.84726600      3.29513800     -0.10541100
C        -1.46716700      3.39113000     -0.10852100
N        -0.72884700      2.34123100     -0.10889400
S        -0.59265500      4.94955300     -0.11177000
C         0.61097200      2.66764200     -0.11168100
C         0.89884300      4.05525100     -0.11358500
C         1.63697600      1.73106400     -0.11252100
C         2.19079900      4.54031500     -0.11630700
C         2.93251600      2.21643000     -0.11522800
H         1.40142800      0.67570500     -0.11099900
C         3.21850000      3.60211900     -0.11707000
H         2.42528900      5.59594700     -0.11773600
S         4.42929400      1.33110200     -0.11682000
N         4.56589900      3.92466400     -0.11954900
C         5.27888500      2.86066100     -0.11943400
C        -7.18531800      5.34836900     -0.08715700
C        -7.99209200      6.57235700     -0.08139300
H        -9.07859600      6.42865300     -0.06449400
N        -7.44805200      7.72032500     -0.08960200
C        -7.05699800      2.93681100     -0.09088900
C        -7.71314100      1.62594200     -0.09003700
H        -7.04433300      0.75755800     -0.09415200
N        -8.97930800      1.52238000     -0.08523000
H         6.36063700      2.86587400     -0.12117300
C        -8.22207100      8.86696000     -0.09087400
N        -7.68847500     10.02931900      0.01598000
S       -10.00180400      8.84603700     -0.24964700
C        -8.64233900     11.02502700     -0.00540500
C        -9.98112900     10.58185300     -0.14580800
C        -8.35172500     12.37957800      0.09794400
C       -11.04720000     11.45717600     -0.18842000
C        -9.41996200     13.25774300      0.05643500
H        -7.32540700     12.70262500      0.20558600
C       -10.75600900     12.81393700     -0.08456100
H       -12.07327000     11.13308800     -0.29567800
S        -9.40954700     14.99373100      0.15826300
N       -11.71010700     13.81824300     -0.10778000
C       -11.15249200     14.96550400      0.00742900
H       -11.70009700     15.89837500      0.01504700
C        -9.58468100      0.27832700     -0.08422300
N       -10.86290500      0.16206500     -0.08495400
S        -8.67013800     -1.25697400     -0.08136300
C       -11.24829900     -1.16205900     -0.08394600
C       -10.18920200     -2.10359900     -0.08189800
C       -12.57173800     -1.58441800     -0.08463300
C       -10.41288800     -3.46532500     -0.08042800
C       -12.79698700     -2.94944500     -0.08318500
H       -13.36928200     -0.85422400     -0.08623300
C       -11.73855300     -3.88833200     -0.08110800
H        -9.61458500     -4.19474300     -0.07881100
S       -14.31082400     -3.80544100     -0.08341300
N       -12.13085500     -5.21708500     -0.07988000
C       -13.40867500     -5.30449800     -0.08086400
H       -13.94347700     -6.24478700     -0.08020900
