# Supplementary material for: Computational Study of Linker Polarity Effects on Optical Electron Transfer in Imine- and Acylhydrazone-Linked Covalent Organic Frameworks Using Fragment Models
Source: Molecules. 2026 Apr 2;31(7):1179. doi: 10.3390/molecules31071179 (PMC13074386; doi:10.3390/molecules31071179)
Supplement: Supplementary file 1 [file molecules-31-01179-s001.zip › OptimizedGeometries/B08αL01K03-Z.xyz]

63
Converted from B001B028L01K03-Z-opted.gjf
C        -5.71257400      2.98805400     -0.07567800
C        -5.73921400      5.39538200     -0.07305900
C        -7.81054300      4.16836000     -0.07718900
H        -5.14047400      2.06749800     -0.07567100
H        -5.22795100      6.35109200     -0.07119700
H        -8.89384800      4.13355200     -0.07834000
C        -5.02551300      4.20794600     -0.07354900
C        -3.56123600      4.25014200     -0.07166100
H        -3.08748400      5.23483100     -0.06940900
N        -2.86916400      3.17995500     -0.07264900
C        -1.48352900      3.31951700     -0.07101200
N        -0.80659800      4.41359100     -0.07167200
S        -0.56278400      1.82649400     -0.06808900
C         0.54687100      4.15046700     -0.06962100
C         0.89398100      2.77373300     -0.06740200
C         1.53443400      5.12906400     -0.06963600
C         2.20760200      2.34579300     -0.06516700
C         2.84824000      4.69826800     -0.06739100
H         1.25763600      6.17436000     -0.07132200
C         3.19354500      3.32524400     -0.06517800
H         2.48642500      1.30092100     -0.06345200
S         4.30662400      5.64660300     -0.06673500
N         4.55432100      3.06078500     -0.06308800
C         5.22109400      4.15352400     -0.06364500
C        -7.13918600      5.38023100     -0.07520200
C        -7.90967700      6.62593100     -0.07525100
H        -8.99911400      6.54106800     -0.07717300
N        -7.33267600      7.76229100     -0.07253700
C        -7.09774700      2.96345600     -0.07712200
C        -7.79263100      1.67393400     -0.07773500
H        -7.17591200      0.77187800     -0.07631700
N        -9.06537200      1.60814500     -0.07850800
H         6.30207400      4.19478100     -0.06233000
C        -8.15251500      8.88802700     -0.06158200
N        -9.43387400      8.92047300      0.04899900
S        -7.33757500     10.43515700     -0.20502000
C        -9.89387900     10.21998100      0.02207300
C        -8.88891400     11.21324900     -0.11555700
C       -11.23384200     10.57774200      0.11875200
C        -9.18774000     12.56141200     -0.16119500
C       -11.53034500     11.92746400      0.07271900
H       -11.99012200      9.81205300      0.22371500
C       -10.52783200     12.91745900     -0.06534600
H        -8.43280400     13.32861200     -0.26594700
S       -13.08325800     12.70578300      0.16427700
N       -10.99106300     14.22370500     -0.09453800
C       -12.26640200     14.24731800      0.01321700
H       -12.85011200     15.15806600      0.01508900
C        -9.63473400      0.33727800     -0.06757500
N        -9.02569100     -0.79197100      0.02780300
S       -11.38388100      0.27836100     -0.18776900
C        -9.92638900     -1.83584500      0.00829300
C       -11.28919300     -1.45493200     -0.10757400
C        -9.57157000     -3.17744800      0.09346900
C       -12.31250800     -2.38250700     -0.14204100
C       -10.59744700     -4.10380900      0.05888400
H        -8.53024800     -3.45514400      0.18190500
C       -11.95615600     -3.72322100     -0.05714200
H       -13.35450100     -2.10674200     -0.22993300
S       -10.50279900     -5.83877500      0.14274100
N       -12.86155500     -4.77280800     -0.07654600
C       -12.24845300     -5.89255800      0.01790300
H       -12.75022600     -6.85087800      0.02391000
