# Supplementary material for: Computational Study of Linker Polarity Effects on Optical Electron Transfer in Imine- and Acylhydrazone-Linked Covalent Organic Frameworks Using Fragment Models
Source: Molecules. 2026 Apr 2;31(7):1179. doi: 10.3390/molecules31071179 (PMC13074386; doi:10.3390/molecules31071179)
Supplement: Supplementary file 1 [file molecules-31-01179-s001.zip › OptimizedGeometries/B08αL01K04-S.xyz]

42
Converted from B001B028L01K04-S-opted.gjf
C        -6.90817900      2.82491400     -0.06392300
C        -5.52732200      2.88313300     -0.07876200
C        -5.63679000      5.28567900      0.12780800
C        -7.02206800      5.22404300      0.14178500
C        -7.65694200      3.99400100      0.04587700
H        -7.40897400      1.86811500     -0.13751100
H        -4.92367200      1.98854000     -0.16157000
H        -5.13223300      6.24254200      0.20264600
H        -7.60458100      6.13210200      0.22758700
H        -8.73843100      3.94267900      0.05693300
C        -4.88306000      4.11897400      0.01696100
C        -3.42332700      4.21171200      0.00299100
H        -3.00715200      5.22264300      0.09459900
N        -2.68162500      3.18288100     -0.09522400
C        -1.30746400      3.31567400     -0.12971700
N        -0.52408600      2.32427000      0.09850800
S        -0.49723700      4.85938700     -0.52830800
C         0.79971100      2.69796600      0.01045800
C         1.03044400      4.05358100     -0.32775000
C         1.86748600      1.83155700      0.22306900
C         2.30247300      4.57350100     -0.46618800
C         3.13951200      2.35147600      0.08463500
H         1.67734400      0.79921900      0.48271400
C         3.37024000      3.70709100     -0.25357900
H         2.49261300      5.60583900     -0.72583200
S         4.66719000      1.54565900      0.28519600
N         4.69404500      4.08078800     -0.34162000
C         5.47743400      3.08938100     -0.11342400
N         6.85159100      3.22219000     -0.14799200
C         7.59332300      2.19336100     -0.24598800
H         7.17718600      1.18239100     -0.33734500
C         9.05305700      2.28614600     -0.26009500
C         9.80681900      1.11947400     -0.37105600
C         9.69728800      3.52200700     -0.16440400
C        11.19209200      1.18115900     -0.38516700
H         9.30228800      0.16259400     -0.44585900
C        11.07814000      3.58027700     -0.17938500
H         9.09361200      4.41657500     -0.08151200
C        11.82693400      2.41122000     -0.28929500
H        11.77463200      0.27312400     -0.47105400
H        11.57890700      4.53709200     -0.10581600
H        12.90842000      2.46257900     -0.30046200
