# Supplementary material for: Computational Study of Linker Polarity Effects on Optical Electron Transfer in Imine- and Acylhydrazone-Linked Covalent Organic Frameworks Using Fragment Models
Source: Molecules. 2026 Apr 2;31(7):1179. doi: 10.3390/molecules31071179 (PMC13074386; doi:10.3390/molecules31071179)
Supplement: Supplementary file 1 [file molecules-31-01179-s001.zip › OptimizedGeometries/B08αL01K04-Z.xyz]

42
Converted from B001B028L01K04-Z-opted.gjf
C        -7.00364500      3.05555500      0.13934200
C        -5.62304000      3.01954900      0.08651400
C        -5.57387900      5.42892300     -0.03760800
C        -6.95925700      5.46248500      0.01593200
C        -7.67339100      4.27612300      0.10418300
H        -7.56601800      2.13320800      0.20862100
H        -5.08147500      2.08291600      0.11266800
H        -5.00661400      6.35026500     -0.10650400
H        -7.48038200      6.41065300     -0.01126900
H        -8.75513000      4.29898500      0.14606700
C        -4.89807900      4.21052000     -0.00282400
C        -3.43728700      4.20772700     -0.06105200
H        -2.93713000      5.17820100     -0.12148000
N        -2.76385400      3.12388300     -0.04240900
C        -1.37982000      3.24084300     -0.07355300
N        -0.67712600      4.30042300      0.12825400
S        -0.48874600      1.76262800     -0.40164300
C         0.66960900      4.02233300      0.02308600
C         0.98730500      2.67143100     -0.27277300
C         1.67982700      4.96443800      0.18617600
C         2.29044200      2.23446500     -0.41480000
C         2.98296000      4.52746500      0.04415100
H         1.42725400      5.99141100      0.41206700
C         3.30066300      3.17656600     -0.25171300
H         2.54300700      1.20748700     -0.64068600
S         4.45901800      5.43626700      0.17302700
N         4.64739500      2.89847800     -0.35688200
C         5.35008300      3.95806100     -0.15508700
N         6.73411400      4.07504100     -0.18624900
C         7.40755600      2.99120200     -0.16778200
H         6.90741200      2.02071100     -0.10747800
C         8.86834500      2.98843100     -0.22604100
C         9.54415300      1.77002200     -0.19152900
C         9.59329800      4.17942600     -0.31514600
C        10.92953000      1.73647800     -0.24511100
H         8.97689100      0.84866500     -0.12280900
C        10.97390200      4.14343700     -0.36801500
H         9.05172500      5.11605900     -0.34108800
C        11.64365400      2.92286400     -0.33313100
H        11.45066000      0.78830700     -0.21812200
H        11.53627200      5.06580000     -0.43711100
H        12.72539300      2.90001700     -0.37504700
