# Supplementary material for: Computational Study of Linker Polarity Effects on Optical Electron Transfer in Imine- and Acylhydrazone-Linked Covalent Organic Frameworks Using Fragment Models
Source: Molecules. 2026 Apr 2;31(7):1179. doi: 10.3390/molecules31071179 (PMC13074386; doi:10.3390/molecules31071179)
Supplement: Supplementary file 1 [file molecules-31-01179-s001.zip › OptimizedGeometries/B08αL02K01-S.xyz]

33
Converted from B001B028L02K01-S-opted.gjf
C        -7.37036800      2.80665100      0.46985400
C        -5.99057900      2.75206100      0.39869200
C        -5.94634000      5.04447800     -0.33585300
C        -7.33119000      5.09735700     -0.26390900
C        -8.04480000      3.97880700      0.13890100
H        -7.92823500      1.93368600      0.78448900
H        -5.45457200      1.84722500      0.65353100
H        -5.38345800      5.91631600     -0.64939200
H        -7.85114600      6.01104000     -0.52197500
H        -9.12530900      4.01632500      0.19634200
C        -5.26568600      3.87472400     -0.00647700
C        -3.79941700      3.86831100     -0.09990700
H        -3.31091100      4.78153800     -0.41958200
N        -3.15893800      2.80431300      0.19413300
N        -1.79559900      2.76118400      0.10395200
C        -0.90548200      3.77474900     -0.12757900
H        -1.43053900      1.87235300      0.40782600
O        -1.18817200      4.92875700     -0.32834700
C         0.52862200      3.30831100     -0.12142500
N         1.48586900      4.07039100      0.25144200
S         0.97648300      1.69271900     -0.66726300
C         2.70111300      3.41945900      0.15336700
C         2.63507400      2.08906200     -0.32890400
C         3.92094400      3.99283400      0.49306700
C         3.76198300      1.30512100     -0.49070100
C         5.04754200      3.20848300      0.33407800
H         3.95356700      5.00940400      0.86016000
C         4.98100300      1.87893700     -0.15142100
H         3.72804400      0.28967400     -0.86063600
S         6.70859800      3.60905800      0.65738100
N         6.20058600      1.22874800     -0.25226200
C         7.14918400      2.00038100      0.12760200
H         8.19060600      1.70757300      0.13505100
