# Supplementary material for: Computational Study of Linker Polarity Effects on Optical Electron Transfer in Imine- and Acylhydrazone-Linked Covalent Organic Frameworks Using Fragment Models
Source: Molecules. 2026 Apr 2;31(7):1179. doi: 10.3390/molecules31071179 (PMC13074386; doi:10.3390/molecules31071179)
Supplement: Supplementary file 1 [file molecules-31-01179-s001.zip › OptimizedGeometries/B08αL02K01-Z.xyz]

33
Converted from B001B028L02K01-Z-opted.gjf
C        -7.39862600      2.74180400     -0.09776100
C        -6.01712100      2.68557900     -0.08801300
C        -5.92943500      5.08388700      0.10450400
C        -7.31611600      5.13828100      0.09455600
C        -8.05237800      3.96762100     -0.00650000
H        -7.97405200      1.82803100     -0.17678800
H        -5.49684900      1.73935000     -0.15837200
H        -5.34909400      5.99619900      0.18343800
H        -7.81998600      6.09372700      0.16577200
H        -9.13437400      4.00613200     -0.01446700
C        -5.26929900      3.86064900      0.01368900
C        -3.80046100      3.85294500      0.02882000
H        -3.29087900      4.80667700      0.11017600
N        -3.17953600      2.74045100     -0.05265700
N        -1.81589700      2.70478300     -0.04035700
C        -0.91729400      3.71594100      0.04739500
H        -1.43423400      1.77230500     -0.10889800
O        -1.15378200      4.90258900      0.13592100
C         0.49621000      3.21965900      0.02556900
N         0.83438600      1.98356500     -0.06521300
S         1.77455600      4.39994200      0.13163700
C         2.21062700      1.85857500     -0.05793300
C         2.91159700      3.08656500      0.04494000
C         2.89139300      0.64894000     -0.14195800
C         4.29380300      3.13995500      0.06645000
C         4.27125500      0.70645000     -0.12004800
H         2.34072000     -0.27845800     -0.21989700
C         4.97495300      1.93271900     -0.01723600
H         4.84616700      4.06635300      0.14454800
S         5.41839600     -0.59831800     -0.20486600
N         6.35626500      1.81722000     -0.00832700
C         6.70170600      0.58795100     -0.09778500
H         7.73117000      0.25571900     -0.10997000
