# Supplementary material for: Computational Study of Linker Polarity Effects on Optical Electron Transfer in Imine- and Acylhydrazone-Linked Covalent Organic Frameworks Using Fragment Models
Source: Molecules. 2026 Apr 2;31(7):1179. doi: 10.3390/molecules31071179 (PMC13074386; doi:10.3390/molecules31071179)
Supplement: Supplementary file 1 [file molecules-31-01179-s001.zip › OptimizedGeometries/B08αL02K02-S.xyz]

63
Converted from B001B028L02K02-S-opted.gjf
C        -5.95749100      2.70833500      0.13887200
C        -5.92788700      5.11159900      0.01687100
C        -8.01875600      3.94322400      0.22247800
H        -5.41469300      1.77085000      0.14787400
H        -5.39040800      6.04852300     -0.06705700
H        -9.09947000      3.94351800      0.29882000
C        -5.24394900      3.90740600      0.02838600
C        -3.77829000      3.93208000     -0.07699300
H        -3.29524800      4.89920000     -0.15322200
N        -3.13681800      2.82914900     -0.07427600
N        -1.77437400      2.81101600     -0.18316900
C        -0.88502300      3.84959000     -0.13097200
H        -1.40963200      1.87320500     -0.12430700
O        -1.16648600      5.01504100     -0.01356000
C         0.54970800      3.39822900     -0.24885600
N         1.50418700      4.01996100      0.33392500
S         0.99972300      2.00621600     -1.23115000
C         2.71913200      3.42087000      0.06262000
C         2.65574300      2.28448200     -0.78221100
C         3.93577900      3.86942400      0.56353400
C         3.78242200      1.57589500     -1.15329300
C         5.06239200      3.16075900      0.19276000
H         3.96565800      4.73699700      1.20810500
C         4.99896700      2.02461500     -0.65250600
H         3.75239800      0.70803400     -1.79747100
S         6.71831700      3.43840200      0.64255000
N         6.21402500      1.42523000     -0.92341600
C         7.16838400      2.04602200     -0.33976700
C         8.60444800      1.59466900     -0.45473200
O         8.88309600      0.42901700     -0.57774000
N         9.49292100      2.63184400     -0.38954400
N        10.86143100      2.61295100     -0.54008100
H         9.12808300      3.56669100     -0.48275000
C        11.49690100      1.51271400     -0.47263700
C        12.98039000      1.54349000     -0.63128500
H        11.00504500      0.56133800     -0.30698300
C        -7.32372800      5.13624600      0.11399300
C        -8.08168900      6.39728500      0.10482300
H        -9.16075600      6.34096500      0.18421900
N        -7.44567300      7.49824400      0.00490500
N        -8.09980900      8.69509100     -0.00792700
C        -9.44075700      8.97174600      0.06977700
H        -7.46111100      9.46734700     -0.08998300
C        -9.77241500     10.44765500      0.01999000
O       -10.30084100      8.12597000      0.16945300
C        -7.33874000      2.71976100      0.23581200
C        -8.04843800      1.43596900      0.35061300
H        -7.45668300      0.52842900      0.35331800
N        -9.32053100      1.44010300      0.44175300
N       -10.02606900      0.27794900      0.55066500
C        -9.59286900     -1.02337300      0.55658100
H       -11.01511300      0.44773900      0.61454800
C       -10.70404400     -2.04490700      0.66848800
O        -8.43008500     -1.34908700      0.47471600
H       -10.47022500     -2.70688700      1.50059400
H       -11.69065000     -1.60911500      0.81789600
H       -10.70876800     -2.64226600     -0.24274900
H        13.28175900      0.92474400     -1.47925200
H        13.32268100      2.56432800     -0.78765900
H        13.46324800      1.12873600      0.25629800
H        -8.90034900     11.09380300     -0.06704500
H       -10.43360100     10.61691300     -0.82883300
H       -10.32092100     10.70126800      0.92610400
