# Supplementary material for: Computational Study of Linker Polarity Effects on Optical Electron Transfer in Imine- and Acylhydrazone-Linked Covalent Organic Frameworks Using Fragment Models
Source: Molecules. 2026 Apr 2;31(7):1179. doi: 10.3390/molecules31071179 (PMC13074386; doi:10.3390/molecules31071179)
Supplement: Supplementary file 1 [file molecules-31-01179-s001.zip › OptimizedGeometries/B08αL02K02-Z.xyz]

63
Converted from B001B028L02K02-Z-opted.gjf
C        -4.66896000      1.12856700     -0.00765500
C        -5.10849400     -1.23754100     -0.00736900
C        -6.93517600      0.32511500     -0.00692300
H        -3.95268600      1.94134900     -0.00746400
H        -4.76292100     -2.26433100     -0.00717700
H        -7.99713900      0.53946200     -0.00632300
C        -4.20141000     -0.19083600     -0.00798500
C        -2.76654100     -0.50646900     -0.00867200
H        -2.48063700     -1.55221400      0.00361200
N        -1.91839100      0.44723500     -0.02405700
N        -0.57963800      0.18476900     -0.02428700
C         0.07477700     -1.00107600      0.01635200
H        -0.00435800      1.01464700     -0.04537900
O        -0.41511600     -2.11026400      0.05316200
C         1.56344300     -0.82840100      0.01338700
N         2.16907000      0.30352000     -0.02828400
S         2.54437300     -2.26853800      0.07150400
C         3.53846000      0.11828400     -0.01775000
C         3.94631500     -1.23990200      0.03596600
C         4.47107400      1.14807000     -0.05562400
C         5.28014000     -1.60171500      0.05371600
C         5.80491000      0.78624700     -0.03831100
H         4.14117200      2.17709100     -0.09669300
C         6.21265600     -0.57199200      0.01611200
H         5.61001500     -2.63073400      0.09472000
S         7.20721500      1.81440900     -0.07541700
N         7.58206600     -0.75759400      0.02711600
C         8.18799700      0.37398100     -0.01581200
C         9.67793900      0.54803200     -0.01907600
O        10.16307700      1.65976900     -0.06224400
N        10.33278500     -0.63438300      0.02947800
N        11.67975800     -0.90095500      0.04206200
H         9.75937100     -1.46470200      0.06050200
C        12.52099900      0.05385800      0.00744300
C        13.97423900     -0.28490100      0.02312900
H        12.22148600      1.09504600     -0.03255600
C        -6.48480000     -0.98452600     -0.00765900
C        -7.47593900     -2.07187900     -0.00886500
H        -8.52504200     -1.80121500     -0.00860300
N        -7.06693000     -3.27994300     -0.01071400
N        -7.94466500     -4.32430200     -0.01242200
C        -9.31593900     -4.32811600     -0.02087600
H        -7.46877500     -5.21003600     -0.01366900
C        -9.93143300     -5.71087600     -0.02870200
O        -9.99489400     -3.32609300     -0.02336900
C        -6.02847900      1.39161900     -0.00661700
C        -6.47636100      2.79322100     -0.00440500
H        -5.71872700      3.56779800     -0.00470100
N        -7.72754200      3.04059800     -0.00150200
N        -8.19596500      4.32158600      0.00103300
C        -7.51620800      5.51247300      0.02781000
H        -9.20108200      4.35018400      0.00391800
C        -8.40936300      6.73413600      0.05449200
O        -6.30925900      5.60176200      0.03683400
H        -8.09421400      7.39889200     -0.74792500
H        -9.46885600      6.50838200     -0.05584900
H        -8.24866600      7.25147300      0.99997200
H        14.46009800      0.17498000      0.88652400
H        14.10977400     -1.36372000      0.06293200
H        14.46422200      0.11087900     -0.86918900
H        -9.20241700     -6.51934200     -0.00619000
H       -10.58874000     -5.79245500      0.83578500
H       -10.54463400     -5.80270800     -0.92427200
