# Supplementary material for: Computational Study of Linker Polarity Effects on Optical Electron Transfer in Imine- and Acylhydrazone-Linked Covalent Organic Frameworks Using Fragment Models
Source: Molecules. 2026 Apr 2;31(7):1179. doi: 10.3390/molecules31071179 (PMC13074386; doi:10.3390/molecules31071179)
Supplement: Supplementary file 1 [file molecules-31-01179-s001.zip › OptimizedGeometries/B08αL02K03-S.xyz]

75
Converted from B001B028L02K03-S-opted.gjf
C        -6.04405200      2.69361000      0.04625800
C        -6.00668100      5.09870300      0.03349700
C        -8.10760700      3.92892200      0.08265000
H        -5.50264500      1.75523400      0.04067000
H        -5.46485300      6.03672600      0.01861400
H        -9.19071800      3.92929200      0.10599400
C        -5.32427600      3.89377300      0.02530900
C        -3.85459000      3.91811500     -0.00560500
H        -3.36671900      4.88549100     -0.02126700
N        -3.21780400      2.81270200     -0.01169200
N        -1.85352200      2.78794400     -0.05336000
C        -0.96204300      3.82302500      0.04568200
H        -1.49559000      1.84708800     -0.00243800
O        -1.24806300      4.98684000      0.16783700
C         0.47405300      3.36973000     -0.02327200
N         1.40858300      3.99269200      0.58910000
S         0.95719200      1.97340500     -0.98435600
C         2.63228600      3.39225000      0.36124100
C         2.59733700      2.25291500     -0.47990300
C         3.83224200      3.84191000      0.89996100
C         3.73653200      1.54291800     -0.80993600
C         4.97086000      3.13065700      0.57277800
H         3.84104300      4.71273400      1.54091100
C         4.93557700      1.99319000     -0.27163100
H         3.72634000      0.67354700     -1.45275000
S         6.61373700      3.41694700      1.06599800
N         6.16370400      1.39384500     -0.50125100
C         7.08925500      2.02273100      0.12118200
C        -7.40574400      5.12238200      0.06238600
C        -8.16131600      6.38352600      0.07226900
H        -9.24288900      6.32317000      0.09942200
N        -7.52198700      7.48724600      0.05003600
N        -8.18279800      8.68187100      0.04598500
C        -9.51742700      8.93640500      0.22007600
H        -7.54431200      9.46130300      0.07468300
O       -10.37529500      8.10635300      0.38175300
C        -7.42852700      2.70512900      0.07415300
C        -8.14385900      1.42073200      0.09297900
H        -7.55183500      0.51314400      0.09036600
N        -9.41938900      1.42501400      0.11138600
N       -10.12669600      0.25759100      0.11465600
C        -9.67876900     -1.03000700      0.24779100
H       -11.11905900      0.42284600      0.17681000
O        -8.52747800     -1.36447000      0.36483500
H         8.13187500      1.73585000      0.08921000
C        -9.84409900     10.40756000      0.18214900
N       -10.81332800     10.90137200      0.85528900
S        -8.93109400     11.53098200     -0.82341600
C       -10.91576000     12.26332600      0.64441400
C        -9.96052500     12.80855900     -0.24839200
C       -11.87129300     13.07423700      1.24581800
C        -9.93235500     14.15279400     -0.56943100
C       -11.84149700     14.41858800      0.92762600
H       -12.59247600     12.64178400      1.92560700
C       -10.88804000     14.96263100      0.03148600
H        -9.21188400     14.58333400     -1.25110900
S       -12.87852000     15.69530200      1.49213300
N       -10.99385800     16.32784600     -0.18107400
C       -11.96302500     16.81093500      0.50221200
H       -12.23554100     17.85785700      0.49463300
C       -10.79478500     -2.04322200      0.22430800
N       -10.72457100     -3.14279300      0.87423000
S       -12.25174000     -1.78662800     -0.73397700
C       -11.86360100     -3.90178600      0.68222000
C       -12.83578200     -3.32406200     -0.17100800
C       -12.07897000     -5.14479400      1.26624200
C       -14.02771700     -3.95741400     -0.46892900
C       -13.27179300     -5.77691800      0.97121500
H       -11.32715500     -5.57129100      1.91594300
C       -14.24216400     -5.19980000      0.11480200
H       -14.77771600     -3.53046000     -1.12035200
S       -13.85261700     -7.32006800      1.52374200
N       -15.38302300     -5.96229800     -0.07807800
C       -15.30403900     -7.05653800      0.58218200
H       -16.07985300     -7.81049200      0.58353300
