# Supplementary material for: Computational Study of Linker Polarity Effects on Optical Electron Transfer in Imine- and Acylhydrazone-Linked Covalent Organic Frameworks Using Fragment Models
Source: Molecules. 2026 Apr 2;31(7):1179. doi: 10.3390/molecules31071179 (PMC13074386; doi:10.3390/molecules31071179)
Supplement: Supplementary file 1 [file molecules-31-01179-s001.zip › OptimizedGeometries/B08αL02K03-Z.xyz]

75
Converted from B001B028L02K03-Z-opted.gjf
C        -6.06527700      2.68668800      0.10951700
C        -5.99682600      5.09115100      0.08813700
C        -8.11303900      3.94857200      0.13034200
H        -5.53568000      1.74157400      0.10872800
H        -5.44326700      6.02228100      0.07114200
H        -9.19620900      3.96249800      0.14639600
C        -5.32987100      3.87747800      0.08816200
C        -3.86028500      3.88116300      0.06431600
H        -3.35784000      4.84144800      0.03820300
N        -3.23728000      2.76741600      0.07487600
N        -1.87525500      2.73188400      0.05174700
C        -0.97917500      3.74877200     -0.00569000
H        -1.49275300      1.79727800      0.06857500
O        -1.22146500      4.93658600     -0.03962500
C         0.43517600      3.25638600     -0.02670100
N         0.77657100      2.01840400      0.00987100
S         1.70936600      4.44286900     -0.10764300
C         2.15270200      1.89692200     -0.02482300
C         2.84977500      3.12965700     -0.09161100
C         2.83666300      0.68649400      0.00134500
C         4.23130400      3.18709600     -0.13434300
C         4.21585100      0.74806200     -0.04117600
H         2.28884400     -0.24442500      0.05291900
C         4.91560600      1.97914700     -0.10869200
H         4.78075800      4.11705200     -0.18601700
S         5.36664900     -0.55614400     -0.02522200
N         6.29671300      1.86741900     -0.14515200
C         6.64568200      0.63639100     -0.10846600
C        -7.39575000      5.13292100      0.10996900
C        -8.13383600      6.40387800      0.11173400
H        -9.21696600      6.35935000      0.12603700
N        -7.48059700      7.50014900      0.09701200
N        -8.13114400      8.69754400      0.09845300
C        -9.46097300      8.96522000      0.11036900
H        -7.51283400      9.49608900      0.08750100
O       -10.36910100      8.16153200      0.12324800
C        -7.44968200      2.71600200      0.13006600
C        -8.18217600      1.44186000      0.14946000
H        -7.60291700      0.52543900      0.14879100
N        -9.45810400      1.46152300      0.16528900
N       -10.17232100      0.30131000      0.18197500
C        -9.74269200     -0.98548000      0.18235000
H       -11.17267300      0.44012500      0.19257100
O        -8.59374600     -1.37340400      0.17060300
C        -9.74244700     10.43630300      0.10608900
N        -8.84042800     11.35102600      0.09412600
S       -11.40905600     10.94642000      0.11845600
C        -9.42443500     12.60351900      0.09381700
C       -10.84204700     12.59071700      0.10624200
C        -8.71792000     13.80117500      0.08262500
C       -11.58389200     13.75834800      0.10762900
C        -9.46216100     14.96472900      0.08416100
H        -7.63660000     13.79235100      0.07333300
C       -10.87971400     14.95504700      0.09641000
H       -12.66520100     13.76906400      0.11695900
S        -8.90820500     16.61357500      0.07253700
N       -11.47476400     16.20695700      0.09619900
C       -10.58257200     17.12477500      0.08466000
H       -10.81272500     18.18185000      0.08213800
C       -10.87920700     -1.96088400      0.19912600
N       -12.12106600     -1.63194600      0.21071600
S       -10.49470700     -3.66079200      0.20189800
C       -12.91834200     -2.76057000      0.22338100
C       -12.20344300     -3.98486200      0.22074100
C       -14.30872100     -2.74149800      0.23730000
C       -12.84896500     -5.20838500      0.23184500
C       -14.94949300     -3.96503900      0.24827000
H       -14.83754800     -1.79825900      0.23900200
C       -14.23740600     -5.19089500      0.24566700
H       -12.32178000     -6.15255100      0.22997000
S       -16.65565200     -4.30230900      0.26624500
N       -15.02891200     -6.32875800      0.25760200
C       -16.26849000     -6.00954900      0.26863100
H       -17.07208200     -6.73379300      0.27918600
H         7.67583200      0.30648700     -0.12625500
