# Supplementary material for: Computational Study of Linker Polarity Effects on Optical Electron Transfer in Imine- and Acylhydrazone-Linked Covalent Organic Frameworks Using Fragment Models
Source: Molecules. 2026 Apr 2;31(7):1179. doi: 10.3390/molecules31071179 (PMC13074386; doi:10.3390/molecules31071179)
Supplement: Supplementary file 1 [file molecules-31-01179-s001.zip › OptimizedGeometries/B08αL02K04-S.xyz]

50
Converted from B001B028L02K04-S-opted.gjf
C        -7.22330700      3.25002400      1.10112600
C        -5.86539300      3.08572800      0.89897700
C        -5.81049800      5.14533400     -0.34713900
C        -7.17341300      5.30849600     -0.14315200
C        -7.88125500      4.36127600      0.58102100
H        -7.77681400      2.51094000      1.66648500
H        -5.34219600      2.22672600      1.29815800
H        -5.25203500      5.88330600     -0.91174500
H        -7.68073800      6.17426600     -0.54909800
H        -8.94464900      4.48530800      0.74233600
C        -5.14650100      4.03572600      0.17040500
C        -3.70346100      3.90735800     -0.07321600
H        -3.21810700      4.68851800     -0.64682200
N        -3.07824100      2.89653800      0.39171100
N        -1.73763400      2.74170000      0.17030500
C        -0.83851000      3.61831500     -0.37256800
H        -1.37722100      1.92197100      0.63286800
O        -1.09146400      4.71573800     -0.80067100
C         0.56683500      3.07034600     -0.40564600
N         1.59119800      3.82962400     -0.29980800
S         0.88059100      1.35123100     -0.63393000
C         2.75831900      3.09423300     -0.37374300
C         2.58167700      1.69908200     -0.55199000
C         4.03110700      3.64564400     -0.28371600
C         3.64790600      0.82598100     -0.65049900
C         5.09733500      2.77254300     -0.38222700
H         4.14758300      4.71178200     -0.14646900
C         4.92069500      1.37739200     -0.56047500
H         3.53143000     -0.24015700     -0.78774700
S         6.79841900      3.12039500     -0.30028000
N         6.08781800      0.64200400     -0.63441800
C         7.11218000      1.40128400     -0.52858500
C         8.51753000      0.85333100     -0.56167900
O         8.77047400     -0.24417100     -0.13379200
N         9.41669300      1.73007200     -1.10435500
N        10.75735700      1.57528500     -1.32560300
H         9.05631500      2.54992900     -1.56673000
C        11.38250900      0.56447400     -0.86057500
H        10.89707700     -0.21668100     -0.28702700
C        12.82558900      0.43610500     -1.10396500
C        13.54457400      1.38608400     -1.83246500
C        13.48952500     -0.67346500     -0.58626400
C        14.90252400      1.22181200     -2.03438900
H        13.02141800      2.24505200     -2.23177200
C        14.85247700     -0.83660300     -0.79002200
H        12.93098700     -1.41142500     -0.02171500
C        15.56041200      0.11059900     -1.51412500
H        15.45610500      1.96088000     -2.59969300
H        15.35975900     -1.70234100     -0.38395500
H        16.62383600     -0.01341700     -1.67526100
