# Supplementary material for: Computational Study of Linker Polarity Effects on Optical Electron Transfer in Imine- and Acylhydrazone-Linked Covalent Organic Frameworks Using Fragment Models
Source: Molecules. 2026 Apr 2;31(7):1179. doi: 10.3390/molecules31071179 (PMC13074386; doi:10.3390/molecules31071179)
Supplement: Supplementary file 1 [file molecules-31-01179-s001.zip › OptimizedGeometries/B08αL02K04-Z.xyz]

50
Converted from B001B028L02K04-Z-opted.gjf
C        -7.35870100      2.42442200     -0.18997700
C        -5.97663100      2.45197600     -0.15813100
C        -6.03918200      4.84561700      0.09606000
C        -7.42617000      4.81587800      0.06386800
C        -8.08750900      3.60550500     -0.07916400
H        -7.87594800      1.47980500     -0.30147100
H        -5.39840500      1.54124900     -0.24328300
H        -5.51701300      5.78913300      0.20755100
H        -7.98866000      5.73668200      0.15045400
H        -9.16956400      3.57840200     -0.10467300
C        -5.30415800      3.66754200     -0.01437800
C        -3.83842600      3.75057200      0.02508900
H        -3.39158500      4.73190100      0.14010100
N        -3.14663400      2.68225800     -0.07566600
N        -1.78324900      2.73500900     -0.04154800
C        -0.95518700      3.79906900      0.09128900
H        -1.34104000      1.83145000     -0.13084000
O        -1.26858700      4.96492200      0.21193700
C         0.48919400      3.39927500      0.07721100
N         0.91380700      2.19331400     -0.04693000
S         1.67932700      4.66261600      0.24062500
C         2.29512700      2.16373600     -0.02208100
C         2.90661200      3.43531500      0.13061100
C         3.05837300      1.00764700     -0.13396400
C         4.27989400      3.58460600      0.17516000
C         4.43166800      1.15693100     -0.08940700
H         2.57443000      0.04753100     -0.24962900
C         5.04313700      2.42850500      0.06327400
H         4.76388200      4.54469700      0.29084800
S         5.65893200     -0.07039200     -0.19940900
N         6.42446200      2.39893700      0.08821400
C         6.84910700      1.19298500     -0.03604200
C         8.29346800      0.79317600     -0.05039700
O         8.60686500     -0.37261500     -0.17163800
N         9.12154500      1.85719100      0.08278900
N        10.48493000      1.90996300      0.11671200
H         8.67933100      2.76073500      0.17223300
C        11.17671600      0.84168200      0.01556100
H        10.72986500     -0.13961200     -0.09973300
C        12.64245100      0.92469700      0.05508500
C        13.31491200      2.14027600      0.19874600
C        13.37747500     -0.25339400     -0.05516100
C        14.69698100      2.16783300      0.23067200
H        12.73667900      3.05101300      0.28374400
C        14.76445900     -0.22365100     -0.02289500
H        12.85531000     -1.19692100     -0.16658100
C        15.42579200      0.98673700      0.12004200
H        15.21422100      3.11246500      0.34208000
H        15.32695200     -1.14446600     -0.10934200
H        16.50784500      1.01384100      0.14562700
